# Supplementary material for: Crystal structure and Hirshfeld surface analysis of (22 RS,23 SR,25 RS,26 SR)-23,25,5-trimethyl-21-(2,2,2-tri­fluoro­acet­yl)-5-aza-2(2,6)-piperidina-1,3(2,5)-di­furana­cyclo­hexa­phan-24-one
Source: Acta Crystallogr E Crystallogr Commun. 2023 Mar 10;79(Pt 4):292–6. doi: 10.1107/S2056989023001986 (PMC10088306; doi:10.1107/S2056989023001986)
Supplement: Supplementary file 1 [file e-79-00292-sup1.cif]

##############################################################################
#                                                                            #
# This CIF contains the data in a paper accepted for publication in          #
# Acta Crystallographica Section E. It conforms to the requirements of       #
# Notes for Authors for Acta Crystallographica Section E, and has been       #
# peer reviewed under the auspices of the IUCr Commission on Journals.       #
#                                                                            #
# Full details of the Crystallographic Information File format               #
# are given in the paper "The Crystallographic Information File (CIF):       #
# a New Standard Archive File for Crystallography" by S. R. Hall, F. H.      #
# Allen and I. D. Brown [Acta Cryst. (1991), A47, 655-685].                  #
#                                                                            #
# The current version of the core CIF dictionary is obtainable from          #
# ftp://ftp.iucr.org/pub/cif_core.dic.                                       #
#                                                                            #
# Software is freely available for graphical display of the structure(s)     #
# in this CIF. For information consult the CIF software page                 #
# http://www.iucr.org/resources/cif/software.                                #
#                                                                            #
# This file may be used for bona fide research purposes within the           #
# scientific community so long as proper attribution is given to the journal # 
# article from which it was obtained.                                        #
#                                                                            #
##############################################################################
data_I
_audit_creation_method     SHELXL-2013
_journal_date_recd_electronic     2023-02-01
_journal_date_accepted     2023-03-02
_journal_name_full     'Acta Crystallographica, Section E'
_journal_year     2023
_journal_volume     79
_journal_issue      4
_journal_page_first     0
_journal_page_last     0
_journal_paper_category     GO
_journal_paper_doi     10.1107/S2056989023001986
_journal_coeditor_code     TX2063
_publ_contact_author_name     'Ajaya Bhattarai'
_publ_contact_author_address
;
Department of Chemistry,
M.M.A.M.C (Tribhuvan University)
Biratnagar,
Nepal
;
_publ_contact_author_email     'ajaya.bhattarai@mmamc.tu.edu.np'
_publ_contact_author_fax     ?
_publ_contact_author_phone     ?
_publ_section_title
;\
Crystal structure and Hirshfeld surface analysis of
(2^2^<i>RS</i>,2^3^<i>SR</i>,2^5^<i>RS</i>,2^6^<i>SR</i>)-2^3^,2^5^,5-\
trimethyl-2^1^-(2,2,2-trifluoroacetyl)-5-aza-2(2,6)-piperidina-1,3(2,5)-\
difuranacyclohexaphan-2^4^-one
;
_publ_section_title_footnote     .
loop_
    _publ_author_name
    _publ_author_address
    'Sema \"Ozt\"urk Y\?ild\?ir\?im'
;
Department of Physics,
Faculty of Science,
Eskisehir Technical University,
Yunus Emre Campus 26470 Eskisehir
Turkey
Department of Physics,
Faculty of Sciences,
Erciyes University,
38039 Kayseri,
Turkey
;
    'Akkurt, Mehmet'
;
Department of Physics,
Faculty of Sciences,
Erciyes University,
38039 Kayseri,
Turkey
;
    'Anastasia A. Ershova'
;
Peoples' Friendship University of Russia (RUDN University),
6 Miklukho-Maklaya St., Moscow, 117198,
Russian Federation
;
    'Mikhail S. Grigoriev'
;
Frumkin Institute of Physical Chemistry and Electrochemistry,
Russian Academy of Sciences  (IPCE RAS),
31 Bldg 4, Leninsky prosp.,
Moscow, 119071,
Russian Federation
;
    'Bruno G.M. Rocha'
;
Centro de Qu\'imica Estrutural,
Institute of Molecular Sciences, Instituto Superior T\'ecnico,
Universidade de Lisboa,
Av. Rovisco Pais,
1049-001 Lisboa,
Portugal
;
    'Ajaya Bhattarai'
;
Department of Chemistry,
M.M.A.M.C (Tribhuvan University)
Biratnagar,
Nepal
;
_publ_section_synopsis
;
The title compound features a main twelve-membered difuryl ring with which the
furan rings make dihedral angles of 76.14(5) and 33.81(5)\%. In the crystal,
C--H...O, C---H...F, C---H...\p and C---F...\p interactions link the molecules
into the chains along the <i>b-</i>axis direction,  forming  sheets parallel
to the (001) plane. These sheets are also connected by van der Waals
interaction.
;
_chemical_name_systematic
;/
(2^2^<i>RS</i>,2^3^<i>SR</i>,2^5^<i>RS</i>,2^6^<i>SR</i>)-\
2^3^,2^5^,5-trimethyl-2^1^-(2,2,2-\
trifluoroacetyl)-5-aza-2(2,6)-piperidina-1,3(2,5)-difuranacyclohexaphan-\
2^4^-one
;
_chemical_name_common     ?
_chemical_formula_moiety     'C20 H21 F3 N2 O4'
_chemical_formula_sum     'C20 H21 F3 N2 O4'
_chemical_formula_iupac     'C20 H21 F3 N2 O4'
_chemical_formula_weight     410.39
_chemical_melting_point     ?
_space_group_crystal_system     orthorhombic
_space_group_name_H-M_alt     'P b c a'
_space_group_name_Hall     '-P 2ac 2ab'
loop_
    _space_group_symop_operation_xyz
    'x, y, z'
    '-x+1/2, -y, z+1/2'
    '-x, y+1/2, -z+1/2'
    'x+1/2, -y+1/2, -z'
    '-x, -y, -z'
    'x-1/2, y, -z-1/2'
    'x, -y-1/2, z-1/2'
    '-x-1/2, y-1/2, z'
_cell_length_a     11.13510(10)
_cell_length_b     17.0545(2)
_cell_length_c     19.9131(3)
_cell_angle_alpha     90
_cell_angle_beta     90
_cell_angle_gamma     90
_cell_volume     3781.57(8)
_cell_formula_units_Z     8
_cell_measurement_reflns_used     15774
_cell_measurement_theta_min     2.2
_cell_measurement_theta_max     78.7
_cell_measurement_temperature     100(2)
_exptl_crystal_description     prism
_exptl_crystal_colour     colourless
_exptl_crystal_size_max     0.25
_exptl_crystal_size_mid     0.20
_exptl_crystal_size_min     0.20
_exptl_crystal_density_diffrn     1.442
_exptl_crystal_density_meas     ?
_exptl_crystal_density_method     ?
_exptl_crystal_F_000     1712
_exptl_absorpt_coefficient_mu     1.030
_exptl_absorpt_correction_type     multi-scan
_exptl_absorpt_process_details
;
(CrysAlisPro; Rigaku OD, 2021)
;
_exptl_absorpt_correction_T_min     0.761
_exptl_absorpt_correction_T_max     0.801
_exptl_special_details
;
CrysAlisPro 1.171.41.117a (Rigaku OD, 2021)
Empirical absorption correction using spherical harmonics,
implemented in SCALE3 ABSPACK scaling algorithm.
;
_diffrn_ambient_temperature     100(2)
_diffrn_source     'micro-focus sealed X-ray tube'
_diffrn_radiation_type     CuK\a
_diffrn_radiation_wavelength     1.54184
_diffrn_measurement_device_type     'XtaLAB Synergy, Dualflex, HyPix'
_diffrn_measurement_method     '\f and \w'
_diffrn_detector_area_resol_mean     ?
_diffrn_reflns_number     24690
_diffrn_reflns_av_R_equivalents     0.0313
_diffrn_reflns_av_unetI/netI     0.0189
_diffrn_reflns_theta_min     5.187
_diffrn_reflns_theta_max     79.330
_diffrn_reflns_theta_full     67.684
_diffrn_measured_fraction_theta_max     0.985
_diffrn_measured_fraction_theta_full     0.993
_diffrn_reflns_limit_h_min     -12
_diffrn_reflns_limit_h_max     14
_diffrn_reflns_limit_k_min     -20
_diffrn_reflns_limit_k_max     21
_diffrn_reflns_limit_l_min     -25
_diffrn_reflns_limit_l_max     25
_diffrn_standards_number     0
_diffrn_standards_interval_count     0
_diffrn_standards_interval_time     0
_diffrn_standards_decay_%     0
_refine_special_details     ?
_reflns_number_total     4040
_reflns_number_gt     3752
_reflns_threshold_expression     'I > 2\s(I)'
_refine_ls_structure_factor_coef     Fsqd
_refine_ls_matrix_type     full
_refine_ls_R_factor_all     0.0389
_refine_ls_R_factor_gt     0.0368
_refine_ls_wR_factor_gt     0.1005
_refine_ls_wR_factor_ref     0.1022
_refine_ls_goodness_of_fit_ref     1.034
_refine_ls_restrained_S_all     1.034
_refine_ls_number_reflns     4040
_refine_ls_number_parameters     265
_refine_ls_number_restraints     0
_refine_ls_hydrogen_treatment     constr
_refine_ls_weighting_scheme     calc
_refine_ls_weighting_details
              'w=1/[\s^2^(Fo^2^)+(0.0586P)^2^+1.2514P] where P=(Fo^2^+2Fc^2^)/3'
_atom_sites_solution_hydrogens     geom
_atom_sites_solution_primary     difmap
_atom_sites_solution_secondary     difmap
_refine_ls_shift/su_max     0.001
_refine_ls_shift/su_mean     0.000
_refine_diff_density_max     0.316
_refine_diff_density_min     -0.206
_refine_ls_extinction_method     none
_refine_ls_extinction_coef     .
loop_
    _atom_type_symbol
    _atom_type_description
    _atom_type_scat_dispersion_real
    _atom_type_scat_dispersion_imag
    _atom_type_scat_source
    'C' 'C' 0.0181 0.0091
                         'International Tables Vol C Tables 4.2.6.8 and 6.1.1.4'
    'H' 'H' 0.0000 0.0000
                         'International Tables Vol C Tables 4.2.6.8 and 6.1.1.4'
    'N' 'N' 0.0311 0.0180
                         'International Tables Vol C Tables 4.2.6.8 and 6.1.1.4'
    'O' 'O' 0.0492 0.0322
                         'International Tables Vol C Tables 4.2.6.8 and 6.1.1.4'
    'F' 'F' 0.0727 0.0534
                         'International Tables Vol C Tables 4.2.6.8 and 6.1.1.4'
_computing_data_collection
;
CrysAlisPro 1.171.41.117a (Rigaku OD, 2021)
;
_computing_cell_refinement
;
CrysAlisPro 1.171.41.117a (Rigaku OD, 2021)
;
_computing_data_reduction
;
CrysAlisPro 1.171.41.117a (Rigaku OD, 2021)
;
_computing_structure_solution
;
<i>SHELXT</i> (Sheldrick, 2015a)
;
_computing_structure_refinement
;
<i>SHELXL2018</i> (Sheldrick, 2015b)
;
_computing_molecular_graphics
;
ORTEP-3 for Windows (Farrugia, 2012)
;
_computing_publication_material
;
PLATON (Spek, 2020)
;
loop_
    _atom_site_type_symbol
    _atom_site_label
    _atom_site_fract_x
    _atom_site_fract_y
    _atom_site_fract_z
    _atom_site_U_iso_or_equiv
    _atom_site_adp_type
    _atom_site_calc_flag
    _atom_site_occupancy
    _atom_site_disorder_assembly
    _atom_site_disorder_group
    F F1 0.46254(7) 0.40849(4) 0.69241(4) 0.03490(19) Uani d 1 . .
    F F2 0.47797(8) 0.35558(4) 0.59393(4) 0.0394(2) Uani d 1 . .
    F F3 0.62779(7) 0.41697(5) 0.63772(5) 0.0411(2) Uani d 1 . .
    C C1 0.25270(10) 0.46229(6) 0.61741(6) 0.0228(2) Uani d 1 . .
    H H1 0.2891 0.4136 0.6366 0.027 Uiso calc 1 . .
    C C2 0.18508(10) 0.50270(6) 0.67299(6) 0.0234(2) Uani d 1 . .
    C C3 0.06815(11) 0.52036(7) 0.68327(6) 0.0269(2) Uani d 1 . .
    H H3 0.0021 0.5056 0.6559 0.032 Uiso calc 1 . .
    C C4 0.06377(11) 0.56583(7) 0.74372(6) 0.0287(3) Uani d 1 . .
    H H4 -0.0059 0.5875 0.7641 0.034 Uiso calc 1 . .
    C C5 0.17741(11) 0.57194(7) 0.76607(6) 0.0264(2) Uani d 1 . .
    C C6 0.23342(11) 0.61600(7) 0.82269(6) 0.0291(3) Uani d 1 . .
    H H6A 0.1701 0.6439 0.8481 0.035 Uiso calc 1 . .
    H H6B 0.2730 0.5786 0.8536 0.035 Uiso calc 1 . .
    N N7 0.32220(10) 0.67275(6) 0.79832(5) 0.0295(2) Uani d 1 . .
    C C8 0.27337(13) 0.73574(7) 0.75550(7) 0.0337(3) Uani d 1 . .
    H H8A 0.2940 0.7876 0.7747 0.040 Uiso calc 1 . .
    H H8B 0.1848 0.7315 0.7532 0.040 Uiso calc 1 . .
    C C9 0.32582(12) 0.72806(7) 0.68700(6) 0.0299(3) Uani d 1 . .
    C C10 0.42408(12) 0.75661(7) 0.65530(7) 0.0318(3) Uani d 1 . .
    H H10 0.4722 0.7997 0.6692 0.038 Uiso calc 1 . .
    C C11 0.44143(11) 0.70908(7) 0.59651(6) 0.0286(3) Uani d 1 . .
    H H11 0.5035 0.7143 0.5641 0.034 Uiso calc 1 . .
    C C12 0.35196(10) 0.65556(7) 0.59651(6) 0.0246(2) Uani d 1 . .
    C C13 0.32223(10) 0.58544(6) 0.55457(6) 0.0230(2) Uani d 1 . .
    H H13 0.3733 0.5873 0.5133 0.028 Uiso calc 1 . .
    C C14 0.18934(10) 0.58564(6) 0.53217(6) 0.0247(2) Uani d 1 . .
    H H14 0.1393 0.5980 0.5725 0.030 Uiso calc 1 . .
    C C15 0.15409(10) 0.50470(7) 0.50819(6) 0.0243(2) Uani d 1 . .
    O O15 0.11156(8) 0.49283(5) 0.45311(4) 0.0309(2) Uani d 1 . .
    C C16 0.17334(10) 0.43780(7) 0.55769(6) 0.0250(2) Uani d 1 . .
    H H16 0.0930 0.4225 0.5759 0.030 Uiso calc 1 . .
    N N17 0.35219(9) 0.51181(5) 0.59182(5) 0.0220(2) Uani d 1 . .
    C C17 0.47033(10) 0.49467(7) 0.59476(6) 0.0244(2) Uani d 1 . .
    O O17 0.54942(7) 0.53360(5) 0.56885(4) 0.0294(2) Uani d 1 . .
    O O18 0.25418(7) 0.53151(5) 0.72431(4) 0.02384(18) Uani d 1 . .
    C C18 0.50906(11) 0.41827(7) 0.63123(7) 0.0303(3) Uani d 1 . .
    O O19 0.27850(8) 0.66728(5) 0.65050(4) 0.02727(19) Uani d 1 . .
    C C19 0.39990(13) 0.70224(8) 0.85115(7) 0.0353(3) Uani d 1 . .
    H H19A 0.4331 0.6581 0.8766 0.053 Uiso calc 1 . .
    H H19B 0.3534 0.7360 0.8813 0.053 Uiso calc 1 . .
    H H19C 0.4656 0.7325 0.8312 0.053 Uiso calc 1 . .
    C C20 0.16602(12) 0.64922(7) 0.48000(7) 0.0320(3) Uani d 1 . .
    H H20A 0.0798 0.6519 0.4704 0.048 Uiso calc 1 . .
    H H20B 0.2098 0.6368 0.4387 0.048 Uiso calc 1 . .
    H H20C 0.1934 0.6999 0.4974 0.048 Uiso calc 1 . .
    C C21 0.22552(12) 0.36654(7) 0.52092(6) 0.0311(3) Uani d 1 . .
    H H21A 0.1701 0.3501 0.4854 0.047 Uiso calc 1 . .
    H H21B 0.2367 0.3234 0.5528 0.047 Uiso calc 1 . .
    H H21C 0.3031 0.3806 0.5011 0.047 Uiso calc 1 . .
loop_
    _atom_site_aniso_label
    _atom_site_aniso_U_11
    _atom_site_aniso_U_22
    _atom_site_aniso_U_33
    _atom_site_aniso_U_12
    _atom_site_aniso_U_13
    _atom_site_aniso_U_23
    F1 0.0367(4) 0.0339(4) 0.0340(4) 0.0041(3) -0.0030(3) 0.0081(3)
    F2 0.0474(5) 0.0240(4) 0.0468(5) 0.0084(3) -0.0041(4) -0.0032(3)
    F3 0.0281(4) 0.0407(4) 0.0544(5) 0.0110(3) -0.0028(3) 0.0045(4)
    C1 0.0233(5) 0.0194(5) 0.0258(5) -0.0018(4) 0.0010(4) 0.0013(4)
    C2 0.0253(5) 0.0218(5) 0.0231(5) -0.0035(4) -0.0007(4) 0.0007(4)
    C3 0.0231(5) 0.0307(6) 0.0270(6) -0.0025(4) -0.0004(4) 0.0010(5)
    C4 0.0246(6) 0.0337(6) 0.0279(6) 0.0002(5) 0.0034(4) -0.0007(5)
    C5 0.0270(6) 0.0270(6) 0.0253(6) -0.0001(4) 0.0031(4) -0.0018(4)
    C6 0.0297(6) 0.0311(6) 0.0266(6) -0.0015(5) 0.0011(5) -0.0028(5)
    N7 0.0329(5) 0.0269(5) 0.0288(5) -0.0024(4) -0.0017(4) -0.0021(4)
    C8 0.0418(7) 0.0249(6) 0.0345(7) 0.0014(5) -0.0018(5) -0.0041(5)
    C9 0.0377(7) 0.0207(5) 0.0313(6) -0.0007(5) -0.0051(5) -0.0011(4)
    C10 0.0389(7) 0.0211(5) 0.0353(7) -0.0056(5) -0.0071(5) 0.0025(5)
    C11 0.0300(6) 0.0228(5) 0.0330(6) -0.0038(4) -0.0018(5) 0.0053(5)
    C12 0.0266(5) 0.0205(5) 0.0268(5) 0.0005(4) -0.0016(4) 0.0033(4)
    C13 0.0233(5) 0.0200(5) 0.0256(5) -0.0008(4) 0.0005(4) 0.0030(4)
    C14 0.0245(5) 0.0228(5) 0.0268(6) 0.0003(4) -0.0011(4) 0.0016(4)
    C15 0.0198(5) 0.0262(5) 0.0269(6) -0.0006(4) 0.0016(4) -0.0010(4)
    O15 0.0305(4) 0.0344(5) 0.0278(4) -0.0005(4) -0.0040(4) -0.0028(3)
    C16 0.0263(5) 0.0222(5) 0.0265(6) -0.0048(4) 0.0011(4) -0.0007(4)
    N17 0.0222(5) 0.0185(4) 0.0255(5) 0.0001(3) 0.0014(4) 0.0017(3)
    C17 0.0236(5) 0.0239(5) 0.0258(6) 0.0011(4) 0.0004(4) -0.0019(4)
    O17 0.0234(4) 0.0325(4) 0.0322(5) -0.0013(3) 0.0020(3) 0.0012(3)
    O18 0.0223(4) 0.0246(4) 0.0246(4) -0.0010(3) 0.0001(3) -0.0021(3)
    C18 0.0290(6) 0.0270(6) 0.0349(6) 0.0049(5) -0.0005(5) 0.0008(5)
    O19 0.0299(4) 0.0235(4) 0.0284(4) -0.0026(3) 0.0005(3) -0.0017(3)
    C19 0.0393(7) 0.0340(6) 0.0326(7) -0.0059(5) -0.0025(5) -0.0057(5)
    C20 0.0332(6) 0.0273(6) 0.0355(6) 0.0005(5) -0.0059(5) 0.0059(5)
    C21 0.0407(7) 0.0219(5) 0.0307(6) -0.0039(5) 0.0015(5) -0.0030(5)
_geom_special_details
;
 All esds (except the esd in the dihedral angle between two l.s. planes)
 are estimated using the full covariance matrix.  The cell esds are taken
 into account individually in the estimation of esds in distances, angles
 and torsion angles; correlations between esds in cell parameters are only
 used when they are defined by crystal symmetry.  An approximate (isotropic)
 treatment of cell esds is used for estimating esds involving l.s. planes.
;
loop_
    _geom_bond_atom_site_label_1
    _geom_bond_atom_site_label_2
    _geom_bond_site_symmetry_2
    _geom_bond_distance
    _geom_bond_publ_flag
    F1 C18 . 1.3344(15) ?
    F2 C18 . 1.3470(15) ?
    F3 C18 . 1.3286(15) ?
    C1 N17 . 1.4833(14) ?
    C1 C2 . 1.5056(16) ?
    C1 C16 . 1.5393(16) ?
    C1 H1 . 1.0000 ?
    C2 C3 . 1.3521(17) ?
    C2 O18 . 1.3702(14) ?
    C3 C4 . 1.4328(17) ?
    C3 H3 . 0.9500 ?
    C4 C5 . 1.3454(17) ?
    C4 H4 . 0.9500 ?
    C5 O18 . 1.3776(14) ?
    C5 C6 . 1.4916(16) ?
    C6 N7 . 1.4661(16) ?
    C6 H6A . 0.9900 ?
    C6 H6B . 0.9900 ?
    N7 C19 . 1.4520(16) ?
    N7 C8 . 1.4755(17) ?
    C8 C9 . 1.4895(19) ?
    C8 H8A . 0.9900 ?
    C8 H8B . 0.9900 ?
    C9 C10 . 1.3537(19) ?
    C9 O19 . 1.3713(14) ?
    C10 C11 . 1.4370(18) ?
    C10 H10 . 0.9500 ?
    C11 C12 . 1.3511(16) ?
    C11 H11 . 0.9500 ?
    C12 O19 . 1.3655(14) ?
    C12 C13 . 1.4958(15) ?
    C13 N17 . 1.4961(13) ?
    C13 C14 . 1.5455(16) ?
    C13 H13 . 1.0000 ?
    C14 C15 . 1.5125(16) ?
    C14 C20 . 1.5239(16) ?
    C14 H14 . 1.0000 ?
    C15 O15 . 1.2117(15) ?
    C15 C16 . 1.5230(16) ?
    C16 C21 . 1.5333(16) ?
    C16 H16 . 1.0000 ?
    N17 C17 . 1.3489(15) ?
    C17 O17 . 1.2176(15) ?
    C17 C18 . 1.5527(16) ?
    C19 H19A . 0.9800 ?
    C19 H19B . 0.9800 ?
    C19 H19C . 0.9800 ?
    C20 H20A . 0.9800 ?
    C20 H20B . 0.9800 ?
    C20 H20C . 0.9800 ?
    C21 H21A . 0.9800 ?
    C21 H21B . 0.9800 ?
    C21 H21C . 0.9800 ?
loop_
    _geom_angle_atom_site_label_1
    _geom_angle_atom_site_label_2
    _geom_angle_atom_site_label_3
    _geom_angle_site_symmetry_1
    _geom_angle_site_symmetry_3
    _geom_angle
    _geom_angle_publ_flag
    N17 C1 C2 . . 111.43(9) ?
    N17 C1 C16 . . 108.54(9) ?
    C2 C1 C16 . . 113.89(9) ?
    N17 C1 H1 . . 107.6 ?
    C2 C1 H1 . . 107.6 ?
    C16 C1 H1 . . 107.6 ?
    C3 C2 O18 . . 110.37(10) ?
    C3 C2 C1 . . 134.01(11) ?
    O18 C2 C1 . . 115.57(10) ?
    C2 C3 C4 . . 106.29(10) ?
    C2 C3 H3 . . 126.9 ?
    C4 C3 H3 . . 126.9 ?
    C5 C4 C3 . . 106.73(11) ?
    C5 C4 H4 . . 126.6 ?
    C3 C4 H4 . . 126.6 ?
    C4 C5 O18 . . 110.19(10) ?
    C4 C5 C6 . . 133.02(11) ?
    O18 C5 C6 . . 116.68(10) ?
    N7 C6 C5 . . 111.36(10) ?
    N7 C6 H6A . . 109.4 ?
    C5 C6 H6A . . 109.4 ?
    N7 C6 H6B . . 109.4 ?
    C5 C6 H6B . . 109.4 ?
    H6A C6 H6B . . 108.0 ?
    C19 N7 C6 . . 113.00(10) ?
    C19 N7 C8 . . 112.71(10) ?
    C6 N7 C8 . . 115.05(10) ?
    N7 C8 C9 . . 108.70(10) ?
    N7 C8 H8A . . 109.9 ?
    C9 C8 H8A . . 109.9 ?
    N7 C8 H8B . . 109.9 ?
    C9 C8 H8B . . 109.9 ?
    H8A C8 H8B . . 108.3 ?
    C10 C9 O19 . . 109.59(11) ?
    C10 C9 C8 . . 135.42(12) ?
    O19 C9 C8 . . 113.66(11) ?
    C9 C10 C11 . . 106.59(11) ?
    C9 C10 H10 . . 126.7 ?
    C11 C10 H10 . . 126.7 ?
    C12 C11 C10 . . 106.38(11) ?
    C12 C11 H11 . . 126.8 ?
    C10 C11 H11 . . 126.8 ?
    C11 C12 O19 . . 110.05(10) ?
    C11 C12 C13 . . 134.69(11) ?
    O19 C12 C13 . . 115.09(10) ?
    C12 C13 N17 . . 110.17(9) ?
    C12 C13 C14 . . 111.80(9) ?
    N17 C13 C14 . . 111.01(9) ?
    C12 C13 H13 . . 107.9 ?
    N17 C13 H13 . . 107.9 ?
    C14 C13 H13 . . 107.9 ?
    C15 C14 C20 . . 112.95(10) ?
    C15 C14 C13 . . 109.73(9) ?
    C20 C14 C13 . . 111.19(10) ?
    C15 C14 H14 . . 107.6 ?
    C20 C14 H14 . . 107.6 ?
    C13 C14 H14 . . 107.6 ?
    O15 C15 C14 . . 122.66(11) ?
    O15 C15 C16 . . 121.05(10) ?
    C14 C15 C16 . . 116.28(10) ?
    C15 C16 C21 . . 109.76(10) ?
    C15 C16 C1 . . 112.18(9) ?
    C21 C16 C1 . . 111.50(10) ?
    C15 C16 H16 . . 107.7 ?
    C21 C16 H16 . . 107.7 ?
    C1 C16 H16 . . 107.7 ?
    C17 N17 C1 . . 126.16(9) ?
    C17 N17 C13 . . 114.89(9) ?
    C1 N17 C13 . . 118.79(9) ?
    O17 C17 N17 . . 124.67(11) ?
    O17 C17 C18 . . 117.06(11) ?
    N17 C17 C18 . . 118.23(10) ?
    C2 O18 C5 . . 106.33(9) ?
    F3 C18 F1 . . 107.18(11) ?
    F3 C18 F2 . . 107.23(10) ?
    F1 C18 F2 . . 107.72(10) ?
    F3 C18 C17 . . 109.62(10) ?
    F1 C18 C17 . . 115.10(10) ?
    F2 C18 C17 . . 109.68(10) ?
    C12 O19 C9 . . 107.32(9) ?
    N7 C19 H19A . . 109.5 ?
    N7 C19 H19B . . 109.5 ?
    H19A C19 H19B . . 109.5 ?
    N7 C19 H19C . . 109.5 ?
    H19A C19 H19C . . 109.5 ?
    H19B C19 H19C . . 109.5 ?
    C14 C20 H20A . . 109.5 ?
    C14 C20 H20B . . 109.5 ?
    H20A C20 H20B . . 109.5 ?
    C14 C20 H20C . . 109.5 ?
    H20A C20 H20C . . 109.5 ?
    H20B C20 H20C . . 109.5 ?
    C16 C21 H21A . . 109.5 ?
    C16 C21 H21B . . 109.5 ?
    H21A C21 H21B . . 109.5 ?
    C16 C21 H21C . . 109.5 ?
    H21A C21 H21C . . 109.5 ?
    H21B C21 H21C . . 109.5 ?
loop_
    _geom_torsion_atom_site_label_1
    _geom_torsion_atom_site_label_2
    _geom_torsion_atom_site_label_3
    _geom_torsion_atom_site_label_4
    _geom_torsion_site_symmetry_1
    _geom_torsion_site_symmetry_2
    _geom_torsion_site_symmetry_3
    _geom_torsion_site_symmetry_4
    _geom_torsion
    _geom_torsion_publ_flag
    N17 C1 C2 C3 . . . . 125.68(14) ?
    C16 C1 C2 C3 . . . . 2.49(18) ?
    N17 C1 C2 O18 . . . . -51.30(13) ?
    C16 C1 C2 O18 . . . . -174.48(9) ?
    O18 C2 C3 C4 . . . . 2.27(13) ?
    C1 C2 C3 C4 . . . . -174.82(12) ?
    C2 C3 C4 C5 . . . . -0.54(14) ?
    C3 C4 C5 O18 . . . . -1.37(14) ?
    C3 C4 C5 C6 . . . . 174.71(13) ?
    C4 C5 C6 N7 . . . . -118.73(15) ?
    O18 C5 C6 N7 . . . . 57.15(14) ?
    C5 C6 N7 C19 . . . . -165.25(11) ?
    C5 C6 N7 C8 . . . . 63.35(13) ?
    C19 N7 C8 C9 . . . . 112.65(12) ?
    C6 N7 C8 C9 . . . . -115.81(12) ?
    N7 C8 C9 C10 . . . . -90.45(17) ?
    N7 C8 C9 O19 . . . . 74.55(13) ?
    O19 C9 C10 C11 . . . . -1.95(14) ?
    C8 C9 C10 C11 . . . . 163.48(14) ?
    C9 C10 C11 C12 . . . . 0.47(14) ?
    C10 C11 C12 O19 . . . . 1.19(13) ?
    C10 C11 C12 C13 . . . . -173.65(12) ?
    C11 C12 C13 N17 . . . . 103.88(15) ?
    O19 C12 C13 N17 . . . . -70.77(12) ?
    C11 C12 C13 C14 . . . . -132.19(14) ?
    O19 C12 C13 C14 . . . . 53.16(13) ?
    C12 C13 C14 C15 . . . . -163.52(9) ?
    N17 C13 C14 C15 . . . . -40.06(12) ?
    C12 C13 C14 C20 . . . . 70.80(12) ?
    N17 C13 C14 C20 . . . . -165.74(10) ?
    C20 C14 C15 O15 . . . . -0.18(16) ?
    C13 C14 C15 O15 . . . . -124.85(12) ?
    C20 C14 C15 C16 . . . . -179.39(10) ?
    C13 C14 C15 C16 . . . . 55.94(13) ?
    O15 C15 C16 C21 . . . . 42.86(15) ?
    C14 C15 C16 C21 . . . . -137.91(10) ?
    O15 C15 C16 C1 . . . . 167.40(11) ?
    C14 C15 C16 C1 . . . . -13.37(14) ?
    N17 C1 C16 C15 . . . . -40.88(12) ?
    C2 C1 C16 C15 . . . . 83.87(12) ?
    N17 C1 C16 C21 . . . . 82.69(11) ?
    C2 C1 C16 C21 . . . . -152.56(10) ?
    C2 C1 N17 C17 . . . . 116.85(12) ?
    C16 C1 N17 C17 . . . . -116.96(12) ?
    C2 C1 N17 C13 . . . . -67.88(12) ?
    C16 C1 N17 C13 . . . . 58.31(12) ?
    C12 C13 N17 C17 . . . . -75.59(12) ?
    C14 C13 N17 C17 . . . . 160.03(10) ?
    C12 C13 N17 C1 . . . . 108.62(11) ?
    C14 C13 N17 C1 . . . . -15.77(13) ?
    C1 N17 C17 O17 . . . . 174.16(11) ?
    C13 N17 C17 O17 . . . . -1.27(17) ?
    C1 N17 C17 C18 . . . . -3.30(17) ?
    C13 N17 C17 C18 . . . . -178.73(10) ?
    C3 C2 O18 C5 . . . . -3.10(12) ?
    C1 C2 O18 C5 . . . . 174.59(9) ?
    C4 C5 O18 C2 . . . . 2.73(13) ?
    C6 C5 O18 C2 . . . . -174.06(10) ?
    O17 C17 C18 F3 . . . . 11.43(15) ?
    N17 C17 C18 F3 . . . . -170.92(10) ?
    O17 C17 C18 F1 . . . . 132.31(12) ?
    N17 C17 C18 F1 . . . . -50.03(15) ?
    O17 C17 C18 F2 . . . . -106.05(12) ?
    N17 C17 C18 F2 . . . . 71.60(14) ?
    C11 C12 O19 C9 . . . . -2.39(13) ?
    C13 C12 O19 C9 . . . . 173.57(9) ?
    C10 C9 O19 C12 . . . . 2.69(13) ?
    C8 C9 O19 C12 . . . . -166.19(10) ?
loop_
    _geom_hbond_atom_site_label_D
    _geom_hbond_atom_site_label_H
    _geom_hbond_atom_site_label_A
    _geom_hbond_site_symmetry_A
    _geom_hbond_distance_DH
    _geom_hbond_distance_HA
    _geom_hbond_distance_DA
    _geom_hbond_angle_DHA
    _geom_hbond_publ_flag
    C1 H1 F1 . 1.00 2.23 2.9210(14) 125 no
    C1 H1 F2 . 1.00 2.47 3.1341(14) 123 no
    C3 H3 O15 5_566 0.95 2.51 3.3809(15) 152 yes
    C14 H14 O19 . 1.00 2.49 2.9114(14) 105 no
    C20 H20B F3 5_666 0.98 2.54 3.4700(16) 160 yes
    C21 H21B Cg2 8_655 0.98 2.88 3.7561(13) 150 yes
_shelx_space_group_comment
;
The symmetry employed for this shelxl refinement is uniquely defined
by the following loop, which should always be used as a source of
symmetry information in preference to the above space-group names.
They are only intended as comments.
;
_shelx_estimated_absorpt_T_min     0.783
_shelx_estimated_absorpt_T_max     0.821
_shelx_hkl_file
;
   0   0   2    4.19    0.16
   0   0   3    0.10    0.09
   0   0   4  660.81   16.59
   0   0   5    0.15    0.20
   0   0   6    9.89    0.41
   0   0   7    0.10    0.17
   0   0   8  102.04    2.78
   0   0   9    0.51    0.26
   0   0  10   25.22    0.93
   0   0  11    0.53    0.28
   0   0  12  314.62    8.24
   0   0  13    0.31    0.30
   0   0  14  104.08    3.09
   0   0  15    0.11    0.43
   0   0  15    0.04    0.48
   0   0 -15    0.18    0.29
   0   0  16    1.09    0.50
   0   0  16    1.08    0.56
   0   0 -16    1.28    0.38
   0   0  17   -0.12    0.53
   0   0 -17    0.34    0.37
   0   0  17   -0.33    0.60
   0   0  18   96.37    2.94
   0   0 -18  104.57    3.04
   0   0  20  141.45    4.15
   0   0  21    0.13    0.78
   0   0  22  117.80    3.35
   0   0  22  110.77    3.41
   0   0  23    0.28    0.58
   0   0  23   -0.02    0.40
   0   0  24  128.37    3.30
   0   0  24  112.02    3.34
   0  -1   1    0.37    0.05
   0   1   2    0.38    0.05
   0  -1   2    0.47    0.07
   0  -1   3    0.27    0.09
   0   1   3    0.41    0.08
   0  -1   3    0.39    0.12
   0  -1   4    0.24    0.14
   0   1   4    0.31    0.15
   0  -1   4    0.00    0.20
   0   1   5    0.37    0.15
   0  -1   5    0.24    0.20
   0  -1   6    0.06    0.18
   0   1   6    0.13    0.14
   0   1   7    0.53    0.17
   0  -1   7    0.37    0.20
   0   1   8    0.26    0.18
   0  -1   8    0.40    0.24
   0   1   9    0.09    0.21
   0  -1   9    0.16    0.26
   0  -1  10    0.56    0.29
   0   1  10    0.13    0.22
   0  -1  11    0.46    0.33
   0   1  11    0.13    0.25
   0   1  12    0.24    0.26
   0  -1  12    0.15    0.31
   0  -1  13    0.05    0.31
   0  -1 -14    0.43    0.27
   0   1  14    0.09    0.43
   0  -1  14   -0.09    0.43
   0  -1  14    0.15    0.33
   0  -1  15    0.14    0.45
   0  -1  15    0.04    0.49
   0   1  15    0.20    0.49
   0  -1 -15    0.10    0.29
   0   1 -15    0.05    0.30
   0  -1  16    0.57    0.52
   0  -1  16    0.31    0.54
   0   1  16   -0.28    0.56
   0  -1 -16   -0.09    0.32
   0   1 -16    0.26    0.35
   0  -1  17    0.64    0.56
   0   1  17    0.02    0.60
   0  -1 -17   -0.08    0.34
   0  -1  18    0.19    0.55
   0   1  18   -0.16    0.67
   0  -1 -18   -0.15    0.36
   0  -1  19    0.62    0.85
   0  -1 -19    0.22    0.37
   0  -1  20    0.04    0.83
   0  -1  21    0.55    0.77
   0   1  21    0.11    0.81
   0  -1  22    0.86    0.72
   0   1  22    0.26    0.74
   0   1  22    0.04    0.47
   0   1  23   -0.06    0.57
   0  -1  23    0.31    0.57
   0   1  23    0.27    0.40
   0  -1  24    0.92    0.44
   0   1  24    0.65    0.46
   0   1  24   -0.29    0.31
   0  -1  24    0.12    0.31
   0  -2   0 9999.00  249.49
   0  -2   1 2024.60   50.59
   0  -2   2 1597.80   39.94
   0  -2   3 1523.02   39.06
   0  -2   3 1592.36   39.04
   0  -2   4  273.41    7.05
   0   2   4  273.36    6.95
   0  -2   4  286.87    7.03
   0  -2   5  464.75   11.90
   0   2   5  461.49   11.80
   0  -2   5  490.60   11.87
   0  -2   6 1122.28   27.66
   0   2   6 1084.15   27.55
   0  -2   6 1109.28   27.62
   0   2   7    5.10    0.25
   0  -2   7    4.00    0.32
   0   2   8  323.67    8.15
   0  -2   8  313.61    8.27
   0  -2   9    2.26    0.34
   0   2   9    2.27    0.25
   0  -2  10    7.88    0.52
   0  -2  11  825.66   21.03
   0  -2  12   98.28    2.91
   0  -2  13   16.12    0.83
   0   2  14    2.62    0.47
   0  -2  14    2.63    0.50
   0  -2 -14    3.50    0.39
   0   2  14    3.27    0.53
   0  -2  14    3.28    0.50
   0  -2  14    2.47    0.44
   0  -2  15    0.77    0.50
   0  -2  15    0.82    0.40
   0   2  15    1.52    0.55
   0  -2 -15    1.16    0.34
   0  -2  16  172.53    4.88
   0   2  16  176.92    5.02
   0  -2 -16  179.48    4.88
   0   2  17  194.29    5.44
   0  -2 -17  192.13    5.27
   0  -2  17  190.60    5.38
   0  -2  17  189.26    5.28
   0  -2 -18  135.12    3.96
   0  -2  18  139.36    4.12
   0   2  18  147.58    4.18
   0  -2 -19   15.91    0.81
   0  -2  19   17.64    1.15
   0   2  19   17.73    1.09
   0  -2  20  132.30    3.90
   0  -2  21    2.01    0.78
   0   2  21    1.35    0.83
   0  -2  21    0.73    0.53
   0   2  21    0.78    0.53
   0   2  22  169.91    4.66
   0   2  22  158.98    4.72
   0  -2  22  158.87    4.70
   0  -2  23    0.76    0.56
   0   2  23    0.04    0.57
   0   2  23    0.07    0.40
   0  -2  23   -0.34    0.39
   0  -2  24    3.13    0.43
   0   2  24    3.68    0.49
   0  -2  25    5.69    0.32
   0   2  25    6.41    0.36
   0  -3   0    0.37    0.09
   0  -3   0    0.32    0.10
   0  -3   1    1.26    0.15
   0  -3   1    1.19    0.15
   0  -3  -1    1.32    0.10
   0  -3   2    0.21    0.14
   0  -3   3    0.45    0.16
   0  -3   4    0.28    0.15
   0  -3   4    0.43    0.21
   0  -3   5    0.53    0.17
   0  -3   5    0.34    0.21
   0  -3   6    0.06    0.17
   0  -3   6    0.46    0.22
   0  -3   7    0.13    0.17
   0  -3   7   -0.01    0.22
   0  -3   8    0.23    0.27
   0  -3   9    0.05    0.29
   0  -3  10    0.02    0.30
   0  -3  11    0.91    0.36
   0  -3  12   -0.09    0.37
   0  -3  13    0.32    0.37
   0  -3  14    0.07    0.38
   0  -3  14    0.35    0.48
   0   3  14    0.17    0.39
   0   3  15   -0.02    0.47
   0  -3  15    0.10    0.51
   0  -3 -15    0.74    0.32
   0  -3  15   -0.53    0.67
   0  -3  15   -0.07    0.42
   0  -3  16    0.58    0.58
   0  -3  16   -0.04    0.71
   0  -3 -16    0.41    0.33
   0  -3  17   -0.04    0.60
   0  -3  17    0.06    0.75
   0   3  17    0.45    0.66
   0  -3 -17    0.38    0.33
   0  -3  18    1.56    0.85
   0   3  18    0.66    0.74
   0  -3 -18    0.41    0.35
   0  -3  19    0.79    0.80
   0   3  19    0.69    0.74
   0  -3 -19    0.63    0.35
   0  -3  20    1.63    0.81
   0  -3 -20    0.21    0.32
   0  -3  21    0.57    0.74
   0   3  21   -0.09    0.55
   0  -3  21    0.33    0.51
   0   3  22    0.08    0.71
   0  -3  22    0.74    0.63
   0  -3  22   -0.15    0.45
   0   3  22   -0.12    0.46
   0   3  23    0.32    0.57
   0   3  23    0.26    0.38
   0  -3  23    0.04    0.36
   0  -3  24    0.32    0.36
   0   3  24    0.30    0.42
   0  -3  25   -0.16    0.19
   0   3  25   -0.20    0.22
   0  -3  25   -0.09    0.18
   0  -4   0  848.12   20.37
   0  -4   0  785.71   20.34
   0  -4  -1 1040.43   26.50
   0  -4   1 1121.60   26.56
   0  -4   1 1057.93   26.57
   0  -4  -1 1040.35   26.53
   0  -4   2  645.37   15.70
   0  -4  -2  612.20   15.59
   0  -4   2  641.09   15.70
   0  -4   3  908.28   22.34
   0  -4   3  868.25   22.35
   0  -4   4    1.42    0.18
   0  -4   5 8616.75  215.16
   0  -4   6  578.12   14.01
   0  -4   6  520.58   14.06
   0  -4   7    7.90    0.42
   0  -4   7    8.09    0.48
   0  -4   8  120.27    3.28
   0  -4   8  120.25    3.34
   0  -4   9   38.16    1.32
   0  -4  10   71.51    2.22
   0  -4  11  152.67    4.30
   0  -4  12  255.70    6.92
   0  -4  13  396.10   10.13
   0  -4  13  369.52    9.95
   0  -4  13  384.65    9.99
   0  -4  14   12.44    0.80
   0  -4  14   12.19    0.83
   0  -4  14   11.97    0.77
   0   4  14   11.39    0.70
   0  -4  15   -0.20    0.45
   0  -4  15    1.42    0.57
   0  -4  15   -0.22    0.66
   0   4  15   -0.35    0.51
   0  -4  16    6.01    0.71
   0  -4  16    5.60    0.77
   0  -4 -16    5.20    0.49
   0  -4  16    4.76    0.63
   0  -4  17   47.75    1.77
   0  -4 -17   43.48    1.55
   0  -4  18  217.76    5.80
   0  -4 -18  201.40    5.64
   0  -4  19  216.72    5.52
   0  -4 -19  183.45    5.31
   0  -4 -20    8.32    0.55
   0  -4  20    7.31    0.74
   0  -4  21   83.35    2.35
   0  -4  21   76.23    2.39
   0   4  21   75.70    2.42
   0  -4  22   37.25    1.44
   0   4  22   37.12    1.45
   0   4  23    2.48    0.40
   0  -4  23    2.27    0.39
   0  -5   0    0.36    0.15
   0  -5   0    0.21    0.12
   0  -5   1    0.63    0.17
   0  -5  -1    0.32    0.13
   0  -5   1    0.22    0.17
   0  -5   2    0.38    0.17
   0  -5  -2    0.24    0.10
   0  -5  -2    0.41    0.15
   0  -5   3    0.08    0.19
   0  -5   3    0.08    0.16
   0  -5   4    0.67    0.22
   0  -5   4    0.82    0.20
   0  -5   5    0.71    0.23
   0  -5   6    1.64    0.25
   0  -5   7    0.23    0.31
   0  -5   7    0.17    0.22
   0  -5   8   -0.01    0.32
   0  -5   8    0.42    0.24
   0  -5   9   -0.02    0.34
   0  -5   9    0.41    0.25
   0  -5  10    0.14    0.37
   0  -5  11    0.06    0.37
   0  -5  12    0.21    0.40
   0  -5  13    1.10    0.44
   0   5  13    0.61    0.35
   0  -5  13    0.51    0.54
   0  -5  13    1.31    0.54
   0  -5  14   -0.17    0.57
   0  -5  14    0.82    0.45
   0  -5  14    0.64    0.53
   0  -5  15   -0.18    0.62
   0   5  15   -0.21    0.47
   0  -5  15   -0.08    0.46
   0  -5  16    0.49    0.47
   0  -5 -16    0.79    0.35
   0  -5  16    0.77    0.69
   0  -5 -17    1.17    0.35
   0  -5  17    0.02    0.69
   0  -5 -18    0.18    0.33
   0  -5  18   -0.02    0.74
   0  -5 -19   -0.05    0.33
   0  -5  19    0.18    0.72
   0  -5 -20    0.34    0.30
   0  -5  20    0.97    0.71
   0   5  20    0.07    0.50
   0  -5  20    0.28    0.47
   0   5  21    0.02    0.48
   0  -5  21    0.15    0.43
   0  -5 -21   -0.10    0.26
   0   5  22   -0.34    0.39
   0  -5  23    0.28    0.41
   0  -6   0  273.64    6.98
   0  -6   1 3142.74   77.44
   0  -6  -1 3158.27   77.38
   0  -6   1 3149.38   77.48
   0  -6  -1 2975.98   77.38
   0  -6   2 2547.15   62.23
   0  -6  -2 2428.92   62.10
   0  -6   2 2559.22   62.25
   0  -6  -2 2496.92   62.17
   0  -6   3    1.13    0.24
   0  -6  -3    1.09    0.20
   0  -6   4  297.99    7.66
   0  -6   4  295.40    7.63
   0  -6   5 1210.92   30.35
   0  -6   5 1198.98   30.29
   0  -6   6   11.62    0.54
   0  -6   7    9.74    0.51
   0  -6   8  115.19    3.19
   0  -6   9   41.59    1.48
   0  -6   9   40.91    1.37
   0  -6  10 1551.90   38.10
   0  -6  10 1472.64   37.93
   0  -6  11    0.31    0.39
   0  -6  12  291.83    7.70
   0   6  12  285.55    7.60
   0  -6  12  288.30    7.51
   0   6  12  280.23    7.58
   0  -6  12  274.53    7.51
   0   6  13  168.34    4.63
   0  -6  13  163.64    4.71
   0  -6  13  160.14    4.52
   0   6  13  159.48    4.61
   0  -6  14    0.25    0.49
   0   6  14    0.30    0.60
   0  -6  14    0.58    0.60
   0  -6  15  154.23    4.53
   0  -6  15  150.95    4.33
   0  -6  16  662.52   17.16
   0  -6  16  652.22   16.90
   0  -6 -17   33.86    1.29
   0  -6  17   35.76    1.46
   0  -6 -18   52.31    1.79
   0  -6  18   59.44    1.97
   0  -6 -19   30.93    1.20
   0  -6  19   35.62    1.42
   0   6  19   34.30    1.44
   0  -6  19   32.92    1.37
   0  -6 -20   18.63    0.82
   0  -6  20   18.69    0.96
   0   6  20   21.25    1.04
   0  -6 -21    0.44    0.27
   0   6  21    0.59    0.41
   0  -6  22   28.91    1.15
   0   6  22   26.74    1.02
   0  -6  23   45.32    1.45
   0  -6  24    1.53    0.26
   0  -7   0    0.08    0.17
   0  -7   0    0.38    0.23
   0  -7  -1    0.31    0.17
   0  -7   1    0.42    0.21
   0  -7  -1    0.31    0.15
   0  -7   1    0.37    0.23
   0  -7   2    0.19    0.21
   0  -7  -2    0.36    0.14
   0  -7  -2    0.54    0.19
   0  -7   2    0.41    0.24
   0  -7   3    0.07    0.23
   0  -7  -3    0.39    0.20
   0  -7   4    0.10    0.26
   0  -7  -4    0.21    0.21
   0  -7   5    0.40    0.24
   0  -7   5    0.39    0.31
   0  -7   6    0.32    0.27
   0  -7   6    0.15    0.30
   0  -7   7    0.22    0.25
   0  -7   7   -0.07    0.33
   0  -7   8   -0.05    0.25
   0  -7   9    0.20    0.28
   0  -7  10    0.59    0.32
   0  -7  10    0.60    0.42
   0   7  11    0.82    0.31
   0   7  11    0.31    0.29
   0   7  11   -0.07    0.43
   0   7  12    0.46    0.35
   0   7  12    0.38    0.39
   0   7  12    0.59    0.53
   0  -7  12    0.47    0.53
   0  -7  12    0.90    0.46
   0   7  13    0.53    0.42
   0   7  13    0.21    0.59
   0  -7  13    1.47    0.61
   0  -7  13    0.18    0.47
   0   7  14    0.29    0.63
   0  -7  14    0.65    0.62
   0   7  14    0.11    0.44
   0  -7 -14    0.09    0.33
   0  -7  14    0.40    0.47
   0  -7  15    0.73    0.55
   0   7  15    2.14    0.74
   0  -7  15    1.59    0.72
   0  -7  16    0.55    0.52
   0  -7  16    1.98    0.74
   0   7  16    2.24    0.78
   0   7  17    0.36    0.69
   0  -7  17    0.35    0.68
   0  -7 -17    0.38    0.36
   0  -7 -18    0.05    0.32
   0  -7  18   -0.02    0.43
   0   7  18    0.24    0.49
   0  -7 -19   -0.24    0.31
   0   7  19   -0.47    0.48
   0  -7 -20    0.33    0.29
   0   7  20   -0.44    0.43
   0   7  21   -0.08    0.33
   0  -7  21    0.02    0.52
   0  -7 -21    0.08    0.26
   0  -7  22    0.08    0.43
   0  -7  23    0.44    0.33
   0  -7  24    0.16    0.16
   0  -8   0  403.77   10.11
   0  -8   0  385.50   10.19
   0  -8  -1  861.29   22.16
   0  -8   1  899.14   22.25
   0  -8   1  897.19   22.31
   0  -8  -2  531.59   13.71
   0  -8   2  586.53   13.88
   0  -8  -2  519.90   13.76
   0  -8   2  578.42   13.91
   0  -8   3  160.00    4.19
   0  -8  -3  149.10    4.07
   0  -8   3  159.18    4.17
   0  -8   4    8.57    0.52
   0  -8  -4    8.74    0.44
   0  -8   4    9.39    0.51
   0  -8   5  828.64   20.92
   0  -8  -5  815.73   20.82
   0  -8   5  828.47   20.87
   0  -8   6  170.72    4.64
   0  -8  -6  162.61    4.52
   0  -8   6  175.01    4.57
   0  -8   7   81.22    2.41
   0  -8   7   84.65    2.52
   0  -8   8  144.89    4.06
   0  -8   8  151.23    4.19
   0  -8   9  170.54    4.66
   0   8  10  468.86   12.49
   0  -8  10  493.49   12.47
   0   8  10  479.57   12.51
   0  -8  11   35.16    1.44
   0   8  11   34.32    1.35
   0   8  11   34.47    1.35
   0  -8  11   34.59    1.30
   0   8  11   36.06    1.39
   0   8  12  501.74   13.16
   0   8  12  488.92   13.12
   0   8  12  511.59   13.16
   0  -8  12  515.13   13.27
   0   8  13  524.89   13.97
   0   8  13  542.43   14.00
   0  -8  13  541.97   14.11
   0   8  14  346.37    9.21
   0   8  14  342.68    9.19
   0  -8 -14  340.15    9.02
   0  -8  14  342.37    9.32
   0   8  15   68.34    2.35
   0  -8 -15   66.08    2.10
   0  -8  15   69.96    2.45
   0   8  16   43.89    1.67
   0  -8  16   43.61    1.63
   0   8  17   17.60    0.95
   0   8  17   19.19    1.12
   0   8  18    7.57    0.81
   0  -8 -18    6.54    0.53
   0  -8 -19    2.89    0.41
   0   8  19    4.18    0.72
   0  -8  20   15.19    0.90
   0   8  20   16.54    0.91
   0   8  21    6.36    0.61
   0  -8 -21    5.99    0.42
   0  -8  21    6.96    0.61
   0  -8  22   66.67    1.95
   0  -8  22   65.13    1.96
   0   8  23   11.75    0.54
   0  -8  23   11.56    0.51
   0  -8  23   12.00    0.50
   0  -9   0    0.58    0.22
   0  -9   0    0.01    0.26
   0  -9  -1    0.42    0.19
   0  -9  -1    0.39    0.31
   0  -9   1    0.14    0.28
   0  -9   2    0.10    0.26
   0  -9   2    0.30    0.28
   0  -9   3    0.26    0.26
   0  -9  -3    0.07    0.20
   0  -9   3    0.22    0.26
   0  -9   4    0.17    0.29
   0  -9  -4    0.19    0.21
   0  -9   4    0.10    0.25
   0  -9   5    0.03    0.30
   0  -9  -5    0.53    0.24
   0  -9   5    0.11    0.25
   0  -9   6    0.05    0.32
   0  -9  -6    0.54    0.27
   0  -9   6    0.11    0.27
   0  -9   7   -0.04    0.34
   0  -9  -7    0.26    0.28
   0  -9   7   -0.10    0.31
   0  -9   8    0.84    0.31
   0  -9  -8    0.01    0.31
   0   9   9    0.11    0.33
   0  -9  -9   -0.20    0.34
   0   9   9    0.38    0.30
   0  -9  -9    0.11    0.30
   0  -9   9    0.38    0.29
   0  -9   9    1.02    0.41
   0  -9  10    0.16    0.40
   0   9  10   -0.10    0.34
   0  -9  10   -0.03    0.32
   0  -9 -10    0.43    0.32
   0   9  10    0.02    0.33
   0   9  11    0.20    0.52
   0  -9  11    0.38    0.32
   0   9  11    0.24    0.35
   0   9  11    0.30    0.38
   0   9  12    0.55    0.41
   0   9  12    1.08    0.46
   0   9  12   -0.13    0.63
   0  -9  13    0.39    0.48
   0   9  13    0.02    0.42
   0   9  13    0.29    0.61
   0   9  13   -0.07    0.47
   0  -9 -14    0.14    0.44
   0   9  14    0.41    0.46
   0  -9  14    0.03    0.49
   0   9  14    0.18    0.64
   0  -9 -14    0.09    0.41
   0  -9 -15    0.07    0.46
   0   9  15    0.60    0.48
   0   9  15    0.46    0.65
   0  -9 -15   -0.17    0.38
   0  -9  15   -0.59    0.53
   0   9  16    0.14    0.66
   0  -9 -16   -0.03    0.34
   0  -9 -16   -0.44    0.44
   0   9  17    0.20    0.66
   0  -9 -18    0.21    0.35
   0  -9  18    0.36    0.61
   0   9  18    0.55    0.64
   0  -9 -19    0.10    0.31
   0   9 -19   -0.15    0.40
   0   9  19    0.18    0.57
   0  -9  19   -0.23    0.54
   0  -9 -20    0.02    0.27
   0   9  20    0.11    0.49
   0  -9  20   -0.06    0.47
   0  -9  20    0.03    0.49
   0  -9 -21    0.14    0.26
   0  -9  21    0.36    0.42
   0   9  21    0.37    0.43
   0  -9  21    0.10    0.41
   0  -9  22    0.62    0.35
   0   9  22    1.34    0.44
   0  -9  22    1.34    0.33
   0  -9  23    0.04    0.17
   0 -10   0   77.69    2.26
   0 -10   0   83.59    2.43
   0 -10   1  378.65    9.94
   0 -10   1  394.15   10.04
   0 -10  -1  386.12   10.06
   0 -10   2   14.67    0.68
   0 -10  -2   13.51    0.73
   0 -10   2   13.76    0.69
   0 -10   3   10.04    0.56
   0 -10   3    8.52    0.52
   0 -10   4   33.39    1.19
   0 -10   4   33.42    1.16
   0 -10   5   36.11    1.29
   0 -10   5   37.11    1.25
   0 -10   6  448.78   11.27
   0 -10   6  460.73   11.21
   0 -10  -7   39.22    1.49
   0 -10  -7   36.86    1.31
   0 -10   7   39.06    1.47
   0  10   7   38.66    1.45
   0  10   7   40.09    1.49
   0 -10   7   36.90    1.41
   0 -10   8  264.92    7.32
   0  10   8  264.73    7.35
   0 -10  -8  270.66    7.25
   0 -10   8  281.47    7.43
   0  10   8  272.97    7.39
   0  10   8  279.13    7.45
   0 -10   8  283.69    7.32
   0 -10  -8  276.87    7.46
   0 -10  -9  272.49    7.51
   0 -10   9  276.40    7.36
   0 -10  -9  269.75    7.31
   0 -10   9  285.97    7.50
   0  10   9  271.26    7.43
   0  10  -9  281.51    7.38
   0  10   9  266.45    7.40
   0 -10   9  275.52    7.33
   0 -10 -10   13.85    0.85
   0 -10  10   13.53    0.76
   0 -10 -10   13.42    0.77
   0 -10  10   14.38    0.87
   0  10  10   12.97    0.80
   0  10 -10   13.04    0.82
   0  10  10   13.09    0.80
   0 -10  10   13.16    0.86
   0 -10  11   36.88    1.49
   0  10  11   34.83    1.48
   0 -10 -11   34.72    1.40
   0 -10  11   38.82    1.56
   0  10  11   37.03    1.47
   0 -10  11   35.89    1.39
   0  10  11   37.17    1.46
   0 -10  12   16.46    0.99
   0  10  12   14.50    0.91
   0 -10 -12   15.77    0.89
   0  10  12   15.45    0.98
   0  10  12   17.11    0.95
   0 -10  13   35.77    1.55
   0 -10 -13   35.64    1.46
   0  10  13   36.56    1.52
   0  10  13   37.53    1.54
   0  10  13   37.34    1.53
   0  10  14   13.71    0.89
   0 -10 -14   12.37    0.83
   0 -10  14   12.22    0.94
   0 -10  14   10.85    0.90
   0  10  14   13.68    0.96
   0 -10 -14   14.63    0.83
   0 -10 -15   71.39    2.50
   0 -10  15   78.54    2.60
   0  10  15   78.05    2.59
   0 -10 -15   82.02    2.46
   0  10  15   79.85    2.61
   0  10 -15   79.66    2.55
   0 -10  16   17.71    1.03
   0  10  16   17.36    1.07
   0 -10 -16   16.96    0.82
   0  10 -16   17.61    0.97
   0 -10  17   66.04    2.18
   0  10  17   66.05    2.21
   0 -10 -17   63.39    1.94
   0  10 -17   62.56    2.10
   0 -10  18   -0.03    0.51
   0 -10 -18    0.40    0.34
   0  10  18    0.26    0.59
   0 -10  18    0.39    0.56
   0  10  19   25.51    1.13
   0 -10 -19   26.11    1.01
   0 -10  19   26.05    1.12
   0 -10  19   27.09    1.10
   0  10  20    7.60    0.61
   0 -10 -20    7.61    0.48
   0 -10  20    7.29    0.60
   0 -10  20    8.34    0.58
   0 -10  21   97.16    2.59
   0 -10  21   95.92    2.55
   0 -10  22  171.34    4.46
   0 -11   0    0.05    0.31
   0 -11   1   -0.05    0.29
   0 -11  -1   -0.02    0.31
   0 -11   1    0.43    0.26
   0 -11  -2    0.32    0.36
   0 -11   2    0.03    0.30
   0 -11   2    0.08    0.26
   0 -11   3    0.21    0.31
   0 -11  -3    0.36    0.36
   0 -11   3    0.23    0.30
   0 -11   4    0.08    0.31
   0 -11   4   -0.12    0.33
   0  11   5    0.06    0.34
   0  11   5    0.32    0.35
   0 -11   5   -0.02    0.41
   0 -11   5    0.02    0.31
   0 -11   5    0.07    0.33
   0  11   6    0.46    0.36
   0 -11   6    0.82    0.46
   0 -11   6    0.14    0.33
   0 -11   6    0.27    0.37
   0 -11  -7    0.14    0.34
   0 -11   7    0.25    0.44
   0 -11   7    0.27    0.39
   0  11   7    0.27    0.34
   0  11   7    0.80    0.36
   0 -11   7    0.07    0.32
   0  11  -7    1.15    0.42
   0 -11  -8    0.05    0.36
   0 -11   8    0.28    0.47
   0 -11  -8    0.03    0.28
   0 -11   8   -0.09    0.42
   0  11   8    0.31    0.37
   0  11   8   -0.09    0.37
   0  11  -8    0.76    0.43
   0 -11   8    0.15    0.33
   0 -11   9   -0.13    0.31
   0 -11  -9    0.25    0.38
   0 -11   9    0.14    0.52
   0 -11  -9    0.27    0.32
   0 -11   9    0.53    0.43
   0  11   9    0.25    0.39
   0 -11   9    0.28    0.44
   0  11   9   -0.02    0.42
   0 -11  10    0.26    0.32
   0 -11 -10    0.66    0.39
   0 -11  10   -0.30    0.57
   0 -11 -10   -0.09    0.35
   0 -11  10    0.66    0.47
   0  11  10    0.05    0.40
   0 -11  10    0.17    0.47
   0  11 -10    0.12    0.44
   0  11  10    0.02    0.42
   0 -11  11   -0.08    0.31
   0  11  11    0.11    0.60
   0 -11  11   -0.09    0.60
   0 -11 -11    0.11    0.36
   0  11  11    0.27    0.41
   0 -11  11   -0.10    0.54
   0  11 -11    0.06    0.45
   0  11  11    0.31    0.45
   0 -11  11   -0.05    0.45
   0 -11  12    0.95    0.60
   0 -11  12   -0.14    0.49
   0  11  12    0.15    0.43
   0 -11  12   -0.35    0.59
   0  11 -12    0.68    0.47
   0  11  12   -0.02    0.47
   0  11  12   -0.18    0.61
   0 -11  13   -0.32    0.62
   0 -11  13   -0.18    0.50
   0  11  13   -0.02    0.43
   0 -11  13   -0.04    0.55
   0  11  13   -0.02    0.46
   0  11 -13    0.04    0.47
   0  11  13   -0.11    0.61
   0 -11  14    0.22    0.64
   0 -11  14   -0.23    0.57
   0 -11 -14    0.06    0.45
   0  11 -14   -0.35    0.53
   0  11  14    0.05    0.48
   0  11  14   -0.38    0.67
   0 -11  15   -0.32    0.61
   0 -11  15    0.06    0.56
   0 -11 -15   -0.04    0.39
   0  11 -15    0.08    0.48
   0  11  15   -0.12    0.47
   0  11  15   -0.37    0.66
   0 -11  16   -0.29    0.63
   0 -11  16    0.20    0.51
   0 -11 -16   -0.08    0.34
   0  11 -16    0.14    0.43
   0  11  16    0.06    0.64
   0 -11  17    0.18    0.56
   0 -11 -17    0.05    0.29
   0  11  17    0.53    0.59
   0 -11  17   -0.08    0.49
   0 -11  18    0.34    0.49
   0 -11 -18    0.16    0.34
   0  11  18   -0.07    0.54
   0 -11  18   -0.04    0.44
   0 -11  19    0.21    0.44
   0 -11 -19    0.20    0.30
   0  11  19    0.25    0.49
   0 -11  19   -0.20    0.38
   0 -11  20    0.80    0.40
   0 -11 -20    0.31    0.27
   0  11  20    0.66    0.43
   0 -11  20    0.69    0.33
   0 -11  21    1.09    0.31
   0 -11 -21    0.35    0.20
   0  12   0 1929.81   50.25
   0  12   0 1974.58   50.30
   0 -12   0 1941.37   50.21
   0  12   1   37.37    1.46
   0  12  -1   37.04    1.45
   0 -12   1   38.86    1.44
   0 -12  -1   42.33    1.53
   0  12  -1   39.29    1.50
   0 -12  -1   39.51    1.45
   0  12   1   38.08    1.51
   0 -12   2    8.75    0.55
   0  12  -2    7.72    0.64
   0  12   2    7.51    0.61
   0  12   2    6.77    0.61
   0 -12   2    7.51    0.58
   0 -12  -2    6.58    0.63
   0  12   2    7.17    0.63
   0 -12  -2    6.36    0.55
   0 -12   3  784.03   19.86
   0  12   3  746.80   19.95
   0  12  -3  796.40   19.99
   0  12   3  768.23   20.00
   0  12  -3  783.92   19.92
   0 -12  -3  797.47   19.99
   0 -12   3  803.35   19.90
   0 -12  -3  730.72   19.96
   0 -12  -4   31.96    1.34
   0 -12   4   33.00    1.27
   0  12   4   29.97    1.30
   0  12   4   31.33    1.33
   0  12  -4   35.15    1.35
   0  12  -4   32.81    1.30
   0 -12   4   32.77    1.27
   0 -12  -4   35.24    1.37
   0 -12   4   30.26    1.24
   0 -12  -5   44.26    1.73
   0 -12   5   47.51    1.69
   0  12   5   48.46    1.76
   0  12  -5   49.10    1.70
   0 -12   5   48.01    1.65
   0 -12   5   46.83    1.64
   0 -12   6  171.45    4.86
   0  12   6  171.07    4.93
   0  12  -6  169.76    4.82
   0 -12   6  184.69    4.86
   0 -12   6  164.76    4.77
   0 -12  -7  230.80    6.27
   0 -12   7  227.63    6.17
   0  12   7  217.17    6.21
   0  12   7  221.21    6.18
   0  12  -7  222.96    6.10
   0 -12   7  227.89    6.09
   0 -12   7  211.85    6.06
   0 -12   8    0.45    0.53
   0 -12   8    0.55    0.45
   0  12   8    0.14    0.39
   0  12   8    0.11    0.42
   0  12  -8    0.91    0.47
   0 -12   8    0.22    0.35
   0 -12  -8    0.50    0.42
   0 -12  -9   19.53    1.06
   0 -12   9   17.58    1.00
   0  12   9   19.18    1.03
   0  12  -9   19.37    0.98
   0  12   9   17.27    0.98
   0 -12   9   18.78    0.92
   0 -12   9   18.28    1.03
   0 -12  10   96.46    3.05
   0 -12  10   95.18    2.98
   0 -12  10  102.61    3.16
   0  12  10   99.11    3.09
   0 -12  10   95.55    2.92
   0  12 -10  102.88    3.02
   0  12  10   97.06    3.07
   0  12  10   95.57    3.04
   0  12  11    0.88    0.60
   0 -12  11    1.43    0.59
   0 -12  11    1.42    0.50
   0  12  11    0.77    0.44
   0 -12  11    1.16    0.50
   0  12 -11    2.11    0.53
   0  12  11    1.96    0.51
   0 -12  11    2.33    0.41
   0  12 -12    6.90    0.67
   0  12  12    7.15    0.69
   0 -12  12    6.02    0.69
   0 -12  12    6.95    0.67
   0  12  12    7.39    0.76
   0  12  12    6.79    0.68
   0 -12  12    8.01    0.79
   0  12  13    9.17    0.77
   0 -12  13   10.06    0.74
   0  12  13    9.65    0.84
   0 -12  13   10.15    0.86
   0  12 -13    9.91    0.74
   0  12  13   10.69    0.81
   0  12  14    2.69    0.58
   0 -12  14    2.35    0.55
   0 -12 -14    3.45    0.53
   0  12  14    2.57    0.66
   0 -12  14    2.10    0.62
   0  12  15  160.76    4.50
   0 -12  15  149.94    4.30
   0 -12  15  147.28    4.40
   0 -12 -15  160.84    4.36
   0  12  15  154.25    4.43
   0 -12  16    0.41    0.44
   0 -12 -16    0.25    0.34
   0 -12  16    0.12    0.54
   0  12  16    0.24    0.57
   0 -12  17   28.84    1.07
   0 -12 -17   27.97    1.01
   0  12  17   28.01    1.19
   0 -12  17   27.01    1.14
   0 -12  18   54.20    1.67
   0 -12 -18   56.68    1.75
   0 -12  18   55.29    1.76
   0  12  18   53.81    1.79
   0 -12 -19   36.44    1.17
   0 -12  19   35.49    1.19
   0 -12 -20  187.40    4.94
   0 -12  20  191.24    4.95
   0  13   0    0.52    0.45
   0 -13   0    0.96    0.40
   0 -13   0   -0.22    0.30
   0  13   0    0.49    0.43
   0  13  -1    0.05    0.44
   0  13   1    0.29    0.46
   0  13   1    0.05    0.41
   0 -13   1    0.54    0.38
   0 -13  -1    0.46    0.41
   0 -13   1    0.34    0.30
   0 -13  -1    0.06    0.33
   0  13  -1    0.36    0.41
   0  13   2    0.15    0.46
   0  13  -2    0.16    0.41
   0  13   2    0.39    0.39
   0  13   2    0.28    0.41
   0 -13   2    0.33    0.35
   0 -13  -2    0.58    0.43
   0 -13  -2    0.02    0.34
   0 -13   2    0.22    0.26
   0  13  -2   -0.02    0.39
   0  13   3    0.87    0.46
   0  13  -3    2.25    0.52
   0  13   3    0.25    0.39
   0  13  -3    2.34    0.52
   0 -13   3    0.63    0.36
   0 -13  -3    0.62    0.43
   0 -13   3    0.87    0.30
   0 -13  -3   -0.10    0.33
   0 -13   4    0.28    0.36
   0  13  -4    0.79    0.46
   0  13   4   -0.02    0.39
   0  13   4    0.12    0.43
   0  13  -4    0.31    0.46
   0 -13  -4   -0.21    0.38
   0 -13   4    0.16    0.34
   0 -13  -4   -0.30    0.39
   0 -13  -5   -0.23    0.40
   0 -13   5    0.40    0.41
   0  13   5    0.40    0.40
   0  13  -5    1.07    0.45
   0  13  -5    1.08    0.48
   0 -13   5    0.02    0.35
   0 -13  -5   -0.02    0.43
   0 -13   5    0.09    0.47
   0 -13   6    0.20    0.41
   0  13   6    0.15    0.40
   0  13  -6    0.48    0.43
   0  13  -6    0.64    0.46
   0 -13   6    0.06    0.35
   0 -13  -6   -0.24    0.51
   0 -13   6    0.39    0.49
   0 -13   7    0.26    0.41
   0  13  -7    0.41    0.41
   0  13   7    0.59    0.43
   0  13   7    0.22    0.42
   0  13  -7    0.12    0.44
   0 -13   7    0.20    0.33
   0 -13   7    0.06    0.50
   0 -13   8    0.14    0.52
   0 -13   8    0.10    0.42
   0  13   8    0.10    0.41
   0  13   8    0.10    0.45
   0  13  -8    0.79    0.45
   0 -13   8   -0.12    0.32
   0 -13  -8    0.22    0.41
   0 -13   9   -0.06    0.54
   0 -13   9    0.63    0.44
   0  13   9    0.17    0.44
   0  13   9    0.02    0.44
   0  13  -9    0.12    0.45
   0 -13   9    0.16    0.34
   0 -13  -9    0.06    0.40
   0 -13  10    0.32    0.56
   0 -13  10   -0.38    0.48
   0  13 -10    0.12    0.46
   0  13  10    0.20    0.47
   0 -13  10    0.63    0.33
   0  13  10    0.12    0.43
   0  13  10    0.15    0.57
   0 -13  11    0.02    0.57
   0  13  11    0.20    0.42
   0 -13  11    0.14    0.31
   0 -13  11    0.22    0.45
   0  13  11   -0.17    0.60
   0  13 -11    0.32    0.46
   0  13  11    0.44    0.48
   0  13  12    0.10    0.43
   0 -13  12    0.06    0.44
   0  13  12   -0.36    0.61
   0 -13  12    0.10    0.58
   0  13  12    0.49    0.50
   0  13  13    0.12    0.47
   0 -13  13    0.66    0.44
   0 -13  13    0.65    0.59
   0 -13 -13    0.46    0.47
   0  13  13    0.68    0.60
   0  13  14    0.24    0.50
   0 -13  14    0.66    0.44
   0  13  14    0.53    0.60
   0 -13 -14    0.15    0.43
   0 -13  14    0.68    0.58
   0 -13  15    0.13    0.40
   0 -13  15    0.10    0.52
   0 -13 -15    0.23    0.39
   0  13  15    0.40    0.58
   0 -13  16    0.19    0.46
   0 -13 -16    0.32    0.33
   0  13  16   -0.10    0.52
   0 -13  17    0.09    0.42
   0 -13 -17    0.02    0.26
   0 -13 -17    0.38    0.34
   0  13  17    0.30    0.47
   0 -13  18    0.35    0.38
   0 -13 -18    0.62    0.30
   0 -13  19    0.18    0.30
   0 -13 -19    0.02    0.23
   0 -13 -20    0.17    0.15
   0 -14   0  633.01   16.52
   0  14   0  645.68   16.64
   0 -14   0  634.34   16.50
   0  14   0  630.40   16.59
   0  14   0  645.33   16.62
   0 -14  -1   55.63    2.04
   0 -14   1   53.84    1.99
   0 -14   1   56.80    1.97
   0  14  -1   64.29    2.17
   0  14   1   66.21    2.23
   0 -14  -1   54.53    2.01
   0  14   1   63.88    2.16
   0  14  -1   60.69    2.12
   0  14   1   61.25    2.14
   0 -14  -2  458.11   11.92
   0 -14   2  452.84   11.85
   0 -14   2  441.53   11.76
   0  14  -2  460.30   11.96
   0 -14  -2  438.08   11.90
   0  14   2  450.76   11.95
   0  14  -2  454.76   11.93
   0  14   2  455.11   11.98
   0 -14  -3   41.09    1.62
   0 -14   3   39.65    1.53
   0 -14   3   39.59    1.41
   0 -14  -3   38.59    1.58
   0  14  -3   40.97    1.60
   0  14  -3   38.81    1.57
   0  14   3   41.43    1.64
   0  14   3   38.26    1.60
   0 -14   4    0.77    0.37
   0 -14  -4    0.82    0.46
   0 -14  -4    0.63    0.44
   0  14  -4    0.62    0.52
   0  14   4    1.42    0.49
   0  14  -4    1.15    0.49
   0 -14   5  465.89   11.68
   0 -14  -5  427.02   11.69
   0  14  -5  449.80   11.68
   0 -14  -5  428.16   11.76
   0  14  -5  450.03   11.65
   0  14   5  430.60   11.76
   0 -14  -6   67.44    2.36
   0 -14   6   74.32    2.33
   0 -14  -6   70.37    2.45
   0  14  -6   73.28    2.33
   0  14  -6   69.59    2.32
   0  14   6   67.90    2.39
   0  14   6   68.71    2.42
   0 -14  -7   48.94    1.89
   0 -14   7   52.99    1.84
   0  14  -7   53.49    1.85
   0  14   7   53.66    1.95
   0 -14   7   51.73    1.86
   0  14  -7   53.35    1.85
   0  14   7   53.49    1.95
   0  14  -8   50.93    1.81
   0  14   8   52.94    1.94
   0 -14  -8   55.48    2.02
   0 -14  -8   50.70    1.90
   0 -14   8   52.18    1.81
   0  14   8   52.94    1.94
   0  14  -8   52.56    1.83
   0 -14   8   52.13    1.87
   0 -14  -9    3.07    0.51
   0 -14   9    1.96    0.41
   0  14   9    2.75    0.56
   0  14  -9    2.63    0.50
   0 -14   9    2.35    0.59
   0  14   9    2.21    0.52
   0  14  10   11.15    0.80
   0  14  10   13.48    0.88
   0 -14  10   10.78    0.71
   0 -14  10   12.19    0.85
   0  14  10   10.87    0.87
   0  14  11    1.71    0.62
   0  14  11    1.29    0.51
   0 -14  11    1.65    0.59
   0  14  11    1.39    0.48
   0  14  12   80.10    2.64
   0  14  12   84.66    2.71
   0 -14  12   84.21    2.63
   0  14  12   86.32    2.71
   0 -14 -13   23.01    1.04
   0 -14  13   20.87    1.03
   0  14  13   19.46    1.05
   0  14  13   20.19    1.07
   0 -14 -14   92.85    2.67
   0 -14  14   84.47    2.63
   0  14  14   87.45    2.74
   0  14  14   85.82    2.68
   0  14  15   21.07    1.02
   0 -14  15   23.23    0.99
   0 -14  16   39.02    1.35
   0 -14 -16   41.32    1.32
   0 -14  17   22.02    0.85
   0 -14 -17   22.44    0.86
   0 -14 -18   20.29    0.75
   0 -14 -19    0.15    0.16
   0  15   0    0.11    0.43
   0  15   0    0.15    0.49
   0 -15   0   -0.07    0.32
   0 -15   0    0.14    0.36
   0  15  -1    0.18    0.46
   0  15  -1    0.53    0.50
   0  15  -1    0.18    0.41
   0  15   1    0.42    0.50
   0  15   1    0.11    0.44
   0 -15   1   -0.14    0.32
   0 -15  -1    0.09    0.35
   0 -15   1    0.20    0.37
   0 -15  -1   -0.07    0.38
   0 -15  -2    0.43    0.42
   0 -15   2    0.38    0.38
   0 -15  -2    1.06    0.43
   0 -15   2    0.42    0.31
   0  15  -2    0.28    0.47
   0  15   2    2.10    0.58
   0  15   2    2.29    0.52
   0  15  -2    0.72    0.49
   0 -15   3    0.39    0.37
   0 -15  -3    0.15    0.39
   0 -15  -3    0.05    0.40
   0 -15   3    0.03    0.26
   0  15   3   -0.08    0.42
   0  15  -3    0.29    0.47
   0  15  -3    0.24    0.45
   0 -15   4    0.22    0.35
   0 -15  -4    0.23    0.41
   0 -15  -4    0.85    0.46
   0  15  -4    0.09    0.44
   0  15   4    0.54    0.43
   0  15  -4    0.02    0.44
   0 -15   5    0.70    0.36
   0 -15  -5    0.20    0.40
   0 -15  -5    0.49    0.47
   0  15  -5    0.20    0.42
   0  15   5    0.81    0.50
   0  15   5    1.36    0.49
   0  15  -5    0.09    0.43
   0 -15  -6    1.05    0.42
   0 -15   6    0.21    0.32
   0 -15  -6    0.14    0.42
   0  15  -6    0.32    0.41
   0  15   6    0.23    0.44
   0  15  -6    0.38    0.41
   0 -15   7   -0.25    0.33
   0 -15  -7    0.31    0.37
   0  15  -7   -0.22    0.45
   0  15   7   -0.08    0.47
   0  15  -7   -0.16    0.37
   0  15   7   -0.30    0.46
   0 -15   8    0.20    0.28
   0 -15  -8    0.29    0.37
   0  15   8    0.25    0.50
   0  15   8   -0.05    0.44
   0  15   9    0.08    0.58
   0  15   9   -0.22    0.53
   0  15   9    0.19    0.44
   0  15  10    0.45    0.56
   0  15  10   -0.38    0.50
   0  15  10   -0.09    0.41
   0  15  11    0.17    0.55
   0  15  11   -0.09    0.49
   0 -15  11   -0.07    0.53
   0  15  11    0.37    0.43
   0  15  12    0.10    0.40
   0 -15 -12    0.43    0.45
   0 -15  12    0.42    0.50
   0  15  12    0.66    0.50
   0  15  12    0.07    0.53
   0 -15 -13    0.40    0.41
   0  15  13    0.27    0.45
   0 -15  13   -0.07    0.45
   0 -15 -14    0.17    0.35
   0  15  14   -0.02    0.41
   0 -15 -15   -0.30    0.29
   0 -15 -16    0.03    0.25
   0 -15 -16    0.21    0.28
   0 -15 -17    0.37    0.24
   0 -15 -18   -0.02    0.14
   0 -16   0  111.13    3.36
   0  16   0  110.15    3.46
   0  16   0  118.73    3.53
   0 -16   0  110.49    3.40
   0 -16   1   55.14    1.90
   0 -16  -1   55.69    1.97
   0  16  -1   58.51    2.08
   0  16   1   59.40    2.08
   0  16   1   59.87    2.11
   0  16  -1   58.54    2.06
   0 -16  -1   53.32    1.96
   0 -16   1   55.12    1.97
   0 -16  -2    5.19    0.56
   0 -16   2    4.94    0.46
   0  16   2    5.93    0.64
   0  16  -2    4.14    0.59
   0  16  -2    4.61    0.62
   0 -16  -2    4.02    0.51
   0 -16   2    4.06    0.51
   0 -16  -3   14.62    0.89
   0  16  -3   15.21    0.92
   0  16  -3   14.55    0.88
   0  16  -3   14.49    0.91
   0  16   3   15.59    0.94
   0 -16  -3   14.65    0.86
   0 -16   3   14.28    0.84
   0  16  -4   72.74    2.41
   0 -16  -4   75.61    2.51
   0  16   4   76.37    2.51
   0  16  -4   75.17    2.45
   0  16   4   74.33    2.50
   0 -16  -4   67.75    2.38
   0 -16   4   73.12    2.40
   0 -16  -5   54.74    1.99
   0  16  -5   52.52    1.85
   0  16   5   54.88    1.98
   0  16  -5   54.56    1.91
   0 -16  -5   49.77    1.86
   0 -16   5   53.70    1.85
   0  16   6   13.31    0.88
   0  16  -6   13.53    0.84
   0  16   6   16.13    0.96
   0  16  -6   14.71    0.80
   0  16  -7    0.56    0.40
   0  16   7    0.34    0.49
   0  16   7    0.81    0.47
   0  16  -7    0.09    0.35
   0  16   8    4.30    0.63
   0  16   8    4.88    0.63
   0  16  -8    3.58    0.50
   0  16   8    4.92    0.58
   0  16   9    0.66    0.54
   0  16   9    0.59    0.43
   0  16   9    1.03    0.49
   0  16  -9    1.03    0.40
   0  16  10   75.98    2.42
   0  16 -10   71.02    2.28
   0  16  10   76.62    2.45
   0  16 -11   19.34    0.86
   0  16  11   19.27    0.96
   0  16  11   20.70    1.02
   0 -16 -11   19.40    0.95
   0  16  12  106.16    3.21
   0 -16 -12  109.79    3.15
   0  16  13    2.05    0.46
   0 -16 -13    2.49    0.41
   0 -16 -14    1.98    0.35
   0 -16 -15   17.02    0.67
   0 -16 -16    1.28    0.24
   0 -16 -17   79.59    2.12
   0  17   0    0.09    0.38
   0 -17   0    0.24    0.31
   0  17   1    0.46    0.40
   0  17  -1    0.07    0.37
   0  17  -1    0.09    0.46
   0 -17  -1   -0.04    0.33
   0  17  -2    0.23    0.45
   0  17  -2   -0.21    0.37
   0  17   2    0.14    0.39
   0 -17  -2    0.42    0.35
   0  17  -3    0.02    0.35
   0  17  -3    0.22    0.43
   0  17   3    0.24    0.42
   0  17   3    0.32    0.40
   0  17  -4    0.06    0.34
   0  17   4    0.07    0.43
   0  17  -4    0.21    0.41
   0  17   5   -0.05    0.41
   0  17  -5    0.28    0.39
   0  17   5    0.02    0.50
   0  17  -6   -0.13    0.39
   0  17   6   -0.07    0.41
   0  17   6    0.16    0.49
   0  17   7   -0.11    0.43
   0  17  -7    0.02    0.36
   0  17   7    0.33    0.52
   0  17   8    0.02    0.39
   0  17  -8    0.20    0.34
   0  17   8    0.04    0.48
   0  17  -9    0.04    0.32
   0  17   9   -0.11    0.37
   0  17   9   -0.32    0.47
   0  17  10   -0.21    0.35
   0  17 -10    1.02    0.30
   0  17  10    0.13    0.43
   0 -17 -10   -0.32    0.39
   0  17  11    0.05    0.41
   0 -17 -11    0.16    0.37
   0  17  12    0.27    0.37
   0 -17 -12    0.06    0.33
   0  17  13   -0.09    0.34
   0 -17 -13    0.28    0.29
   0 -17 -14    0.11    0.23
   0  18   0   63.76    2.06
   0  18   1  119.42    3.48
   0  18  -1  114.42    3.43
   0  18  -2   12.76    0.70
   0  18   2   13.64    0.81
   0  18  -3  140.37    3.95
   0  18   3  134.91    3.97
   0  18  -4    0.33    0.37
   0  18   4    0.02    0.38
   0  18   4    0.41    0.50
   0  18  -5    5.73    0.52
   0  18   5    4.53    0.52
   0  18   5    6.00    0.66
   0  18  -6   15.02    0.74
   0  18   6   15.01    0.81
   0  18   6   13.69    0.85
   0  18   7    0.33    0.36
   0  18  -7    0.11    0.31
   0  18   7    0.43    0.44
   0  18  -8   41.80    1.36
   0  18   8   42.61    1.48
   0  18   8   43.87    1.54
   0 -18  -8   40.62    1.45
   0  18   9    0.20    0.33
   0  18   9    0.08    0.39
   0  18  10   26.48    1.07
   0  18  11   25.81    0.99
   0 -18 -11   24.26    0.92
   0  18  12   66.67    1.99
   0 -18 -12   67.77    1.93
   0 -18 -13   46.74    1.36
   0  19   0    0.28    0.33
   0  19  -1   -0.21    0.32
   0  19   1    0.30    0.32
   0  19   2    0.17    0.32
   0  19   3    0.12    0.31
   0  19   3    0.16    0.41
   0  19   4    0.18    0.32
   0  19   4    0.12    0.42
   0 -19  -4    0.18    0.33
   0  19   5    0.07    0.30
   0  19   5    0.55    0.41
   0 -19  -5    0.41    0.34
   0  19   6   -0.01    0.29
   0  19   6    0.33    0.40
   0 -19  -6    0.24    0.34
   0  19   7   -0.01    0.29
   0  19   7   -0.31    0.41
   0 -19  -7    0.24    0.33
   0  19   8   -0.31    0.42
   0 -19  -8   -0.01    0.30
   0  19   9   -0.07    0.32
   0  19  10   -0.11    0.29
   0  19  10   -0.12    0.29
   0  19  11    0.08    0.21
   0 -19 -11    0.20    0.21
   0 -19 -12    0.01    0.14
   0 -19 -12    0.21    0.12
   0  20   0    0.38    0.25
   0  20   1  140.04    3.84
   0  20  -1  136.84    3.82
   0  20   2  126.72    3.44
   0  20  -2  119.88    3.39
   0  20   3   41.87    1.34
   0  20   3   46.33    1.48
   0  20   4   42.91    1.34
   0  20   4   44.81    1.46
   0  20   5  199.89    5.31
   0  20   5  208.21    5.42
   0  20   6    0.55    0.30
   0  20   7    9.08    0.50
   0 -20  -7    8.34    0.43
   0  20   7    8.57    0.49
   0  20   8    0.95    0.26
   0 -20  -8    1.14    0.22
   0  20   8    0.88    0.26
   0  20   9    0.20    0.19
   0 -20  -9    0.35    0.18
   0  20   9    0.16    0.18
   0  21   0    0.12    0.25
   0  21  -1   -0.01    0.23
   0  21   1    0.11    0.25
   0  21   2   -0.05    0.22
   0  21  -2   -0.05    0.24
   0  21   3   -0.07    0.22
   0  21   3    0.26    0.22
   0  21   4    0.13    0.19
   0  21   4    0.01    0.21
   0  21   5    0.24    0.20
   0  21   5    0.03    0.19
   0  21   6    0.09    0.15
   0  21   6    0.13    0.16
   1   0   0    0.75    0.06
   1   0  -1    0.40    0.05
   1   0  -2 3982.22   99.97
   1   0   2 4025.04   99.96
   1   0  -3    0.18    0.07
   1   0   3    0.37    0.06
   1   0   4  664.11   15.91
   1   0  -4  623.28   15.82
   1   0   4  630.07   15.81
   1   0   5    0.32    0.20
   1   0  -5    0.56    0.09
   1   0   5    0.12    0.07
   1   0  -6   50.98    1.30
   1   0   6   46.65    1.42
  -1   0   7    0.92    0.20
   1   0   7    0.40    0.19
   1   0   8   40.02    1.22
  -1   0   8   37.92    1.19
  -1   0   9    0.41    0.25
   1   0   9    0.28    0.25
   1   0  10   52.61    1.64
  -1   0  10   53.03    1.63
  -1   0  11    0.58    0.30
  -1   0  12  248.36    6.60
  -1   0  13   -0.02    0.28
  -1   0  14  199.48    5.59
  -1   0  14  202.98    5.64
   1   0 -14  219.42    5.63
   1   0  14  204.19    5.57
   1   0  15    0.18    0.46
   1   0 -15    0.04    0.33
  -1   0  15   -0.10    0.48
  -1   0  16   38.03    1.55
   1   0  16   39.21    1.50
   1   0  17    0.30    0.54
   1   0 -17    0.31    0.39
  -1   0  17   -0.04    0.61
   1   0  18   18.50    1.00
   1   0 -18   19.39    0.96
   1   0  19    0.22    0.56
  -1   0  20   22.80    1.26
   1   0  20   23.73    1.24
   1   0  21    0.67    0.85
  -1   0  21    0.69    0.74
   1   0  21   -0.02    0.53
  -1   0  22    7.83    0.78
   1   0  22    6.87    0.83
   1   0  22    5.86    0.65
  -1   0  23   -0.08    0.52
   1   0  23    0.32    0.59
   1   0  23    0.23    0.39
  -1   0  23   -0.05    0.39
   1   0  24   43.20    1.30
  -1   0  24   40.97    1.24
  -1   0  24   33.51    1.27
   1   0  24   36.59    1.27
   1  -1   0    0.40    0.06
   1  -1   0    0.30    0.07
   1  -1  -1  891.14   22.29
  -1  -1   1  845.41   22.26
   1  -1  -1  855.11   22.30
   1  -1  -2   47.31    1.29
   1  -1   2   46.95    1.28
  -1  -1   2   46.70    1.28
   1  -1   3 1718.36   42.49
   1  -1   3 1700.44   42.43
   1  -1  -3 1684.81   42.43
   1  -1   3 1705.28   42.44
  -1  -1   3 1689.19   42.44
   1  -1  -4  478.67   11.92
   1  -1   4  466.57   11.99
   1   1   5 3474.50   87.45
   1  -1   5 3513.04   87.59
   1   1  -5 3536.65   87.46
   1  -1   6   76.22    2.02
   1   1  -6   72.61    1.85
   1   1   6   70.94    1.84
   1  -1   7  460.72   11.25
  -1   1   7  463.03   11.19
   1   1  -7  433.96   11.04
  -1  -1   7  449.64   11.24
  -1  -1   8   39.14    1.27
   1  -1   8   40.85    1.30
  -1   1   8   43.71    1.25
  -1   1   9  430.66   10.91
  -1  -1   9  426.17   10.97
   1  -1   9  424.92   10.98
  -1   1  10   64.40    1.89
   1  -1  10   65.12    1.97
  -1  -1  10   65.26    1.96
   1  -1  11  198.93    5.25
  -1   1  11  190.09    5.15
  -1  -1  11  193.84    5.22
  -1   1  12    7.36    0.47
  -1  -1  12    7.01    0.54
  -1   1  13   43.65    1.47
  -1  -1  13   48.20    1.60
   1  -1 -14   95.98    2.68
   1   1 -14   97.51    2.69
  -1  -1  14   85.61    2.68
   1  -1  14   86.36    2.71
   1   1  14   85.50    2.61
   1  -1  14   86.27    2.65
   1   1  14   87.55    2.64
  -1   1  14   88.68    2.73
  -1  -1  14   87.01    2.70
   1   1  15   34.15    1.34
   1  -1  15   35.98    1.39
  -1   1  15   35.62    1.45
  -1  -1  15   35.56    1.42
  -1  -1  15   33.34    1.38
  -1  -1 -15   40.43    1.36
   1  -1 -15   39.44    1.38
   1   1 -15   40.77    1.42
   1  -1 -16   34.75    1.34
  -1  -1 -16   35.88    1.31
   1   1  16   32.99    1.33
   1  -1  16   33.05    1.37
  -1   1  16   34.81    1.46
  -1  -1  16   33.48    1.42
  -1   1  17  108.11    3.36
   1  -1 -17  111.73    3.26
  -1  -1 -17  111.38    3.23
   1  -1  17  107.72    3.26
   1   1  17  109.10    3.22
   1   1  18   -0.02    0.53
   1  -1  18    0.13    0.58
  -1  -1 -18    0.11    0.34
   1  -1 -18    0.02    0.37
   1  -1  18    0.32    0.78
  -1   1  18    0.29    0.65
  -1  -1  19   15.95    1.09
   1  -1  19   15.62    1.14
   1  -1  19   14.88    0.91
   1   1  19   13.92    0.84
   1  -1 -19   14.16    0.80
   1   1  20   36.49    1.62
   1  -1  20   39.59    1.67
  -1  -1  20   41.35    1.63
   1   1  21   24.57    1.23
   1  -1  21   27.10    1.31
  -1   1  21   25.51    1.27
  -1  -1  21   26.06    1.25
   1   1  22    0.53    0.48
   1  -1  22    1.15    0.73
  -1  -1  22    1.38    0.63
  -1   1  22    1.14    0.68
   1   1  23   -0.03    0.38
  -1   1  23   -0.17    0.39
   1  -1  23   -0.29    0.57
  -1  -1  23    0.08    0.53
  -1   1  23    0.09    0.54
  -1   1  24    2.04    0.36
   1   1  24    2.03    0.35
  -1  -1  24    1.89    0.36
   1  -1  24    1.89    0.34
  -1   1  24    2.99    0.44
   1  -1  24    2.66    0.48
  -1  -1  24    2.66    0.42
  -1  -1  25    7.34    0.37
   1  -2   0    0.17    0.09
   1  -2   1  284.24    7.03
  -1  -2   1  279.76    7.03
   1  -2  -1  271.90    7.05
  -1  -2   2  512.61   12.71
   1  -2   2  499.67   12.70
   1  -2   3  121.27    3.12
   1  -2   3  118.94    3.06
  -1  -2   3  116.81    3.07
   1  -2   4    6.18    0.36
  -1  -2   4    5.96    0.27
   1  -2   4    5.38    0.27
   1  -2   5  369.66    9.63
   1  -2   5  369.98    9.58
  -1  -2   5  393.10    9.59
   1  -2   6  408.83   10.22
  -1  -2   6  422.27   10.16
   1  -2   6  394.29   10.15
  -1   2   6  386.23   10.09
  -1   2   7  211.93    5.57
   1  -2   7  227.87    5.70
   1   2  -7  212.63    5.50
   1   2   7  217.59    5.48
  -1  -2   8  406.27   10.34
   1   2  -8  396.70   10.09
  -1   2   8  411.75   10.23
   1  -2   8  431.22   10.37
  -1   2   9    1.41    0.24
  -1  -2   9    1.94    0.34
   1  -2   9    2.16    0.33
  -1  -2  10  162.93    4.26
  -1   2  10  150.97    4.10
   1  -2  10  155.45    4.26
   1  -2  11  151.60    4.11
  -1   2  11  142.26    3.91
  -1  -2  11  150.01    4.09
   1  -2  12   70.33    2.22
  -1  -2  12   69.95    2.21
  -1  -2  13   72.28    2.30
  -1  -2 -14   52.25    1.65
   1  -2 -14   52.45    1.68
   1   2 -14   55.67    1.72
  -1  -2  14   45.40    1.68
   1  -2  14   49.18    1.69
  -1  -2  14   51.29    1.68
   1   2  14   46.59    1.65
  -1   2  14   49.84    1.76
  -1  -2  14   49.41    1.76
  -1  -2  15   23.48    1.09
   1  -2  15   24.92    1.10
   1   2  15   23.26    1.02
   1   2  15   24.02    1.06
  -1  -2  15   22.59    1.05
  -1  -2  15   23.46    1.09
   1  -2 -15   24.54    1.02
  -1  -2 -15   25.08    1.00
  -1   2  15   22.58    1.14
  -1  -2  16   14.07    0.85
   1  -2  16   15.74    0.92
   1   2  16   14.42    0.83
   1  -2 -16   14.18    0.77
  -1  -2 -16   16.04    0.77
   1  -2  16   14.54    1.00
  -1   2  16   14.37    0.96
   1  -2  17   88.88    2.84
   1   2  17   93.12    2.78
  -1   2  17   92.45    2.96
   1  -2 -17   93.64    2.81
  -1  -2 -17   95.13    2.78
   1  -2  17   91.87    2.94
  -1  -2 -18   49.18    1.73
   1  -2 -18   52.11    1.79
   1  -2  18   51.60    1.86
  -1  -2  18   55.82    1.96
   1  -2  18   52.95    1.98
  -1   2  18   55.33    1.98
   1  -2 -19    5.97    0.54
  -1  -2 -19    4.84    0.48
   1  -2  19    6.22    0.73
   1  -2  19    5.78    0.94
  -1  -2  19    6.41    0.88
  -1   2  19    6.61    0.82
  -1  -2  20   28.36    1.32
   1  -2  20   26.33    1.37
   1  -2  20   26.06    1.29
   1   2  20   26.19    1.32
  -1  -2  21   13.19    0.94
   1  -2  21   13.63    1.03
   1  -2  21   13.56    0.88
   1   2  21   12.74    0.90
  -1  -2  22    3.64    0.66
   1  -2  22    2.83    0.75
  -1   2  22    3.15    0.72
  -1   2  22    2.33    0.54
   1  -2  22    2.77    0.53
  -1  -2  22    1.99    0.51
   1   2  22    3.44    0.57
   1  -2  23    4.86    0.63
  -1   2  23    4.57    0.62
  -1  -2  23    4.24    0.56
   1   2  23    3.84    0.49
   1  -2  23    4.69    0.49
  -1  -2  23    4.42    0.52
  -1   2  23    3.18    0.49
  -1   2  24    8.38    0.54
   1  -2  24    7.04    0.49
  -1   2  25    6.54    0.34
  -1  -2  25    6.67    0.34
   1  -3   0    0.10    0.15
   1  -3   1  192.35    4.85
   1  -3   1  190.60    4.83
  -1  -3   1  187.76    4.83
   1  -3  -1  186.50    4.83
   1  -3   2 2227.52   56.46
  -1  -3   2 2279.10   56.42
   1  -3   2 2257.08   56.42
  -1  -3   3   69.67    1.88
   1  -3   3   70.73    1.88
  -1  -3   4 1663.67   40.79
   1  -3   4 1595.67   40.78
   1  -3   5   22.70    0.75
  -1  -3   5   23.48    0.69
   1  -3   5   21.91    0.68
   1  -3   6  261.11    6.42
   1  -3   6  256.90    6.33
  -1  -3   6  278.89    6.35
   1  -3   7    1.77    0.29
  -1   3   7    1.80    0.16
  -1  -3   7    1.73    0.22
   1  -3   7    1.75    0.23
   1  -3   8    9.38    0.52
  -1  -3   8    9.53    0.52
  -1   3   8    8.20    0.34
   1  -3   9   17.79    0.76
  -1  -3   9   18.56    0.77
  -1  -3  10   20.59    0.87
   1  -3  10   19.61    0.87
   1  -3  11   80.85    2.49
  -1  -3  11   83.95    2.50
  -1  -3  12  266.45    7.16
   1  -3  12  266.48    7.17
  -1   3  13   99.83    3.03
   1   3  13  102.02    3.02
   1  -3  13   99.42    3.00
   1  -3  13   96.97    2.95
   1  -3  13  108.11    3.13
  -1  -3  13  108.44    3.11
   1   3  14   28.44    1.13
   1  -3  14   28.35    1.18
  -1  -3  14   29.39    1.16
  -1  -3  14   29.75    1.25
   1  -3 -14   29.52    1.13
  -1   3  14   30.20    1.26
   1   3  14   27.67    1.21
   1  -3  14   28.42    1.24
   1  -3  15   72.10    2.35
   1   3  15   71.20    2.29
   1   3  15   74.77    2.42
   1  -3 -15   73.82    2.30
  -1  -3 -15   78.06    2.28
   1  -3  15   73.91    2.41
  -1   3  15   76.63    2.44
  -1  -3  15   69.72    2.40
   1  -3  16   19.57    1.04
   1   3  16   19.20    0.97
  -1  -3  16   18.98    1.01
   1  -3 -16   19.44    0.91
  -1  -3 -16   21.09    0.89
  -1  -3  16   18.08    1.06
   1  -3  16   20.27    1.14
  -1   3  16   19.61    1.09
   1  -3  17   49.70    1.78
   1  -3 -17   45.34    1.64
  -1  -3 -17   48.79    1.63
  -1   3  17   50.17    1.87
   1  -3  17   45.37    1.82
  -1  -3  17   48.24    1.80
  -1  -3  17   48.62    1.79
  -1   3  18    5.22    0.82
  -1  -3  18    5.56    0.82
   1  -3  18    5.39    0.90
   1  -3  18    3.94    0.73
  -1  -3 -18    4.04    0.46
   1  -3 -18    4.17    0.50
  -1  -3 -19    4.12    0.44
   1  -3 -19    4.25    0.48
   1  -3  19    4.56    0.69
   1   3  19    3.54    0.71
  -1   3  19    4.71    0.78
  -1  -3  19    3.49    0.78
   1  -3  19    4.91    0.89
  -1   3  20  139.50    3.68
   1  -3  20  127.90    3.70
   1   3  20  131.59    3.77
  -1  -3  20  135.93    3.60
   1  -3  20  134.21    3.64
  -1  -3  21   71.10    2.23
   1  -3  21   69.25    2.28
   1   3  21   69.52    2.36
   1  -3  21   66.01    2.28
  -1   3  22    1.88    0.70
  -1  -3  22    2.74    0.61
   1  -3  22    1.61    0.69
   1   3  22    1.99    0.52
  -1  -3  22    1.10    0.46
  -1   3  22    0.80    0.47
   1  -3  22    1.21    0.46
   1  -3  23   32.85    1.21
  -1  -3  23   32.35    1.23
  -1   3  23   30.47    1.22
   1   3  23   33.73    1.23
   1  -3  23   34.23    1.24
   1  -3  24    0.27    0.32
  -1   3  24    0.07    0.40
   1  -3 -25    1.18    0.19
   1  -4   0    2.42    0.21
   1  -4   0    1.59    0.20
   1  -4   1   41.02    1.16
   1  -4   1   39.86    1.15
  -1  -4   1   39.27    1.15
   1  -4  -1   41.73    1.15
   1  -4   2  887.83   22.13
  -1  -4   2  896.16   22.10
   1  -4   2  863.43   22.10
   1  -4  -2  874.47   22.10
   1  -4   3   10.41    0.46
   1  -4   3   10.10    0.40
  -1  -4   3   10.65    0.41
   1  -4   4 2510.74   63.90
  -1  -4   4 2599.83   63.91
   1  -4   5  378.34    9.94
  -1  -4   5  404.78    9.96
   1  -4   6   21.57    0.80
  -1  -4   6   20.99    0.73
   1  -4   6   20.82    0.72
  -1  -4   6   19.80    0.78
  -1  -4   7   19.33    0.77
   1  -4   7   19.27    0.77
  -1  -4   7   17.40    0.69
   1  -4   8  158.98    4.37
  -1  -4   8  157.32    4.35
  -1  -4   8  164.62    4.29
  -1  -4   9   31.83    1.15
   1  -4   9   30.37    1.14
  -1  -4  10   44.13    1.47
   1  -4  10   39.69    1.44
   1  -4  11  113.11    3.36
  -1  -4  11  117.78    3.36
  -1  -4  12  198.34    5.36
   1  -4  12  186.87    5.33
  -1   4  13    3.09    0.54
  -1  -4  13    2.58    0.52
   1  -4  13    2.41    0.58
   1   4  13    3.02    0.51
  -1  -4  13    2.69    0.48
   1  -4  13    2.98    0.50
   1  -4  13    2.81    0.52
  -1  -4  14   42.91    1.61
   1  -4  14   40.40    1.57
  -1  -4  14   40.54    1.50
   1   4  14   44.38    1.59
  -1   4  14   41.62    1.60
   1  -4  14   40.53    1.52
   1   4  14   40.94    1.45
   1   4  15    3.33    0.55
  -1  -4  15    5.14    0.58
   1  -4  15    3.96    0.64
   1  -4 -15    4.08    0.44
  -1   4  15    3.46    0.63
   1   4  15    4.48    0.66
   1  -4  15    3.16    0.73
  -1  -4  15    3.23    0.65
   1   4  16    3.78    0.58
   1  -4  16    4.52    0.71
  -1  -4  16    3.48    0.56
  -1  -4 -16    4.10    0.43
   1  -4 -16    3.94    0.46
  -1   4  16    4.10    0.73
   1   4  16    4.15    0.72
  -1  -4  16    3.60    0.71
   1  -4  16    3.45    0.77
   1  -4  17   47.77    1.76
   1   4  17   50.70    1.86
  -1  -4 -17   45.54    1.58
   1  -4 -17   43.77    1.61
  -1   4  17   48.57    1.86
   1  -4  17   46.69    1.81
  -1  -4  17   48.65    1.76
  -1  -4  17   46.20    1.79
   1   4  18  112.34    3.32
  -1   4  18  110.90    3.34
   1  -4 -18  101.81    3.09
  -1  -4 -18   98.60    3.04
  -1  -4  18  108.35    3.21
   1  -4  18  108.81    3.27
   1  -4 -19    2.58    0.41
  -1  -4 -19    2.27    0.37
  -1  -4  19    2.90    0.74
  -1   4  19    2.42    0.75
   1  -4  19    3.43    0.83
   1  -4  19    2.85    0.60
   1   4  19    2.50    0.65
   1  -4 -20    0.47    0.33
  -1  -4 -20    0.14    0.29
  -1   4  20    0.94    0.70
  -1  -4  20   -0.41    0.70
   1  -4  20    0.54    0.79
   1   4  20    0.40    0.55
   1  -4  20    0.32    0.50
   1  -4 -21    0.60    0.30
   1   4  21    0.85    0.52
   1  -4  21    0.50    0.46
   1  -4  21    1.10    0.73
  -1  -4  21    1.09    0.64
   1  -4  22   20.75    0.96
   1   4  22   21.26    0.99
  -1   4  22   19.39    0.98
  -1  -4  22   19.70    0.97
  -1  -4  23   14.13    0.72
  -1   4  23   14.41    0.74
   1   4  23   15.89    0.74
   1  -4  23   14.40    0.70
   1  -4  23   16.22    0.79
  -1  -4  24   46.43    1.46
   1  -4  24   47.02    1.44
  -1   4  24   49.80    1.44
   1  -5   0    0.84    0.16
   1  -5   0    0.16    0.15
   1  -5   1  322.23    8.19
  -1  -5   1  327.47    8.20
   1  -5   1  317.18    8.20
  -1  -5  -1  320.16    8.09
   1  -5  -1  321.94    8.17
   1  -5   2  222.91    5.74
  -1  -5   2  225.45    5.72
   1  -5   2  214.49    5.72
   1  -5  -2  224.52    5.71
   1  -5   3 1472.72   36.43
  -1  -5   3 1474.11   36.38
   1  -5   3 1407.39   36.37
   1  -5  -3 1455.50   36.38
   1  -5   4  602.30   15.28
   1  -5   4  578.36   15.22
  -1  -5   4  627.34   15.23
  -1  -5   5 2439.29   59.32
   1  -5   5 2301.14   59.30
  -1  -5   6   20.97    0.76
  -1  -5   7  685.03   16.94
   1  -5   7  630.17   16.91
  -1  -5   7  676.33   16.85
  -1  -5   8  462.42   11.68
   1  -5   8  440.53   11.67
  -1  -5   8  453.61   11.59
   1  -5   9  198.25    5.40
  -1  -5   9  191.11    5.29
   1  -5  10  347.88    9.56
  -1  -5  10  383.24    9.60
   1  -5  11  190.44    5.39
  -1  -5  11  200.48    5.41
  -1   5  12   40.48    1.47
  -1   5  12   39.93    1.50
  -1   5  12   40.52    1.48
   1  -5  12   41.53    1.46
   1  -5  12   41.59    1.57
   1   5  13  104.52    3.04
  -1   5  13  102.06    3.02
  -1  -5  13  105.23    3.12
   1  -5  13  102.42    3.13
   1  -5  13   96.75    2.96
   1   5  13   98.05    2.89
   1   5  13   99.09    3.00
  -1  -5  13   94.84    2.90
   1  -5  13  101.78    3.00
  -1   5  13   97.89    3.02
  -1  -5  14   12.59    0.86
   1  -5  14   16.03    0.93
   1   5  14   12.95    0.80
   1  -5  14   14.79    0.89
  -1  -5  14   13.24    0.84
   1   5  14   14.44    0.89
   1  -5  14   13.97    0.94
  -1   5  14   15.13    0.93
  -1  -5  15  202.96    5.64
  -1  -5  15  188.93    5.41
  -1   5  15  210.65    5.62
   1   5  15  203.74    5.57
   1  -5  15  201.18    5.51
   1  -5  15  191.46    5.47
   1   5  15  194.05    5.40
   1   5  16   -0.08    0.52
   1  -5  16    1.10    0.64
  -1  -5  16    0.16    0.43
   1  -5 -16    0.41    0.34
  -1   5  16    0.35    0.65
  -1  -5  16    0.36    0.62
   1  -5  16    0.74    0.73
   1   5  16    0.02    0.62
   1   5  17   42.66    1.57
   1  -5  17   44.93    1.73
  -1  -5  17   43.90    1.63
  -1   5  17   45.91    1.78
  -1  -5  17   41.47    1.70
   1   5  17   46.96    1.76
  -1  -5 -17   40.91    1.47
   1  -5 -17   41.21    1.52
   1  -5  18   12.03    0.90
   1   5  18   15.87    1.03
  -1  -5  18   14.93    0.97
   1  -5  18   15.38    1.07
  -1   5  18   15.20    1.07
   1   5  18   16.08    1.04
   1  -5 -18   12.95    0.75
  -1  -5 -18   14.58    0.73
   1  -5 -19    3.63    0.45
  -1  -5 -19    3.55    0.40
   1  -5  19    4.24    0.62
   1   5  19    4.58    0.68
  -1  -5  19    3.81    0.72
   1  -5  19    4.06    0.82
   1   5  19    5.29    0.77
  -1   5  19    4.13    0.81
   1  -5  20   24.59    1.20
  -1  -5  20   25.14    1.12
   1   5  20   22.72    1.13
   1  -5  20   23.51    1.10
   1   5  20   23.83    1.17
  -1   5  20   25.68    1.21
   1  -5 -20   20.89    0.92
  -1  -5  21   17.27    0.88
  -1   5  21   15.64    0.89
   1   5  21   17.30    0.91
   1  -5  21   17.15    0.86
  -1   5  21   18.24    0.97
   1  -5 -21   15.20    0.71
  -1   5  22    1.15    0.41
   1   5  22    0.75    0.38
  -1   5  23    1.07    0.51
   1  -5  24    1.68    0.30
  -1  -5  24    1.55    0.31
  -1   5  24    1.81    0.35
   1   5  24    1.73    0.35
   1  -6   0    0.81    0.18
   1  -6   1   12.96    0.52
   1  -6   1   12.55    0.53
  -1  -6   1   13.25    0.53
  -1  -6  -1   12.29    0.40
   1  -6  -1   13.52    0.51
   1  -6   2  456.27   11.67
  -1  -6   2  475.78   11.67
   1  -6   2  443.28   11.66
  -1  -6  -2  458.05   11.55
   1  -6  -2  460.04   11.63
   1  -6   3  121.32    3.31
  -1  -6   3  124.83    3.27
   1  -6  -3  120.55    3.26
   1  -6   4  694.85   11.38
  -1  -6   4  704.84   11.30
   1  -6  -4  680.74   11.29
   1  -6   5  894.44   23.27
  -1  -6   5  956.30   23.28
  -1  -6   5  912.91   23.20
  -1  -6   6 2254.12   56.51
  -1  -6   7    6.76    0.44
  -1  -6   8  170.78    4.55
  -1  -6   8  161.32    4.45
   1  -6   9   79.40    2.52
  -1  -6   9   86.14    2.55
  -1  -6   9   84.20    2.44
  -1  -6  10    7.63    0.61
   1  -6  10    6.42    0.58
  -1  -6  10    6.97    0.50
   1  -6  11  191.55    5.53
  -1  -6  11  209.92    5.59
   1  -6  12   28.29    1.24
  -1  -6  12   29.27    1.27
   1   6  12   25.84    1.10
   1   6  12   28.57    1.16
  -1   6  12   27.67    1.14
  -1   6  12   27.57    1.14
   1   6  12   28.60    1.16
   1  -6  12   28.73    1.18
   1   6  12   26.16    1.14
   1  -6  12   26.62    1.13
   1  -6  13    4.62    0.62
   1   6  13    3.98    0.53
  -1  -6  13    4.84    0.61
   1  -6  13    4.21    0.59
  -1   6  13    4.49    0.51
   1   6  13    4.59    0.53
   1  -6 -13    3.48    0.41
   1   6  13    4.48    0.53
   1  -6  13    4.59    0.70
   1   6  13    4.58    0.62
  -1   6  13    4.23    0.51
  -1  -6  13    4.15    0.56
   1   6  14  670.40   17.24
   1  -6  14  678.82   17.31
   1  -6 -14  654.54   17.19
  -1  -6  14  643.42   17.22
   1   6  14  672.04   17.38
   1  -6  14  700.64   17.34
   1  -6  14  694.15   17.55
  -1  -6  14  698.51   17.53
   1  -6  15   48.48    1.81
  -1  -6  15   46.25    1.68
   1   6  15   49.99    1.83
   1  -6  15   45.90    1.76
   1   6  15   48.33    1.67
  -1  -6  15   47.73    1.84
   1   6  16    4.53    0.63
  -1  -6  16    4.32    0.62
   1  -6 -16    3.79    0.48
   1   6  16    4.99    0.77
  -1  -6  16    3.54    0.67
   1  -6  16    5.16    0.85
   1   6  17    0.53    0.52
  -1  -6  17    0.75    0.46
   1  -6 -17    0.18    0.36
  -1  -6 -17    0.36    0.33
   1   6  17    0.75    0.54
   1  -6  17    0.43    0.50
  -1   6  17    0.41    0.73
   1   6  17    0.41    0.67
  -1  -6  17    0.59    0.64
   1  -6  17    0.75    0.77
   1   6  18   15.42    0.96
   1  -6  18   14.58    0.89
  -1  -6 -18   12.22    0.69
   1  -6 -18   12.64    0.74
   1   6  18   14.87    1.00
  -1   6  18   15.45    1.06
  -1  -6  18   14.02    0.90
   1  -6  18   13.88    1.03
   1  -6  19   35.90    1.47
   1   6  19   38.88    1.55
  -1  -6  19   40.13    1.47
   1  -6  19   41.04    1.58
   1   6  19   41.55    1.58
  -1   6  19   43.32    1.64
   1  -6 -19   35.15    1.34
  -1  -6 -19   33.91    1.29
  -1  -6 -20   19.82    0.86
   1  -6 -20   22.11    0.92
  -1   6  20   26.01    1.21
   1   6  20   24.28    1.14
  -1   6  20   21.27    1.06
   1  -6  20   21.68    1.01
   1   6  20   24.12    1.10
  -1  -6  20   21.47    1.03
   1  -6  21    1.84    0.60
  -1  -6 -21    1.31    0.28
   1  -6 -21    1.74    0.32
  -1   6  21    1.98    0.45
   1   6  21    1.35    0.41
  -1   6  21    2.04    0.59
  -1   6  22    0.09    0.33
   1   6  22    0.15    0.32
   1   6  22    0.17    0.56
   1  -6  23   36.10    1.08
  -1   6  23   36.13    1.10
   1   6  23   37.71    1.10
  -1  -6  23   37.40    1.11
  -1   6  24   26.82    0.81
   1   6  24   25.17    0.80
  -1  -6  24   23.75    0.80
   1  -6  24   25.18    0.79
  -1  -6  24   23.99    0.79
  -1  -7   0    0.12    0.22
   1  -7   0    0.48    0.19
  -1  -7   0    0.75    0.19
   1  -7   1   68.79    1.98
  -1  -7   1   74.09    2.02
  -1  -7  -1   68.50    1.92
   1  -7  -1   66.64    1.94
  -1  -7   1   73.66    1.98
   1  -7   2  145.83    3.91
  -1  -7   2  157.55    3.93
  -1  -7  -2  141.65    3.76
  -1  -7   2  160.10    3.91
   1  -7  -2  156.09    3.88
  -1  -7  -2  133.82    3.77
   1  -7   3   24.06    0.81
  -1  -7   3   22.52    0.79
  -1  -7   3   21.83    0.76
   1  -7  -3   21.40    0.74
  -1  -7  -3   21.18    0.66
  -1  -7   4  288.90    7.26
   1  -7   4  270.54    7.26
  -1  -7   4  281.55    7.22
   1  -7  -4  273.87    7.20
   1  -7   5 1594.59   40.79
  -1  -7   5 1670.35   40.79
  -1  -7   5 1634.74   40.72
   1  -7  -5 1588.32   40.73
  -1  -7   6    1.11    0.33
   1  -7   6    1.26    0.35
  -1  -7   6    1.06    0.29
   1  -7  -6    1.35    0.32
   1  -7   7  167.43    4.69
  -1  -7   7  175.00    4.61
  -1  -7   8   92.78    2.66
  -1  -7   9   40.85    1.38
   1  -7  10   10.53    0.70
  -1  -7  10   12.00    0.74
   1  -7  10    9.56    0.60
  -1  -7  10   11.02    0.62
   1  -7  11  160.04    4.64
  -1  -7  11  178.76    4.72
  -1   7  11  165.90    4.59
   1   7  11  155.10    4.52
   1   7  11  170.44    4.59
  -1   7  11  162.78    4.55
   1   7  11  167.65    4.57
  -1   7  11  157.13    4.53
   1   7  11  152.43    4.50
   1  -7  11  162.30    4.51
   1   7  12    1.75    0.40
   1  -7  12    1.58    0.57
  -1   7  12    1.42    0.39
  -1  -7  12    1.91    0.49
   1   7  12    0.84    0.48
   1  -7  12    1.67    0.50
   1   7  12    1.35    0.36
   1  -7 -12    1.36    0.37
  -1   7  12    1.27    0.37
   1   7  12    1.83    0.40
  -1  -7  12    1.42    0.47
   1  -7  12    1.33    0.47
   1  -7 -13  220.68    5.95
  -1  -7  13  227.03    6.20
   1  -7  13  223.29    6.20
   1   7  13  220.75    6.05
   1   7  13  231.47    6.10
  -1  -7  13  210.73    5.90
  -1   7  13  214.87    6.04
   1  -7  13  222.98    6.01
   1   7  13  213.79    6.03
   1   7  13  223.67    6.09
  -1   7  13  216.88    6.06
   1   7  13  212.32    5.90
   1  -7  13  224.93    5.99
   1   7  14   11.70    0.78
  -1  -7  14   13.01    0.84
   1   7  14   12.64    0.92
   1  -7  14   12.54    0.95
  -1  -7  14   14.05    0.92
   1  -7 -14   10.72    0.68
  -1   7  14   11.12    0.79
   1   7  14   11.69    0.81
   1   7  15  218.18    6.03
   1  -7  15  203.80    5.92
   1  -7  15  224.54    5.98
   1   7  15  230.29    6.05
  -1  -7  15  212.79    5.85
  -1  -7  15  222.89    6.16
   1  -7 -15  207.70    5.80
   1   7  15  216.37    5.85
   1  -7  16   31.53    1.37
   1   7  16   34.40    1.45
   1   7  16   36.14    1.51
  -1  -7  16   33.56    1.35
   1  -7  16   35.61    1.48
  -1  -7  16   34.82    1.51
   1  -7 -16   31.59    1.18
   1   7  16   33.03    1.29
   1   7  17  106.84    3.26
   1  -7 -17  113.50    3.36
   1  -7  17  103.90    3.18
   1   7  17  110.01    3.28
  -1  -7  17  104.27    3.09
  -1  -7  17  103.35    3.34
   1   7  17  107.40    3.06
  -1  -7 -17   96.90    3.03
   1  -7 -17  101.65    3.10
   1   7  18   21.03    1.11
   1  -7 -18   18.05    0.89
  -1  -7 -18   17.84    0.85
   1  -7  18   19.32    0.97
   1   7  18   20.50    1.04
   1   7  19   34.20    1.35
  -1   7  19   30.74    1.32
   1  -7 -19   33.56    1.24
  -1  -7 -19   30.96    1.18
   1  -7  20    2.58    0.64
   1  -7 -20    2.39    0.38
  -1  -7 -20    1.69    0.32
   1   7  20    1.94    0.45
  -1   7  20    1.66    0.46
   1   7  20    2.41    0.59
   1  -7  21    0.29    0.51
   1  -7 -21    0.30    0.27
  -1  -7 -21    0.08    0.24
  -1   7  21    0.49    0.34
   1   7  21    0.43    0.31
   1   7 -22    0.79    0.31
   1   7  22    0.97    0.51
  -1  -7  22    0.72    0.41
   1  -7  22    1.55    0.45
   1   7  23    3.58    0.43
  -1  -7  23    3.92    0.39
   1  -7  23    4.30    0.39
   1  -7  23    4.37    0.40
  -1  -7  23    4.24    0.38
  -1  -8   0    0.04    0.25
  -1  -8   0    0.28    0.20
  -1  -8   1  106.92    2.86
  -1  -8   1  104.87    2.79
  -1  -8  -1   96.90    2.73
   1  -8   1  100.12    2.79
   1  -8   2   35.23    1.14
  -1  -8  -2   33.16    1.00
  -1  -8   2   39.04    1.15
  -1  -8   2   36.58    1.15
  -1  -8  -2   31.11    0.97
   1  -8  -2   35.12    1.10
  -1  -8   3  313.19    7.13
   1  -8   3  294.81    7.14
  -1  -8   3  299.07    7.10
  -1  -8  -3  276.47    6.94
   1  -8  -3  291.54    7.06
  -1  -8   4  495.35   12.06
   1  -8   4  464.48   12.05
  -1  -8   4  490.38   12.02
   1  -8  -4  466.39   11.98
  -1  -8  -4  446.73   11.89
   1  -8   5  109.51    3.18
  -1  -8   5  116.21    3.18
  -1  -8   5  113.96    3.12
   1  -8  -5  109.59    3.10
   1  -8   6   39.11    1.38
  -1  -8   6   39.26    1.38
   1  -8  -6   37.55    1.30
   1  -8   7    3.25    0.43
  -1  -8   7    3.75    0.46
  -1  -8   7    3.13    0.36
   1  -8  -7    3.71    0.40
   1  -8   8   73.12    2.38
  -1  -8   8   80.78    2.43
   1  -8  -8   78.07    2.34
  -1  -8   8   77.40    2.31
   1  -8  -9   58.79    1.82
  -1  -8   9   54.77    1.74
   1   8  10    2.09    0.38
  -1   8  10    2.16    0.37
  -1   8  10    1.37    0.35
  -1   8  10    2.28    0.37
   1   8  10    1.88    0.35
  -1  -8  10    1.44    0.35
   1  -8  10    1.18    0.33
  -1  -8 -11   13.01    0.74
  -1   8  11   11.85    0.73
   1   8  11   14.13    0.78
   1   8  11   11.15    0.75
   1  -8  11   11.85    0.67
  -1  -8  11   13.03    0.85
  -1   8  11   12.30    0.75
  -1   8  11   11.97    0.71
   1   8  11   13.31    0.75
   1  -8  11   11.02    0.68
  -1  -8  11   11.95    0.69
   1   8  12  107.13    3.18
   1   8  12  100.94    3.12
  -1   8  12   98.62    3.13
   1  -8  12   99.70    3.03
  -1  -8  12  110.41    3.32
   1  -8  12  102.55    3.26
  -1   8  12  107.42    3.21
   1   8  12  108.34    3.20
  -1   8  12  100.32    3.14
  -1  -8 -12  111.27    3.18
   1  -8 -13  460.17   11.39
   1   8  13  416.61   11.26
   1   8  13  419.66   11.35
   1  -8  13  420.54   11.31
  -1  -8  13  460.32   11.62
   1  -8  13  447.32   11.61
   1   8  13  414.56   11.42
   1   8  13  451.64   11.49
  -1   8  13  439.68   11.45
   1   8  13  427.26   11.40
  -1   8  13  426.94   11.43
   1   8  13  449.79   11.47
   1   8  14  148.88    4.32
   1  -8  14  151.29    4.38
   1   8  14  149.87    4.42
   1   8  14  158.48    4.55
  -1   8  14  159.09    4.52
  -1  -8  14  155.87    4.63
   1  -8 -14  165.11    4.41
   1   8  14  160.13    4.54
  -1   8  14  155.06    4.50
   1   8  14  154.94    4.48
   1   8  15  143.17    4.02
  -1  -8  15  142.74    4.34
   1  -8  15  137.50    4.08
   1  -8 -15  150.35    4.31
   1   8  15  139.43    4.14
   1  -8 -15  147.38    4.06
   1   8  15  144.81    4.21
   1   8  16  101.71    3.00
  -1  -8  16  104.28    3.33
   1   8  16  106.02    3.22
   1   8  16   98.82    3.12
   1  -8  16  102.22    3.08
   1  -8 -16  110.37    3.30
   1  -8 -16  100.73    2.97
   1   8  17    4.20    0.60
   1  -8 -17    3.99    0.42
   1  -8 -17    4.85    0.53
   1   8  17    4.58    0.56
   1   8  17    4.81    0.77
   1   8  18    3.07    0.51
  -1   8  18    2.60    0.52
   1  -8 -18    4.56    0.51
  -1  -8 -18    3.88    0.44
   1  -8  18    4.13    0.74
   1   8  18    4.58    0.71
   1  -8 -19    0.05    0.34
  -1  -8 -19    0.25    0.29
   1  -8  19   -0.14    0.61
   1   8  19    0.86    0.58
  -1  -8 -20    1.82    0.33
   1  -8 -20    2.21    0.36
   1  -8  20    2.03    0.60
  -1  -8  20    2.30    0.56
   1   8  20    2.37    0.57
   1   8 -21   12.56    0.67
   1  -8 -21   13.01    0.63
  -1  -8 -21   12.67    0.58
   1  -8  21   15.95    0.80
  -1  -8  21   15.22    0.78
  -1  -8  22   -0.01    0.38
  -1  -8  22    0.38    0.35
   1  -8  22    0.29    0.37
   1   8  22    0.03    0.43
  -1  -8  23    0.03    0.23
   1  -8  23    0.26    0.25
  -1  -8  23    0.13    0.24
  -1  -9   0    0.20    0.28
  -1  -9   0    0.34    0.22
  -1  -9   1    9.59    0.56
  -1  -9  -1    9.18    0.57
   1  -9   1    9.50    0.51
  -1  -9  -1    9.74    0.46
  -1  -9   1   10.73    0.52
  -1  -9   2  321.46    7.97
  -1  -9   2  335.00    7.94
   1  -9   2  310.13    7.93
   1  -9   3   18.37    0.78
  -1  -9   3   18.24    0.77
  -1  -9   3   18.54    0.76
  -1  -9  -3   16.53    0.60
   1  -9  -3   18.86    0.73
   1  -9   4  287.23    7.42
  -1  -9   4  306.60    7.43
  -1  -9   4  297.54    7.39
  -1  -9  -4  261.72    7.21
   1  -9  -4  278.53    7.33
   1  -9   5    4.13    0.44
  -1  -9   5    3.68    0.42
  -1  -9   5    4.32    0.39
   1  -9  -5    4.11    0.39
  -1  -9  -5    3.48    0.31
   1  -9   6    5.88    0.51
  -1  -9   6    6.59    0.53
  -1  -9   6    6.91    0.49
   1  -9  -6    6.25    0.46
  -1  -9  -6    6.71    0.42
   1  -9   7  157.07    4.55
  -1  -9   7  173.12    4.60
  -1  -9   7  173.41    4.50
  -1  -9  -7  152.73    4.39
   1  -9  -7  166.41    4.48
  -1  -9   8  268.56    6.87
   1  -9   8  246.11    6.82
   1  -9  -8  246.70    6.74
  -1  -9   8  260.72    6.74
   1  -9   8  243.37    6.71
   1  -9   9   85.12    2.62
  -1  -9   9   87.57    2.63
  -1  -9  -9   85.92    2.75
   1  -9  -9   89.93    2.78
   1   9   9   90.16    2.70
   1  -9  -9   89.97    2.68
  -1  -9   9   96.67    2.82
   1  -9   9   83.61    2.73
  -1   9   9   88.07    2.71
   1  -9   9   90.42    2.72
   1   9   9   87.68    2.69
  -1   9   9   83.39    2.66
   1  -9  10   36.98    1.38
  -1  -9  10   39.06    1.40
  -1  -9 -10   38.73    1.49
   1   9  10   38.74    1.44
   1   9  10   35.05    1.38
  -1   9  10   36.86    1.42
   1  -9 -10   40.47    1.47
   1  -9  10   36.87    1.49
  -1   9  10   37.41    1.44
   1   9  10   37.19    1.43
  -1   9  10   36.48    1.41
   1  -9  10   37.48    1.48
  -1  -9 -11   88.94    2.67
   1  -9 -11   86.77    2.63
   1   9  11   76.02    2.51
  -1   9  11   78.19    2.56
   1   9  11   80.46    2.58
  -1   9  11   78.08    2.59
  -1   9  11   86.02    2.63
   1   9  11   82.90    2.61
  -1   9  11   79.81    2.57
  -1  -9  11   79.01    2.49
   1  -9  11   81.09    2.51
  -1   9  12   87.99    2.86
   1   9  12   89.69    2.85
   1   9  12   97.88    2.93
  -1   9  12   85.99    2.89
   1  -9 -12   94.14    2.93
  -1   9  12   94.31    2.93
  -1   9  12   89.08    2.88
   1   9  12   91.83    2.91
  -1  -9 -12  101.89    2.96
   1  -9 -13   37.51    1.52
  -1   9  13   33.18    1.52
  -1   9  13   33.64    1.44
   1   9  13   34.22    1.46
   1   9  13   35.12    1.47
  -1  -9  13   37.70    1.58
   1   9  13   34.39    1.48
  -1   9  13   34.99    1.47
   1  -9 -14   36.30    1.37
   1   9  14   31.39    1.27
   1  -9 -14   35.06    1.47
  -1  -9  14   34.34    1.53
   1   9  14   32.92    1.44
  -1   9  14   32.27    1.41
   1   9  14   34.23    1.45
   1   9  14   31.68    1.42
  -1   9  14   34.27    1.44
   1  -9 -15    1.42    0.50
   1  -9  15    0.93    0.67
  -1  -9  15    0.83    0.51
   1   9  15    1.08    0.65
   1  -9 -15    1.13    0.43
  -1  -9 -15    1.14    0.38
   1  -9 -16  192.54    5.46
   1  -9  16  190.84    5.50
   1  -9 -16  190.11    5.23
   1   9  16  191.95    5.40
  -1  -9  16  193.82    5.57
   1  -9 -17   10.15    0.60
   1  -9 -17   11.24    0.73
   1   9  17   10.39    0.85
   1  -9  17   11.37    0.93
   1   9  18    9.22    0.80
  -1  -9 -18    9.53    0.61
   1  -9 -18   10.75    0.69
   1  -9  18   10.36    0.86
   1   9  19   10.58    0.75
   1   9 -19    9.89    0.74
   1  -9 -19   11.07    0.64
  -1  -9 -19   10.14    0.58
   1  -9  19   10.40    0.80
  -1  -9  19    9.75    0.74
  -1  -9  20    0.47    0.45
   1  -9  20    0.40    0.48
  -1  -9 -20    0.31    0.26
   1  -9 -20    0.18    0.28
   1   9  20    0.44    0.46
  -1  -9  20    0.16    0.48
   1   9 -20    0.11    0.39
  -1  -9  21    8.52    0.54
   1  -9  21    9.03    0.58
   1   9 -21    5.39    0.41
  -1  -9  21    8.69    0.58
  -1  -9 -21    6.51    0.40
   1  -9 -21    7.63    0.46
  -1  -9  22    0.16    0.31
  -1  -9  22   -0.09    0.28
   1  -9  22    0.41    0.30
  -1 -10   0    0.39    0.31
  -1 -10   0    0.45    0.24
  -1 -10  -1  282.40    7.54
  -1 -10   1  300.20    7.54
  -1 -10  -1  273.33    7.35
  -1 -10   1  292.28    7.45
  -1 -10   2  100.79    2.92
  -1 -10  -2  102.47    2.98
  -1 -10   2  105.43    2.90
   1 -10   2   98.47    2.89
   1 -10   3   47.61    1.57
  -1 -10   3   50.19    1.58
  -1 -10   3   49.09    1.55
   1 -10  -3   44.36    1.47
  -1 -10   4   33.38    1.19
   1 -10   4   29.28    1.16
  -1 -10   4   33.69    1.17
   1 -10  -4   29.57    1.08
  -1 -10   5  205.23    5.33
   1 -10   5  190.49    5.30
  -1 -10   5  204.55    5.27
  -1 -10   6  140.55    3.82
   1 -10   6  129.16    3.78
   1 -10  -6  124.47    3.66
  -1 -10   6  137.57    3.74
  -1 -10  -7  819.12   20.96
   1 -10  -7  813.43   20.94
   1 -10  -7  812.28   20.77
  -1 -10  -7  743.90   20.63
  -1 -10   7  907.07   20.96
   1 -10   7  820.99   20.90
  -1  10   7  808.24   20.88
   1  10   7  806.98   20.94
  -1 -10   7  883.40   20.83
   1 -10   7  817.33   20.80
   1 -10   7  807.01   20.83
   1 -10   8    3.39    0.43
  -1 -10   8    3.12    0.42
   1 -10  -8    3.52    0.47
  -1 -10  -8    3.26    0.48
   1 -10   8    3.07    0.54
   1 -10  -8    2.96    0.43
  -1 -10  -8    3.20    0.37
   1 -10   8    3.99    0.53
  -1 -10   8    3.45    0.52
  -1  10   8    3.69    0.47
   1  10   8    3.26    0.47
   1  10   8    3.61    0.49
   1 -10   8    3.09    0.52
   1  10   8    3.25    0.42
  -1  10   8    3.07    0.43
   1  10  -8    4.22    0.53
   1 -10   9  153.35    4.37
  -1 -10   9  158.41    4.39
   1 -10   9  159.92    4.48
  -1 -10  -9  163.60    4.57
  -1 -10  -9  147.30    4.30
   1 -10  -9  154.85    4.40
  -1 -10   9  173.38    4.60
   1 -10   9  152.87    4.51
   1  10   9  153.30    4.47
  -1  10   9  155.69    4.48
   1 -10   9  158.66    4.45
   1  10   9  153.59    4.46
  -1  10   9  154.95    4.45
   1  10  -9  161.93    4.48
  -1 -10  10   21.46    0.98
   1 -10  10   21.63    0.99
  -1  10  10   19.04    1.02
   1  10  10   19.38    1.00
   1  10  10   21.49    1.04
  -1 -10 -10   23.34    1.11
  -1 -10 -10   20.96    0.93
   1 -10 -10   22.89    1.03
   1 -10  10   22.15    1.11
  -1 -10  10   23.38    1.14
  -1  10  10   21.03    1.03
   1  10  10   20.37    1.02
   1 -10  10   23.33    1.10
  -1  10  10   19.25    0.99
   1  10  10   19.70    1.01
   1 -10  11   68.70    2.26
  -1 -10  11   69.33    2.27
   1 -10  11   76.13    2.41
  -1 -10 -11   77.78    2.46
   1 -10 -11   73.27    2.36
  -1 -10 -11   65.70    2.22
   1 -10  11   69.90    2.44
  -1 -10  11   74.66    2.47
  -1  10  11   73.47    2.38
   1  10  11   70.07    2.35
  -1  10  11   70.52    2.34
   1  10  11   70.28    2.35
  -1  10  11   70.52    2.35
   1  10  11   66.68    2.28
   1 -10 -12  138.06    3.90
  -1 -10 -12  120.60    3.74
   1  10  12  130.32    3.89
  -1  10  12  125.69    3.85
  -1  10  12  137.62    3.93
   1 -10  12  138.06    3.93
  -1  10  12  132.81    3.88
  -1  10  12  127.83    3.89
   1  10  12  123.97    3.80
   1  10  12  131.07    3.87
   1 -10 -13    0.18    0.51
  -1 -10 -13    0.82    0.41
   1 -10 -13    1.19    0.48
   1 -10  13    0.16    0.62
   1  10  13    1.44    0.53
  -1  10  13    0.90    0.66
  -1  10  13    0.87    0.52
   1  10  13    1.00    0.58
   1  10  13    0.91    0.47
  -1  10  13    0.81    0.47
   1 -10 -14   19.57    1.01
   1 -10 -14   20.60    1.06
   1 -10  14   19.87    1.15
  -1 -10  14   17.64    1.09
  -1  10  14   18.01    1.03
  -1  10  14   20.53    1.16
   1  10  14   18.30    1.06
   1  10  14   17.94    1.03
  -1  10  14   19.64    1.06
   1  10  14   18.66    1.05
  -1 -10 -15    5.22    0.53
   1 -10 -15    5.28    0.57
   1 -10 -15    5.15    0.61
   1 -10  15    5.04    0.77
  -1  10  15    4.66    0.80
   1  10  15    5.77    0.74
  -1  10  15    4.26    0.65
  -1 -10  15    5.13    0.67
  -1 -10  16    5.55    0.71
   1 -10  16    9.04    0.83
   1 -10  16    7.93    0.85
  -1  10  16    7.86    0.86
   1  10  16    8.16    0.81
   1 -10 -16    9.03    0.62
  -1 -10 -16    7.37    0.53
   1  10 -17   10.14    0.79
  -1 -10  17    8.83    0.75
   1 -10  17   10.82    0.85
   1 -10  17   10.10    0.85
   1  10  17   10.77    0.81
   1 -10 -17   10.79    0.72
   1 -10 -17    9.53    0.60
   1 -10  18   32.43    1.31
  -1 -10  18   29.46    1.23
  -1 -10  18   29.52    1.25
   1 -10  18   31.68    1.33
  -1 -10 -18   28.86    1.14
   1 -10 -18   32.38    1.23
   1  10 -18   31.59    1.27
   1  10  18   31.37    1.28
   1  10 -19    0.54    0.40
   1 -10 -19    0.19    0.33
  -1 -10 -19    0.63    0.30
   1 -10  19    0.61    0.50
  -1 -10  19    0.39    0.45
  -1 -10  19    0.73    0.48
   1 -10  19    0.69    0.53
   1  10  19    0.67    0.48
   1  10 -20    1.46    0.34
   1  10  20    2.14    0.46
  -1 -10 -20    2.05    0.30
   1 -10 -20    2.09    0.34
  -1 -10  20    1.57    0.45
   1 -10  20    2.69    0.46
  -1 -10  20    2.23    0.41
  -1 -10  21   10.65    0.51
  -1 -10 -21    9.41    0.45
   1 -10 -21    9.86    0.50
  -1 -10  21   10.97    0.57
  -1 -10  22    1.06    0.23
  -1 -11   0   -0.09    0.32
  -1 -11   0    0.09    0.22
  -1 -11   1   11.42    0.66
  -1 -11  -1   11.78    0.70
  -1 -11   1   12.01    0.61
  -1 -11   2   10.96    0.63
  -1 -11  -2   10.47    0.67
  -1 -11   2   11.61    0.63
  -1 -11  -3  184.07    5.18
  -1 -11   3  184.94    5.09
  -1 -11   3  191.32    5.12
   1 -11  -4  104.29    3.26
   1  11   4  106.57    3.30
  -1 -11   4  126.46    3.30
   1 -11   4  115.36    3.26
   1  11   4  105.84    3.27
   1  11   4  105.52    3.30
  -1 -11   4  119.91    3.24
   1 -11   4  104.73    3.19
   1 -11   5    7.27    0.61
   1 -11  -5    7.26    0.57
   1 -11  -5    5.79    0.47
   1 -11   5    7.76    0.60
  -1 -11   5    8.83    0.62
   1  11   5    7.16    0.59
   1  11   5    8.08    0.62
  -1 -11   5    9.22    0.57
   1 -11   5    6.98    0.54
   1  11  -5    7.90    0.63
   1 -11   6   43.66    1.64
  -1 -11   6   45.79    1.60
  -1 -11  -6   44.57    1.72
   1 -11  -6   43.64    1.54
   1 -11   6   48.29    1.70
  -1 -11   6   51.14    1.73
  -1  11   6   48.78    1.71
  -1  11   6   47.84    1.69
   1  11   6   44.26    1.71
   1  11  -6   45.21    1.66
   1 -11   6   51.95    1.67
  -1 -11   6   53.79    1.68
  -1 -11   7   85.03    2.50
   1 -11   7   82.61    2.50
  -1 -11   7   78.81    2.47
   1 -11   7   82.41    2.53
  -1 -11  -7   77.42    2.61
   1 -11  -7   75.59    2.57
   1 -11  -7   75.74    2.41
   1 -11   7   83.00    2.59
  -1 -11   7   87.09    2.62
  -1  11   7   79.85    2.55
   1  11   7   77.88    2.60
   1 -11   7   80.80    2.44
   1  11  -7   79.52    2.52
  -1 -11   8  254.37    6.67
   1 -11   8  249.87    6.66
   1 -11   8  251.18    6.71
  -1 -11   8  247.52    6.66
  -1 -11  -8  242.97    6.81
   1 -11  -8  246.34    6.81
   1 -11  -8  225.79    6.57
   1 -11   8  243.72    6.77
  -1 -11   8  272.04    6.85
   1  11   8  243.75    6.75
  -1  11   8  246.68    6.74
   1  11   8  244.18    6.80
   1 -11   8  246.93    6.62
   1  11  -8  252.57    6.72
   1  11   8  243.36    6.72
  -1  11   8  237.62    6.70
   1 -11   9   11.58    0.71
  -1 -11   9   11.34    0.70
  -1 -11   9   12.04    0.83
   1 -11   9   12.72    0.88
   1 -11   9   11.75    0.79
   1 -11  -9   12.26    0.72
  -1 -11   9   15.21    0.90
   1 -11   9   12.78    0.85
  -1  11   9   12.12    0.78
   1  11   9   12.35    0.80
   1  11  -9   11.41    0.81
   1  11   9   13.16    0.83
  -1  11   9   12.26    0.80
  -1 -11  -9   12.91    0.84
   1 -11  10    1.97    0.56
  -1 -11  10    1.31    0.39
   1 -11  10    1.35    0.39
  -1 -11 -10    1.83    0.47
  -1 -11  10    1.71    0.58
   1 -11  10    1.57    0.63
   1 -11 -10    2.35    0.43
   1 -11  10    2.18    0.52
  -1 -11  10    1.36    0.48
   1  11  10    1.72    0.45
  -1  11  10    1.80    0.44
   1  11  10    1.95    0.57
   1  11  10    1.33    0.48
  -1  11  10    0.61    0.45
  -1  11  10    1.13    0.45
   1  11 -10    2.50    0.54
   1  11  10    1.71    0.49
  -1 -11  11   27.03    1.19
   1 -11  11   28.62    1.28
   1 -11  11   28.34    1.18
  -1 -11  11   25.71    1.15
  -1 -11  11   26.59    1.26
   1 -11  11   30.11    1.36
  -1  11  11   28.62    1.34
  -1  11  11   27.02    1.25
   1  11  11   27.53    1.26
   1  11  11   25.03    1.21
   1 -11 -11   25.80    1.18
  -1 -11  11   30.31    1.35
   1  11  11   28.51    1.27
  -1  11  11   27.86    1.26
  -1  11  11   27.11    1.25
   1  11  11   28.17    1.28
   1  11 -11   27.58    1.27
  -1 -11 -11   31.45    1.34
   1 -11  12    2.52    0.62
  -1 -11  12    2.18    0.52
   1 -11  12    2.41    0.69
  -1 -11  12    2.15    0.60
   1 -11 -12    2.38    0.48
  -1 -11  12    1.19    0.50
  -1  11  12    2.28    0.51
   1  11  12    1.80    0.47
  -1  11  12    1.56    0.66
   1  11  12    1.47    0.51
   1  11  12    1.62    0.60
  -1  11  12    1.92    0.51
   1  11  12    1.42    0.52
  -1  11  12    1.64    0.52
   1  11 -12    1.30    0.53
   1 -11 -13    1.96    0.53
   1 -11  13    2.20    0.70
  -1 -11  13    1.92    0.61
   1 -11 -13    2.21    0.49
   1 -11  13    1.95    0.63
  -1 -11  13    2.87    0.56
  -1 -11  13    2.25    0.55
  -1  11  13    2.09    0.69
  -1  11  13    1.74    0.52
   1  11  13    2.16    0.53
   1  11  13    2.47    0.61
   1  11 -13    2.88    0.58
   1  11  13    1.29    0.52
  -1  11  13    1.58    0.53
   1 -11  14    0.97    0.68
  -1 -11  14    1.13    0.59
   1 -11 -14    0.92    0.44
   1  11 -14    0.72    0.53
  -1  11  14    0.14    0.52
  -1 -11  14    1.17    0.52
   1 -11  14    1.15    0.62
   1  11  14    0.21    0.51
  -1  11  14    0.16    0.51
   1  11  14    1.14    0.60
  -1  11  14    1.54    0.71
   1 -11 -14    1.04    0.48
   1  11 -15   11.93    0.86
  -1  11  15   11.32    0.83
  -1 -11  15   11.39    0.80
   1 -11  15   14.13    0.92
   1 -11  15   12.66    0.96
  -1 -11  15   11.25    0.86
   1  11  15   11.17    0.87
  -1  11  15   13.37    0.96
  -1 -11 -15   12.89    0.73
   1 -11 -15   14.08    0.81
   1  11 -16   15.12    0.91
   1 -11  16   17.26    0.97
  -1 -11  16   14.52    0.85
  -1 -11  16   15.45    0.93
   1 -11  16   15.31    0.98
  -1  11  16   16.11    1.02
   1  11  16   15.29    0.93
  -1 -11 -16   16.81    0.77
   1 -11 -16   16.07    0.82
   1  11  17    7.06    0.69
   1  11 -17    6.92    0.66
  -1 -11  17    6.90    0.62
   1 -11  17    8.10    0.70
   1 -11  17    7.34    0.74
  -1 -11  17    7.08    0.68
  -1 -11 -17    7.23    0.46
   1 -11 -17    7.24    0.52
   1 -11 -17    7.93    0.63
  -1  11  17    8.75    0.81
   1  11 -18    1.21    0.43
  -1 -11  18    1.64    0.43
   1 -11  18    1.76    0.50
  -1 -11 -18    1.48    0.35
   1 -11 -18    1.48    0.40
   1  11  18    1.56    0.51
  -1  11  18    1.50    0.60
   1 -11  18    1.89    0.56
  -1 -11  18    1.64    0.48
   1 -11  19    9.52    0.60
  -1 -11  19    8.59    0.52
   1 -11 -19    8.20    0.52
  -1 -11 -19    7.73    0.49
   1  11 -19    6.36    0.50
  -1  11  19    8.22    0.67
  -1 -11  19    8.33    0.60
   1 -11  19    8.07    0.62
  -1 -11  20    5.67    0.46
   1 -11  20    5.47    0.49
   1 -11  20    5.84    0.46
  -1 -11  20    5.23    0.39
   1 -11 -20    5.39    0.41
  -1 -11 -20    4.88    0.36
  -1  11  20    5.09    0.51
   1 -11 -21    4.19    0.30
   1 -11  21    4.86    0.37
  -1 -11  21    4.87    0.35
   1  12   0    0.31    0.41
   1  12   0    0.41    0.43
   1  12   0    0.14    0.33
  -1  12   0    0.33    0.33
  -1 -12   0    0.15    0.34
  -1 -12   0    0.25    0.31
  -1 -12   1    3.48    0.38
  -1  12   1    3.44    0.46
   1  12  -1    3.14    0.52
   1  12   1    2.99    0.50
  -1  12   1    2.91    0.48
   1  12   1    2.94    0.47
   1  12  -1    3.69    0.52
  -1 -12   1    3.71    0.47
  -1 -12  -1    3.39    0.49
   1 -12  -1    2.54    0.39
  -1 -12   1    3.30    0.43
  -1 -12  -1    3.43    0.45
  -1 -12   2   99.38    2.83
  -1  12  -2   96.40    2.89
  -1  12   2   92.56    2.90
   1  12  -2   98.78    3.00
   1  12   2   87.98    2.91
   1  12  -2   95.52    2.93
  -1 -12  -2  100.88    2.96
   1 -12   2   92.59    2.86
  -1 -12   2  100.48    2.88
  -1 -12   2  102.03    2.92
   1  12   2   95.35    2.98
   1 -12  -2   87.82    2.87
  -1 -12  -2   96.93    3.00
  -1 -12   3   22.62    0.97
   1  12   3   21.00    1.03
   1  12   3   19.68    1.03
  -1  12   3   21.93    1.01
  -1  12   3   21.19    1.00
   1  12  -3   21.73    1.03
   1 -12   3   21.12    0.97
  -1 -12   3   21.48    0.96
  -1 -12  -3   21.94    1.04
   1  12   3   21.85    1.07
  -1 -12  -3   21.79    1.05
   1 -12  -3   20.69    0.98
  -1 -12  -4    3.05    0.47
   1 -12  -4    4.37    0.49
  -1 -12   4    3.78    0.48
  -1  12   4    2.57    0.43
   1  12   4    3.04    0.48
   1  12   4    4.27    0.53
   1  12  -4    3.50    0.55
  -1 -12  -4    3.46    0.52
  -1 -12   4    3.64    0.44
   1 -12   4    3.53    0.46
  -1 -12   4    3.24    0.49
   1 -12   4    3.31    0.53
   1 -12  -5    2.71    0.45
  -1 -12   5    3.31    0.48
  -1  12   5    2.54    0.45
   1  12   5    3.68    0.53
   1  12   5    2.73    0.50
   1  12  -5    2.37    0.53
   1 -12   5    4.04    0.45
  -1 -12   5    2.95    0.42
  -1 -12   5    2.76    0.48
   1 -12   5    2.30    0.52
  -1 -12   6    1.40    0.47
   1 -12   6    1.56    0.53
  -1 -12   6    2.51    0.47
  -1  12   6    1.98    0.43
   1  12   6    1.67    0.44
  -1  12   6    1.82    0.41
   1  12  -6    0.97    0.49
   1 -12  -6    3.03    0.49
  -1 -12  -6    1.73    0.43
  -1 -12   6    1.68    0.38
   1 -12   6    1.72    0.41
   1 -12   7   22.70    1.10
  -1 -12   7   22.34    1.04
  -1 -12  -7   23.34    1.16
  -1 -12   7   24.15    1.12
  -1  12   7   23.40    1.09
   1  12   7   21.17    1.12
   1 -12   7   21.37    0.97
   1  12  -7   21.98    1.09
   1 -12   7   23.77    1.04
  -1 -12   7   22.83    1.01
  -1 -12   8  191.84    5.46
   1 -12   8  199.05    5.53
   1 -12  -8  194.64    5.63
  -1 -12  -8  199.17    5.68
  -1 -12   8  209.27    5.64
   1  12   8  198.47    5.65
   1  12   8  198.37    5.59
  -1  12   8  192.41    5.55
   1 -12   8  191.06    5.41
   1  12   8  199.67    5.58
   1  12  -8  198.37    5.55
  -1  12   8  196.59    5.56
  -1 -12   8  198.63    5.47
   1 -12   8  208.92    5.51
   1 -12   9   23.24    1.03
  -1 -12   9   22.71    1.03
  -1 -12   9   22.63    1.11
   1 -12   9   23.12    1.17
  -1 -12  -9   23.24    1.18
  -1 -12   9   24.07    1.17
   1  12   9   23.53    1.15
  -1  12   9   22.28    1.11
   1 -12   9   23.81    1.07
   1  12   9   23.07    1.15
   1  12   9   22.11    1.10
  -1  12   9   23.86    1.15
   1  12  -9   23.02    1.13
   1  12   9   22.88    1.14
  -1 -12  10  355.67    9.64
   1 -12  10  370.88    9.68
   1 -12  10  369.39    9.74
  -1 -12  10  359.58    9.68
  -1 -12 -10  384.65    9.88
  -1 -12  10  369.01    9.83
  -1  12  10  368.52    9.76
   1  12  10  363.50    9.77
   1 -12  10  365.85    9.63
   1  12  10  357.37    9.73
  -1  12  10  367.99    9.75
   1  12  10  350.76    9.64
   1  12 -10  367.50    9.73
  -1  12  10  364.23    9.74
   1  12  10  356.09    9.74
   1 -12  11   47.25    1.70
  -1 -12  11   45.58    1.68
  -1 -12  11   48.82    1.78
   1 -12  11   48.09    1.84
   1  12  11   47.49    1.80
   1  12 -11   47.52    1.79
  -1  12  11   45.99    1.79
  -1 -12  11   49.65    1.87
   1  12  11   45.97    1.79
  -1  12  11   46.78    1.79
   1 -12  11   49.69    1.75
  -1  12  11   47.00    1.84
  -1  12  11   45.87    1.79
   1  12  11   48.63    1.80
   1  12  11   45.27    1.74
  -1 -12 -11   51.57    1.88
   1 -12 -12    0.85    0.49
   1 -12  12    0.23    0.63
  -1 -12  12    1.18    0.57
  -1 -12  12    0.14    0.47
  -1  12  12    0.44    0.42
   1  12  12    0.81    0.47
   1 -12  12    0.92    0.54
   1  12  12    1.99    0.52
  -1  12  12    1.77    0.53
   1  12  12    0.75    0.57
  -1  12  12    0.60    0.65
  -1  12  12    0.76    0.48
   1  12  12    0.86    0.48
   1  12 -12    0.63    0.52
  -1 -12  13  110.97    3.49
   1 -12  13  120.98    3.63
   1 -12 -13  129.97    3.60
  -1 -12  13  120.07    3.69
   1 -12  13  123.60    3.53
  -1 -12  13  115.70    3.39
  -1  12  13  116.73    3.59
  -1  12  13  111.84    3.56
   1  12  13  115.82    3.52
   1  12  13  115.92    3.57
   1  12 -13  116.40    3.56
  -1  12  13  117.78    3.60
   1  12  13  122.69    3.61
  -1  12  14   42.95    1.70
   1  12 -14   43.76    1.67
  -1 -12  14   41.81    1.51
   1 -12  14   46.98    1.67
   1 -12 -14   50.30    1.70
  -1 -12  14   43.62    1.65
   1 -12  14   46.04    1.75
   1  12  14   44.10    1.66
  -1  12  14   42.65    1.72
   1  12  14   42.55    1.68
  -1  12  14   42.24    1.67
   1  12 -15   17.49    0.98
  -1  12  15   18.40    1.01
  -1 -12  15   17.33    0.86
   1 -12  15   20.14    0.99
  -1 -12 -15   21.18    0.92
   1 -12 -15   20.59    0.97
  -1 -12  15   17.69    0.98
   1 -12  15   19.00    1.08
   1  12  15   18.14    1.00
  -1  12  15   18.77    1.08
   1  12 -16    0.69    0.47
   1 -12  16    1.19    0.50
  -1 -12  16    0.69    0.39
  -1 -12  16    0.84    0.50
   1 -12  16    0.91    0.59
   1 -12 -16    0.92    0.37
  -1 -12 -16    0.75    0.34
  -1  12  16    0.98    0.62
   1  12  16    0.47    0.53
   1  12 -17   13.33    0.75
  -1 -12  17   13.47    0.68
   1 -12  17   15.50    0.79
  -1  12  17   15.15    0.91
   1 -12  17   14.34    0.84
  -1 -12  17   13.43    0.77
   1 -12 -17   14.86    0.70
   1 -12 -17   16.00    0.80
  -1 -12 -17   15.20    0.64
  -1 -12  18   26.53    0.96
   1 -12  18   30.13    1.07
  -1  12  18   28.48    1.17
  -1 -12 -18   31.39    1.08
   1 -12 -18   30.60    1.11
  -1 -12  18   28.22    1.07
   1 -12  18   28.65    1.13
  -1  12  19    0.05    0.42
   1 -12  19    0.16    0.39
  -1 -12  19    0.20    0.35
  -1 -12 -19    0.49    0.26
   1 -12 -19    0.45    0.29
   1 -12 -20    0.42    0.23
  -1 -12 -20    0.37    0.20
  -1  12  20    0.31    0.31
   1 -12  20    0.58    0.30
  -1 -12  20    0.30    0.26
   1  13   0    0.15    0.47
  -1  13   0    0.92    0.43
  -1  13   0    0.21    0.40
  -1 -13   0    0.52    0.39
   1 -13   0    0.27    0.39
  -1 -13   0    0.11    0.34
   1 -13   0    0.43    0.30
   1  13   0    0.07    0.40
  -1  13   1   12.33    0.78
  -1  13   1   13.68    0.82
   1  13  -1   12.07    0.80
  -1  13  -1   14.11    0.81
   1  13   1   12.02    0.83
   1 -13   1   12.89    0.78
  -1 -13   1   13.93    0.78
   1 -13  -1   14.42    0.83
  -1 -13  -1   13.95    0.82
   1 -13  -1   10.99    0.71
  -1 -13  -1   13.17    0.82
  -1  13  -1   14.40    0.83
   1  13   1   14.18    0.90
  -1 -13   1   12.92    0.77
   1 -13   1   12.70    0.69
   1  13  -1   14.39    0.89
   1  13  -1   13.51    0.88
  -1  13   2   29.57    1.27
  -1  13   2   29.81    1.27
   1  13  -2   32.21    1.36
  -1  13  -2   29.94    1.27
   1  13   2   30.14    1.32
   1  13  -2   30.18    1.32
  -1 -13  -2   34.82    1.38
  -1 -13   2   31.07    1.24
   1 -13   2   31.92    1.26
   1 -13  -2   30.32    1.33
  -1 -13  -2   30.71    1.32
   1 -13  -2   28.50    1.23
   1 -13   2   27.24    1.11
   1  13   2   29.09    1.34
  -1  13  -2   30.53    1.27
  -1 -13   2   32.07    1.25
  -1 -13   3  305.71    8.48
   1  13   3  318.69    8.71
  -1  13  -3  326.88    8.59
   1  13   3  310.62    8.65
  -1  13   3  314.74    8.61
  -1  13   3  321.10    8.62
   1  13  -3  327.79    8.69
   1  13  -3  315.55    8.61
  -1 -13  -3  327.13    8.65
   1 -13  -3  324.51    8.65
   1 -13   3  329.64    8.58
  -1 -13   3  329.39    8.56
  -1 -13   3  344.98    8.56
  -1  13  -3  312.95    8.55
  -1 -13  -3  321.56    8.69
   1  13   3  311.51    8.70
   1 -13  -3  311.51    8.61
  -1 -13   4   66.84    2.22
  -1  13   4   69.24    2.30
   1  13  -4   70.75    2.36
   1  13   4   68.76    2.35
   1  13   4   67.55    2.36
   1  13  -4   68.16    2.30
   1 -13   4   70.96    2.25
  -1 -13  -4   69.94    2.32
  -1 -13   4   68.44    2.22
   1 -13  -4   68.33    2.31
   1 -13  -4   64.60    2.29
  -1 -13   4   73.43    2.20
  -1 -13  -4   66.89    2.36
   1 -13  -5  149.56    4.41
  -1 -13   5  151.71    4.33
   1  13   5  148.21    4.44
  -1  13   5  144.71    4.35
   1  13  -5  150.60    4.35
   1 -13  -5  150.73    4.39
  -1 -13  -5  150.06    4.38
  -1 -13   5  156.39    4.30
   1 -13   5  161.14    4.34
   1 -13   5  144.73    4.28
  -1 -13   5  144.72    4.22
   1 -13  -6  123.11    3.75
  -1 -13   6  125.37    3.69
  -1  13   6  124.91    3.70
   1  13   6  122.34    3.77
   1  13  -6  125.58    3.69
   1 -13  -6  118.90    3.70
  -1 -13   6  128.08    3.64
  -1 -13  -6  120.04    3.69
   1 -13   6  130.43    3.66
   1 -13   6  116.65    3.61
  -1 -13   6  120.12    3.56
  -1 -13  -7    0.61    0.44
  -1 -13   7    0.41    0.42
   1  13   7    0.55    0.43
  -1  13   7    0.24    0.43
   1  13   7    0.11    0.45
   1  13  -7    0.70    0.51
   1 -13   7    0.39    0.33
  -1 -13   7    0.48    0.34
   1 -13   7    0.71    0.55
  -1 -13   7    0.63    0.50
   1 -13   8    2.49    0.62
  -1 -13   8    2.07    0.55
  -1 -13   8    2.61    0.52
   1  13   8    2.16    0.51
  -1  13   8    2.27    0.48
   1  13   8    2.50    0.51
   1  13  -8    2.87    0.57
   1  13   8    2.93    0.56
  -1  13   8    2.30    0.54
  -1 -13  -8    2.17    0.50
  -1 -13   8    2.18    0.40
   1 -13   8    2.54    0.43
   1 -13   9  116.20    3.44
  -1 -13   9  111.75    3.36
   1  13   9  111.27    3.38
   1  13   9  111.17    3.45
  -1  13   9  119.69    3.50
  -1 -13   9  114.11    3.50
   1  13   9  109.62    3.47
  -1  13   9  111.80    3.45
   1  13  -9  114.53    3.44
  -1  13   9  113.26    3.46
   1  13   9  105.80    3.43
   1 -13   9  115.64    3.38
  -1 -13   9  109.29    3.34
  -1 -13  -9  117.90    3.58
  -1 -13 -10    2.78    0.55
  -1 -13  10    2.46    0.63
   1 -13  10    3.13    0.72
  -1 -13  10    2.86    0.56
   1  13  10    3.02    0.56
  -1  13  10    3.24    0.55
  -1  13  10    3.21    0.57
   1  13  10    2.14    0.55
   1  13 -10    2.21    0.59
   1  13  10    3.12    0.65
   1  13  10    3.15    0.57
  -1  13  10    3.58    0.61
   1 -13  10    3.06    0.46
  -1 -13  10    2.43    0.43
   1 -13  11   15.44    1.01
  -1 -13  11   15.34    0.94
  -1  13  11   15.17    0.93
   1  13  11   15.08    0.92
  -1  13  11   16.20    1.04
   1  13  11   14.97    0.94
  -1 -13  11   14.74    0.95
   1 -13  11   16.72    0.91
  -1  13  11   15.30    0.95
   1  13 -11   14.13    0.92
  -1 -13  11   14.94    0.81
   1 -13  11   14.22    0.81
  -1  13  11   15.62    0.93
   1  13  11   14.71    0.92
   1 -13 -12  113.56    3.31
   1  13  12  108.59    3.33
  -1  13  12  107.75    3.32
  -1  13  12  106.24    3.31
   1  13 -12  105.02    3.27
   1 -13  12  110.00    3.19
   1  13  12  105.87    3.30
  -1  13  12  106.28    3.30
   1  13  12  106.26    3.24
  -1  13  12  103.74    3.30
  -1 -13  12  104.89    3.22
   1 -13  12  107.69    3.31
   1 -13 -13    8.11    0.70
   1  13  13    6.82    0.67
   1 -13  13    6.87    0.66
   1  13  13    6.36    0.73
  -1  13  13    6.27    0.69
   1  13  13    6.40    0.66
  -1  13  13    6.45    0.81
  -1 -13  13    6.85    0.69
   1 -13  13    7.31    0.80
  -1  13  13    6.00    0.67
   1  13 -13    5.72    0.67
  -1  13  14  107.58    3.27
   1  13 -14  104.37    3.18
   1 -13  14  109.96    3.13
   1 -13  14  110.15    3.25
  -1 -13  14   99.58    3.12
   1 -13 -14  112.92    3.22
  -1 -13 -14  113.06    3.19
  -1  13  14  108.83    3.27
   1  13  14  103.35    3.17
   1  13  14  102.96    3.23
  -1  13  14  104.32    3.24
   1  13 -15    1.20    0.47
   1 -13  15    1.14    0.46
  -1  13  15    1.86    0.64
   1 -13  15    1.35    0.57
  -1 -13  15    1.33    0.48
   1 -13 -15    1.01    0.41
  -1 -13 -15    0.92    0.38
  -1  13  16    0.29    0.55
   1 -13 -16   -0.31    0.35
  -1 -13 -16    0.05    0.31
  -1 -13  16    0.28    0.41
   1 -13  16    0.09    0.50
   1  13 -16    0.07    0.39
   1 -13  17   58.75    1.83
  -1 -13  17   54.35    1.75
   1 -13 -17   60.70    1.84
  -1 -13 -17   56.84    1.68
  -1  13  17   59.08    1.88
  -1  13  18   16.55    0.81
  -1 -13 -18   17.38    0.72
   1 -13 -18   18.86    0.75
  -1 -13  18   16.29    0.71
   1 -13  18   18.21    0.78
  -1  13  19    1.20    0.35
   1 -13 -19    1.56    0.26
  -1 -13 -19    1.46    0.25
   1 -13  19    1.17    0.34
  -1 -13  19    1.63    0.29
   1 -13 -20   10.28    0.40
   1  14   0    0.43    0.51
   1 -14   0    1.13    0.46
  -1 -14   0    0.68    0.43
   1 -14   0    1.73    0.39
  -1 -14   0    0.85    0.40
  -1  14   0    1.10    0.52
   1  14   0    0.59    0.56
   1 -14  -1  523.84   13.58
  -1 -14  -1  533.94   13.59
  -1 -14   1  521.19   13.53
   1 -14   1  519.63   13.53
   1 -14   1  474.54   13.40
   1 -14  -1  479.62   13.48
   1  14   1  521.35   13.69
   1  14  -1  534.94   13.68
  -1 -14  -1  547.55   13.65
  -1 -14   1  552.89   13.59
   1  14  -1  506.48   13.61
  -1  14   1  522.14   13.58
   1  14   1  503.42   13.62
  -1  14  -1  535.94   13.59
  -1  14   1  525.72   13.59
   1  14  -2    0.47    0.46
  -1  14  -2    1.20    0.48
   1 -14  -2    0.54    0.44
  -1 -14  -2    0.73    0.44
  -1 -14   2    1.34    0.42
   1 -14   2    1.35    0.43
   1 -14  -2    2.16    0.46
  -1 -14  -2    0.95    0.44
  -1 -14   2    2.80    0.43
   1 -14   2    1.84    0.33
  -1  14  -2    1.91    0.52
   1  14  -2    1.07    0.52
   1  14   2    1.52    0.51
  -1  14   2    1.41    0.50
   1  14   2    1.18    0.55
   1  14   2    0.49    0.50
  -1  14   2    1.11    0.44
   1  14  -3   17.62    1.00
   1 -14  -3   17.14    0.97
   1 -14   3   15.19    0.88
  -1 -14   3   16.15    0.88
  -1 -14  -3   18.24    0.98
  -1 -14  -3   16.98    0.98
  -1  14  -3   16.55    0.89
  -1 -14   3   16.71    0.85
   1 -14  -3   16.38    0.93
  -1  14   3   16.89    0.94
   1  14   3   15.58    0.99
   1  14   3   15.86    0.99
   1  14  -3   16.55    1.00
  -1  14  -3   15.94    0.91
   1  14  -4   30.68    1.37
  -1  14  -4   31.69    1.32
   1  14   4   32.07    1.44
   1  14   4   32.35    1.46
   1  14  -4   32.79    1.43
  -1  14   4   32.37    1.37
  -1 -14  -4   32.23    1.39
  -1 -14   4   30.85    1.28
   1 -14   4   32.34    1.31
   1 -14  -4   33.17    1.40
   1 -14  -4   30.44    1.36
  -1 -14  -4   30.89    1.42
  -1 -14   4   32.14    1.23
   1  14  -5    6.07    0.70
  -1 -14   5    6.43    0.59
  -1  14   5    5.94    0.62
  -1  14  -5    6.29    0.62
  -1  14   5    6.04    0.62
   1  14  -5    6.52    0.68
   1  14   5    6.69    0.69
  -1 -14  -5    5.76    0.61
  -1 -14   5    6.42    0.59
   1 -14  -5    6.71    0.64
   1 -14   5    7.32    0.62
  -1 -14  -5    6.44    0.68
   1 -14  -5    6.05    0.64
   1  14  -6   46.59    1.78
  -1 -14   6   49.05    1.78
   1  14   6   46.38    1.87
  -1  14   6   49.17    1.82
   1  14  -6   50.67    1.84
  -1 -14  -6   44.09    1.75
   1 -14  -6   49.26    1.82
  -1 -14   6   47.92    1.72
   1 -14   6   49.23    1.74
   1 -14  -6   47.90    1.85
  -1 -14  -7   30.43    1.42
   1  14   7   31.19    1.38
   1  14  -7   31.16    1.36
  -1  14   7   32.15    1.39
  -1 -14   7   32.25    1.30
   1 -14   7   31.16    1.35
  -1  14   7   31.98    1.36
   1  14   7   29.80    1.38
   1  14  -7   32.33    1.39
   1  14   7   29.08    1.39
   1 -14   7   33.92    1.31
   1 -14  -7   28.55    1.33
  -1 -14  -7   29.83    1.32
  -1 -14   7   29.67    1.25
  -1 -14   7   30.72    1.35
  -1 -14  -8    3.10    0.51
   1 -14  -8    3.16    0.53
   1 -14   8    3.28    0.45
  -1 -14   8    3.31    0.45
  -1 -14  -8    3.26    0.57
   1  14  -8    3.42    0.60
   1  14   8    2.91    0.58
  -1  14   8    3.73    0.61
  -1 -14   8    3.80    0.61
   1 -14   8    2.85    0.66
   1  14  -8    3.52    0.56
  -1  14   8    3.59    0.54
   1  14   8    3.55    0.59
   1  14   8    3.15    0.60
  -1 -14   8    2.56    0.53
  -1 -14   9   15.75    0.85
  -1 -14  -9   15.89    0.92
   1 -14  -9   15.31    0.94
   1 -14   9   17.08    0.88
  -1 -14  -9   18.87    1.05
   1  14  -9   16.98    0.97
  -1  14   9   17.13    0.99
   1 -14   9   17.94    1.03
  -1 -14   9   17.07    0.96
   1  14   9   17.34    1.00
  -1  14   9   17.37    0.96
   1  14   9   16.00    0.96
   1  14   9   17.26    0.99
  -1  14   9   17.75    1.01
  -1 -14   9   17.55    1.00
   1 -14  10  224.55    6.08
   1 -14 -10  210.20    6.16
  -1 -14  10  208.84    6.03
  -1 -14 -10  189.96    6.06
  -1 -14 -10  242.70    6.31
  -1  14  10  228.77    6.19
   1  14 -10  220.55    6.11
  -1 -14  10  227.11    6.05
   1 -14  10  229.62    6.14
  -1  14  10  225.81    6.17
   1  14  10  229.86    6.20
  -1  14  10  221.00    6.16
   1  14  10  213.08    6.04
  -1  14  10  229.28    6.17
   1  14  10  223.18    6.16
  -1 -14  10  220.46    6.23
   1  14 -11    1.16    0.54
  -1  14  11    2.11    0.54
   1 -14 -11    2.47    0.56
  -1 -14  11    1.70    0.55
   1 -14  11    1.73    0.64
   1  14  11    1.26    0.51
   1  14  11    1.70    0.57
  -1  14  11    1.72    0.55
  -1  14  11    2.76    0.72
  -1  14  11    2.52    0.52
   1  14  11    2.86    0.54
   1  14 -12  184.35    5.11
  -1  14  12  194.35    5.23
   1 -14 -12  197.06    5.18
   1 -14  12  188.48    5.16
  -1 -14  12  178.51    5.05
  -1  14  12  184.12    5.17
   1  14  12  177.64    5.06
  -1  14  12  181.85    5.18
   1  14  12  182.91    5.17
   1  14  12  186.59    5.21
   1  14 -12  165.93    5.05
  -1  14  13    0.81    0.48
   1  14 -13   -0.02    0.44
   1 -14 -13    0.71    0.45
   1 -14  13    0.70    0.59
  -1 -14  13    0.42    0.49
   1  14  13    0.45    0.45
  -1  14  13    0.94    0.65
  -1  14  13    0.46    0.46
   1  14  13    0.62    0.44
  -1 -14  14    0.84    0.44
   1 -14  14    1.05    0.55
   1  14 -14    1.07    0.43
  -1  14  14    1.01    0.47
  -1 -14 -14    1.01    0.40
   1 -14 -14    0.92    0.43
   1  14  14    1.42    0.45
  -1  14  14    0.94    0.44
  -1  14  14    0.85    0.59
  -1 -14  15    6.04    0.54
   1 -14  15    7.58    0.64
  -1 -14 -15    8.04    0.53
   1 -14 -15    6.84    0.54
  -1  14  15    6.52    0.69
  -1 -14  16    5.32    0.47
   1 -14  16    6.24    0.55
   1 -14 -16    5.44    0.45
  -1 -14 -16    5.36    0.41
  -1  14  16    5.24    0.59
   1 -14  17    1.38    0.39
  -1 -14  17    1.28    0.33
  -1 -14 -17    1.27    0.31
   1 -14 -17    1.23    0.32
  -1  14  17    0.90    0.44
   1 -14 -18    0.47    0.24
  -1 -14 -18    0.58    0.23
   1 -14 -19    1.07    0.18
   1  15   0   -0.14    0.54
  -1  15   0    0.32    0.46
   1  15   0   -0.03    0.45
   1  15   0   -0.24    0.50
   1 -15   0    0.12    0.30
  -1 -15   0    0.41    0.38
   1 -15   0   -0.20    0.42
  -1 -15   0   -0.32    0.40
  -1  15   1   28.26    1.24
   1  15   1   24.56    1.26
  -1  15  -1   27.05    1.22
   1  15  -1   26.45    1.28
   1  15   1   25.19    1.28
  -1  15   1   25.19    1.16
   1  15   1   27.38    1.34
   1 -15   1   23.37    1.04
  -1 -15  -1   26.46    1.22
  -1 -15   1   27.03    1.18
   1 -15  -1   24.43    1.12
   1  15  -1   24.99    1.28
   1 -15  -1   25.46    1.18
   1 -15   1   24.98    1.16
  -1 -15   1   26.08    1.17
  -1 -15  -1   24.65    1.16
   1  15   2  176.11    5.06
   1  15  -2  174.90    4.99
   1  15   2  172.80    5.02
  -1  15   2  169.38    4.90
  -1  15  -2  178.88    4.93
   1  15  -2  175.67    5.01
  -1 -15  -2  177.25    4.99
  -1 -15   2  185.45    4.89
   1 -15   2  155.56    4.69
   1 -15  -2  161.93    4.86
   1 -15   2  174.00    4.89
   1 -15  -2  171.03    4.91
  -1 -15   2  169.89    4.87
  -1 -15  -2  166.31    4.90
   1  15  -3    4.56    0.63
   1  15   3    4.87    0.67
   1  15   3    4.72    0.64
  -1  15   3    3.54    0.54
   1  15  -3    5.20    0.65
  -1  15  -3    4.32    0.57
  -1 -15  -3    5.58    0.62
   1 -15  -3    3.90    0.52
  -1 -15   3    5.13    0.49
  -1 -15  -3    4.46    0.56
   1 -15   3    4.10    0.52
  -1 -15   3    3.41    0.49
   1 -15  -3    3.80    0.55
  -1  15   4   49.22    1.82
   1  15  -4   45.89    1.80
  -1  15   4   49.21    1.80
   1  15   4   47.79    1.89
  -1  15  -4   49.98    1.76
   1 -15  -4   48.48    1.83
  -1 -15  -4   45.21    1.84
  -1 -15   4   51.65    1.67
   1  15  -4   49.07    1.85
  -1 -15  -4   44.32    1.76
   1 -15  -4   45.34    1.78
   1 -15   4   48.88    1.76
  -1 -15   4   49.91    1.76
   1  15  -5   91.20    2.93
  -1  15   5   92.84    2.95
   1  15   5   91.80    3.03
  -1  15  -5   95.40    2.87
   1  15  -5   95.58    2.98
  -1 -15  -5   89.71    3.00
  -1 -15  -5   87.76    2.93
  -1 -15   5   91.37    2.86
   1 -15  -5   91.94    2.97
   1 -15   5   95.83    2.90
   1  15   6    6.07    0.68
  -1  15   6    5.89    0.63
  -1  15  -6    6.15    0.58
   1  15   6    6.18    0.68
   1  15  -6    7.29    0.70
   1  15  -6    5.99    0.68
  -1 -15   6    5.18    0.53
   1 -15  -6    6.30    0.64
  -1 -15  -6    5.72    0.59
   1 -15   6    5.62    0.56
   1  15  -7    0.68    0.47
  -1  15   7    0.45    0.42
   1  15   7    0.80    0.49
  -1  15   7    0.22    0.50
  -1  15  -7    0.54    0.36
   1  15  -7   -0.04    0.54
  -1 -15  -7    0.62    0.37
  -1 -15   7    0.35    0.32
   1 -15  -7    0.72    0.41
   1 -15   7    0.49    0.35
  -1 -15  -8   43.60    1.68
   1  15   8   38.94    1.51
   1  15   8   41.06    1.62
   1  15   8   42.79    1.65
   1  15  -8   39.48    1.55
  -1  15   8   41.93    1.59
   1  15  -8   40.56    1.56
  -1  15   8   38.79    1.60
   1 -15  -8   38.16    1.55
  -1 -15  -8   36.13    1.49
   1 -15   8   39.99    1.48
  -1 -15   8   38.85    1.46
  -1  15   9   90.63    2.90
   1  15   9   89.35    2.89
  -1 -15  -9   93.56    2.97
   1  15  -9   88.52    2.81
  -1  15   9   90.08    2.90
   1  15   9   91.97    2.91
   1  15  -9   91.35    2.83
  -1  15   9   92.04    2.87
   1  15  10   -0.07    0.48
  -1  15  10    0.09    0.49
  -1  15  10    0.10    0.61
   1 -15 -10    0.53    0.51
   1  15 -10   -0.29    0.47
  -1  15  10    0.25    0.49
   1  15 -10   -0.02    0.39
  -1  15  10    0.73    0.43
   1  15  10    0.63    0.45
  -1  15  11   21.54    1.13
   1  15  11   22.97    1.10
  -1  15  11   20.35    1.08
   1 -15 -11   24.37    1.11
   1  15 -11   22.14    1.03
  -1  15  11   22.26    1.11
   1  15 -11   20.89    0.98
  -1  15  11   23.09    1.09
   1  15  11   23.90    1.11
  -1  15  12    1.49    0.50
   1  15  12    1.67    0.48
  -1  15  12    1.62    0.61
   1 -15 -12    2.36    0.52
  -1  15  12    1.80    0.51
   1  15 -12    1.33    0.45
   1  15  12    1.57    0.48
  -1  15  13    0.99    0.44
  -1  15  13    0.81    0.55
   1  15  13    0.63    0.41
   1  15 -13    0.44    0.40
  -1  15  13    0.70    0.45
   1 -15 -13    0.78    0.43
  -1 -15 -13    1.06    0.42
  -1  15  14   13.30    0.83
  -1  15  14   14.62    0.81
  -1 -15 -14   16.08    0.75
   1 -15 -14   15.53    0.77
   1 -15 -15   52.80    1.61
  -1 -15 -15   51.09    1.57
  -1  15  15   47.33    1.63
  -1 -15 -16    3.22    0.30
  -1 -15 -17   48.12    1.43
   1 -15 -18    0.39    0.16
  -1 -15 -18    0.19    0.13
   1  16   0    0.41    0.46
   1  16   0    0.24    0.49
  -1 -16   0   -0.05    0.36
  -1 -16   0    0.30    0.34
   1 -16   0    0.63    0.35
   1  16   1   59.99    2.20
   1  16   1   62.12    2.23
  -1  16  -1   63.91    2.14
  -1  16   1   58.21    2.05
   1  16  -1   62.67    2.20
   1  16  -1   62.20    2.22
  -1 -16   1   64.89    2.11
  -1 -16  -1   62.45    2.14
   1  16  -1   64.13    2.25
   1 -16  -1   57.56    2.06
  -1 -16  -1   58.11    2.06
   1 -16   1   59.85    2.08
  -1 -16   1   58.28    2.07
   1  16  -2   40.68    1.65
   1  16   2   42.28    1.71
   1  16   2   39.63    1.67
  -1  16   2   41.01    1.56
  -1  16  -2   43.81    1.61
  -1 -16   2   42.29    1.53
   1  16  -2   41.62    1.68
  -1 -16  -2   43.09    1.65
  -1 -16  -2   37.56    1.52
   1 -16  -2   39.42    1.54
   1 -16   2   38.64    1.52
  -1 -16   2   38.12    1.51
   1  16  -3    0.52    0.49
  -1  16   3    0.32    0.38
   1  16  -3    0.28    0.48
   1  16   3    0.30    0.48
  -1  16   3    0.27    0.41
  -1  16  -3    0.63    0.41
  -1 -16  -3    0.03    0.43
  -1 -16   3    0.54    0.30
  -1 -16  -3    0.39    0.37
  -1 -16   3    0.31    0.34
   1 -16   3    0.11    0.35
   1 -16  -3    0.35    0.38
  -1  16   4   21.06    1.07
  -1  16  -4   20.07    0.99
   1  16  -4   20.94    1.10
   1  16   4   20.97    1.12
  -1 -16  -4   20.31    1.10
   1  16  -4   20.07    1.08
  -1 -16   4   21.10    1.00
   1 -16  -4   19.38    1.00
  -1 -16  -4   19.18    0.99
   1 -16   4   22.07    1.01
  -1 -16  -5    0.99    0.46
   1  16  -5    1.30    0.49
  -1  16   5    0.94    0.43
   1  16   5    0.99    0.50
   1  16   5    0.76    0.45
  -1  16  -5    0.86    0.40
   1  16  -5    1.18    0.49
  -1 -16  -6    6.54    0.66
   1  16  -6    6.24    0.62
  -1  16   6    4.98    0.66
  -1  16  -6    4.50    0.50
   1  16   6    5.53    0.64
   1  16  -6    4.96    0.61
  -1  16   6    6.20    0.63
   1  16  -7   12.18    0.78
  -1  16   7   11.78    0.85
   1  16   7   12.51    0.85
   1  16  -7   12.14    0.80
  -1  16   7   12.31    0.80
   1  16   8   62.11    2.15
  -1  16   8   63.67    2.18
   1  16  -8   61.14    2.08
  -1  16   8   62.54    2.17
  -1  16   8   61.56    2.12
   1  16  -8   65.07    2.14
   1  16   8   63.65    2.19
  -1  16   9    6.29    0.73
  -1  16   9    5.48    0.65
   1  16   9    5.13    0.62
   1  16  -9    5.39    0.55
  -1  16   9    6.38    0.67
   1  16   9    5.79    0.62
  -1  16   9    5.11    0.56
  -1  16  10   16.45    0.96
   1  16  10   16.48    0.92
  -1  16  10   18.91    0.98
   1 -16 -10   19.45    0.97
   1  16 -10   17.61    0.84
  -1  16  10   18.89    1.00
   1  16  10   17.68    0.96
  -1  16  10   17.67    0.92
  -1  16  11   16.17    0.91
  -1  16  11   16.01    0.89
   1  16  11   15.15    0.85
   1 -16 -11   16.87    0.88
  -1  16  11   18.03    0.93
   1  16  11   15.46    0.87
  -1  16  12    0.62    0.52
   1  16  12    0.60    0.41
  -1  16  12    0.80    0.42
   1 -16 -12    1.16    0.44
  -1 -16 -12    1.45    0.43
  -1  16  12    0.74    0.42
   1  16  13   21.50    0.97
  -1  16  13   21.31    0.97
   1 -16 -13   23.39    0.95
  -1 -16 -13   23.60    0.93
  -1  16  13   24.15    1.01
   1  16 -13   22.29    0.90
  -1 -16 -14   11.63    0.57
   1 -16 -14   11.90    0.60
   1 -16 -15    0.07    0.25
  -1 -16 -15    0.21    0.24
  -1 -16 -16   47.97    1.41
  -1 -17   0    0.67    0.38
   1  17   0    0.79    0.52
   1  17   0    0.37    0.45
  -1 -17  -1  190.12    5.22
  -1 -17   1  191.72    5.15
   1  17   1  181.30    5.26
   1  17   1  177.16    5.25
   1  17  -1  183.00    5.26
   1  17  -1  177.76    5.24
  -1 -17  -2   54.49    1.91
   1  17  -2   49.65    1.89
   1  17  -2   52.68    1.94
  -1  17   2   53.03    1.86
   1  17   2   52.65    1.94
  -1 -17  -3   25.48    1.18
   1  17  -3   26.43    1.22
   1  17  -3   23.06    1.15
   1  17   3   24.27    1.20
  -1  17  -3   25.21    1.08
   1  17  -3   26.51    1.22
  -1  17   3   26.00    1.16
   1  17  -4    8.40    0.70
  -1 -17  -4    7.14    0.65
  -1  17   4    7.68    0.65
  -1  17  -4    7.99    0.59
   1  17   4    6.66    0.67
   1  17  -4    6.85    0.64
   1  17   4    7.80    0.71
   1  17  -4    8.48    0.71
   1  17  -5   23.61    1.10
  -1 -17  -5   22.99    1.12
  -1  17   5   24.32    1.18
   1  17  -5   23.94    1.12
  -1  17   5   23.69    1.09
   1  17   5   23.00    1.14
  -1 -17  -6    3.31    0.51
  -1  17   6    2.90    0.57
   1  17  -6    3.41    0.53
   1  17  -6    3.55    0.52
  -1  17   6    2.78    0.47
   1  17   6    3.74    0.57
  -1  17   7   39.53    1.57
   1  17   7   38.41    1.54
   1  17  -7   41.87    1.49
  -1  17   7   41.81    1.58
  -1  17   7   38.13    1.50
   1  17   7   40.14    1.56
   1  17  -7   41.64    1.52
   1  17   8    0.30    0.43
  -1  17   8   -0.02    0.53
  -1  17   8    0.29    0.45
   1 -17  -8    0.11    0.43
  -1  17   8    0.08    0.46
   1  17  -8    0.56    0.40
  -1  17   8   -0.15    0.38
   1  17  -8    0.10    0.35
   1  17   8   -0.21    0.40
  -1  17   9    0.08    0.45
   1  17  -9   -0.03    0.37
  -1  17   9   -0.10    0.43
   1  17   9    0.06    0.42
   1  17  -9    0.25    0.34
   1  17   9    0.14    0.40
  -1  17   9   -0.12    0.36
  -1  17  10    0.15    0.42
   1  17 -10    0.42    0.35
   1  17  10    0.02    0.38
  -1  17  10   -0.18    0.43
   1  17  10    0.05    0.38
  -1  17  11   -0.07    0.39
   1  17  11    0.11    0.36
  -1 -17 -11   -0.01    0.34
   1 -17 -11   -0.23    0.38
  -1  17  11    0.08    0.39
   1  17 -11   -0.31    0.32
   1  17  11   -0.15    0.33
   1  17  12    2.66    0.41
  -1  17  12    2.31    0.42
  -1 -17 -12    2.48    0.38
   1 -17 -12    2.72    0.40
  -1  17  12    2.54    0.43
   1  17  12    2.45    0.43
   1  17 -12    2.20    0.33
   1 -17 -13    0.32    0.29
  -1 -17 -13    0.17    0.27
   1 -17 -14    0.36    0.23
   1 -17 -14    0.26    0.24
  -1 -17 -14    0.45    0.22
  -1 -17 -15   15.14    0.55
   1 -17 -15   14.57    0.53
   1  18   0    0.44    0.38
  -1  18   0   -0.14    0.34
  -1 -18  -1   21.87    0.96
  -1  18   1   18.61    0.90
   1  18   1   19.95    0.98
   1  18  -1   19.83    1.01
   1  18  -1   20.15    0.97
  -1  18  -1   18.86    0.88
  -1 -18  -2   10.02    0.66
   1  18  -2    8.26    0.64
  -1  18   2    8.67    0.62
   1  18  -2    8.64    0.69
   1  18   2    8.84    0.67
  -1  18   3   29.87    1.19
   1  18   3   30.47    1.26
   1  18  -3   29.03    1.21
   1  18   3   29.92    1.28
   1  18  -3   32.99    1.30
   1 -18  -4    6.59    0.55
  -1  18   4    6.78    0.67
   1  18  -4    6.62    0.56
   1  18   4    6.80    0.61
  -1  18   4    7.11    0.56
   1  18  -4    7.15    0.62
   1 -18  -5   27.82    1.14
  -1  18   5   28.89    1.26
   1  18   5   29.39    1.23
   1  18  -5   31.25    1.23
  -1  18   5   29.31    1.17
   1  18  -5   30.79    1.17
   1  18   6  103.56    3.22
  -1  18   6  114.77    3.29
   1 -18  -6  110.28    3.17
  -1  18   6  111.04    3.28
   1  18  -6  107.01    3.14
   1  18  -6  114.91    3.22
  -1  18   6  107.54    3.17
   1  18   6  108.14    3.25
  -1  18   7   25.54    1.12
   1  18   7   24.42    1.09
   1 -18  -7   26.87    1.07
  -1  18   7   26.58    1.15
   1  18  -7   27.55    1.08
   1  18  -7   26.12    1.00
  -1  18   7   25.36    1.05
   1  18   7   25.79    1.10
   1  18   8    7.49    0.59
  -1  18   8    7.80    0.62
   1 -18  -8    8.10    0.58
  -1  18   8    8.19    0.63
   1  18  -8    8.16    0.56
  -1  18   8    8.04    0.55
   1  18   8    7.26    0.58
   1  18   9    0.55    0.37
  -1  18   9    0.22    0.37
   1 -18  -9    0.32    0.35
  -1  18   9    0.18    0.39
   1  18   9    0.42    0.34
   1  18  -9    0.18    0.30
  -1  18  10   36.31    1.30
   1  18  10   33.63    1.25
  -1 -18 -10   36.07    1.23
   1  18  10   35.07    1.29
  -1  18  10   36.94    1.31
   1  18  10   37.13    1.29
   1  18 -10   37.94    1.20
   1  18  11   28.59    1.07
  -1  18  11   30.32    1.11
  -1 -18 -11   30.22    1.04
  -1  18  11   30.18    1.10
   1  18  11   31.08    1.10
  -1 -18 -12    6.40    0.40
   1 -18 -12    6.39    0.41
   1 -18 -13    4.35    0.31
  -1 -18 -13    4.88    0.30
   1 -18 -13    4.32    0.28
  -1 -18 -14    4.65    0.24
   1  19   0    0.03    0.30
  -1  19   0   -0.14    0.25
   1  19   1    1.70    0.40
   1  19  -1    1.81    0.35
  -1  19   1    1.84    0.31
   1  19   2   14.48    0.77
  -1  19   2   13.31    0.65
   1  19  -2   15.27    0.71
  -1  19   3    4.67    0.56
  -1  19   3    3.98    0.39
   1  19  -3    3.92    0.40
   1  19   3    4.14    0.46
  -1  19   4    5.87    0.56
   1  19   4    4.88    0.49
  -1  19   4    4.93    0.41
   1  19  -4    4.68    0.41
  -1  19   5   16.77    0.85
  -1  19   5   17.75    0.86
   1  19   5   16.57    0.83
   1  19   5   17.36    0.82
  -1  19   5   15.64    0.71
   1  19  -5   19.39    0.80
   1  19   6   14.55    0.75
  -1  19   6   15.78    0.80
   1 -19  -6   15.42    0.71
  -1  19   6   15.14    0.79
   1  19   6   14.82    0.74
   1  19  -6   17.39    0.73
  -1  19   6   15.12    0.68
  -1  19   7    8.22    0.58
   1  19   7    7.31    0.53
   1 -19  -7    8.07    0.51
  -1 -19  -7    7.92    0.51
  -1  19   7    7.42    0.56
   1  19   7    7.43    0.55
   1  19  -7    7.99    0.49
   1  19   7    7.59    0.52
  -1  19   8   10.16    0.60
   1  19   8    9.07    0.56
   1 -19  -8   10.45    0.55
  -1  19   8   10.55    0.60
   1  19   8    9.89    0.59
   1  19   8    9.77    0.56
  -1  19   9   10.36    0.57
   1  19   9   10.39    0.55
  -1  19   9   10.53    0.57
   1  19   9    9.66    0.55
   1 -19  -9   10.88    0.53
   1  19  10    0.11    0.24
  -1  19  10    0.08    0.28
  -1 -19 -10    0.10    0.24
   1  19  10   -0.04    0.26
  -1  19  10    0.23    0.26
  -1 -19 -11   52.26    1.49
  -1 -19 -12    3.79    0.22
   1  20   0    0.16    0.26
   1  20   1    1.91    0.32
   1  20  -1    1.53    0.31
  -1  20   2    3.69    0.43
   1  20  -2    2.96    0.35
   1  20   2    3.15    0.36
   1  20   3   11.89    0.64
  -1  20   3   12.76    0.66
   1  20   3   11.15    0.62
   1  20   3   11.67    0.58
   1  20  -3   11.22    0.55
  -1  20   4    2.37    0.38
   1  20   4    2.45    0.38
  -1  20   4    2.66    0.40
   1  20   4    2.85    0.37
   1  20  -4    2.17    0.29
   1  20   4    2.56    0.32
   1  20   5   33.60    1.14
  -1  20   5   34.48    1.15
   1  20   5   31.36    1.11
  -1  20   5   32.94    1.15
   1  20   5   33.13    1.09
   1  20  -5   31.81    1.03
   1  20   6    6.30    0.44
  -1  20   6    6.93    0.46
  -1 -20  -6    6.95    0.41
   1  20   6    6.59    0.45
  -1  20   6    6.92    0.47
   1  20   6    7.16    0.41
  -1  20   7   40.88    1.28
   1  20   7   37.41    1.24
  -1 -20  -7   40.91    1.23
   1  20   7   42.67    1.29
  -1  20   7   40.89    1.29
  -1  20   8   27.54    0.91
  -1 -20  -8   27.00    0.86
   1  20   8   27.42    0.90
  -1  20   8   26.22    0.90
  -1  20   9   42.94    1.23
   1 -20  -9   40.28    1.18
  -1  20   9   42.75    1.22
   1  20   9   40.60    1.21
   1  21   0   -0.14    0.25
  -1  21   0   -0.07    0.24
  -1  21   1    0.04    0.24
   1  21   1    0.18    0.24
   1  21  -1    0.62    0.23
  -1  21  -1    0.21    0.22
  -1  21   1    0.23    0.26
   1  21   1    0.30    0.24
   1  21  -2    6.50    0.41
  -1  21   2    7.06    0.40
  -1  21  -2    6.55    0.42
   1  21   2    6.53    0.39
   1  21   2    6.24    0.39
  -1  21   2    7.17    0.42
  -1  21   3    6.96    0.39
   1  21   3    6.79    0.39
  -1  21  -3    6.29    0.39
   1  21  -3    6.98    0.40
   1  21   3    6.25    0.36
  -1  21   3    6.35    0.40
   1  21   4    0.73    0.21
  -1  21   4    0.87    0.21
  -1  21   4    0.94    0.23
   1  21   5    1.27    0.19
  -1  21   5    1.34    0.20
  -1  21   5    1.26    0.21
  -1  21   6   12.34    0.45
   1  21   6   11.98    0.44
  -1  21   6   11.95    0.46
   2   0   0 2194.77   54.85
   2   0  -1    0.43    0.14
   2   0  -1    0.30    0.11
   2   0  -2   99.21    2.52
   2   0  -2   94.74    2.51
   2   0   2   96.24    2.50
   2   0  -3    0.56    0.14
   2   0   3   -0.04    0.13
   2   0  -4 3720.68   93.85
   2   0   4 3791.25   93.84
   2   0   5    0.17    0.09
   2   0  -5    0.07    0.10
   2   0  -6 1033.59   25.82
   2   0   6 1028.05   25.82
   2   0   7    0.77    0.11
   2   0  -7    0.12    0.11
   2   0  -8  415.35   10.47
  -2   0   9    0.72    0.28
  -2   0  10  428.52   11.01
  -2   0  11    0.77    0.31
  -2   0  12   97.48    2.83
   2   0  13    0.67    0.42
  -2   0  13    0.03    0.30
   2   0  13   -0.03    0.40
   2   0  14    0.21    0.46
   2   0  14    0.31    0.47
   2   0  14    0.98    0.46
  -2   0  14    0.55    0.45
  -2   0  14    0.17    0.32
   2   0 -14   -0.09    0.31
   2   0 -15    0.10    0.32
  -2   0  15   -0.37    0.49
   2   0  15    0.02    0.50
  -2   0  16    9.51    0.78
   2   0 -16   10.09    0.70
   2   0  16    9.84    0.79
  -2   0  17    0.66    0.62
   2   0 -17    0.17    0.42
   2   0  17    0.52    0.60
  -2   0  18  142.41    4.12
   2   0  18  137.51    4.27
   2   0  18  141.66    4.04
   2   0  19    1.68    0.65
   2   0  19    1.36    0.67
   2   0  20   97.85    3.13
  -2   0  20  101.40    3.02
   2   0  20   94.45    2.88
  -2   0  21    1.46    0.71
   2   0  21    0.43    0.53
  -2   0  22   17.73    0.90
   2   0  22   16.24    0.89
  -2   0  23    0.15    0.46
   2   0  23    0.15    0.36
  -2   0  23    0.22    0.39
  -2   0  24    7.61    0.46
   2   0 -25    0.10    0.16
   2  -1   0 3118.27   77.16
  -2  -1   0 3000.06   77.09
   2  -1   0 3173.89   77.09
   2  -1  -1  188.02    4.91
   2   1  -1  206.51    4.89
  -2  -1   1  183.24    4.84
   2  -1   1  197.78    4.84
   2   1   2  262.88    6.22
   2  -1   2  251.58    6.20
   2  -1  -2  234.39    6.20
   2   1  -2  253.47    6.19
  -2  -1   2  233.33    6.16
   2  -1   2  243.08    6.16
   2   1   3  968.20   24.68
   2  -1  -3  958.82   24.68
   2  -1   3  983.83   24.67
   2   1  -3 1033.79   24.69
   2   1   4 2071.62   50.86
   2  -1  -4 1991.88   50.87
   2  -1   4 2044.41   50.86
   2   1  -4 2026.04   50.87
   2   1  -5  131.62    3.55
   2  -1  -5  136.66    3.56
   2   1   5  143.43    3.54
   2  -1   5  139.91    3.55
   2  -1  -6  102.65    2.53
   2   1  -6   95.70    2.50
   2   1   6   97.79    2.50
   2   1  -7   21.86    0.65
   2  -1  -7   23.74    0.70
   2   1   7   22.25    0.65
   2   1   8    9.16    0.31
   2   1  -8    9.91    0.33
  -2   1   9  484.79   12.34
  -2  -1   9  483.06   12.39
  -2   1  10   28.92    0.99
  -2  -1  10   28.23    1.05
  -2   1  11  277.73    7.27
  -2  -1  11  278.76    7.33
  -2  -1  12    2.90    0.41
  -2   1  12    2.85    0.36
   2  -1 -13    2.73    0.38
   2  -1  13    2.00    0.45
   2   1  13    1.90    0.43
   2   1  13    2.35    0.46
  -2  -1  13    2.81    0.42
  -2   1  13    2.85    0.38
   2   1 -14   55.50    1.76
   2  -1 -14   52.91    1.73
  -2  -1  14   51.09    1.73
   2   1  14   50.96    1.76
   2   1  14   50.34    1.72
   2   1  14   52.10    1.73
   2  -1  14   50.15    1.73
  -2   1  14   50.53    1.77
  -2  -1  14   46.70    1.73
   2   1  15    6.26    0.64
   2  -1  15    7.11    0.67
   2   1  15    6.60    0.66
   2   1  15    5.83    0.65
  -2  -1  15    7.69    0.67
  -2   1  15    6.41    0.68
  -2  -1  15    4.99    0.53
   2  -1 -15    6.57    0.56
   2   1 -15    7.37    0.58
   2   1  16   22.88    1.14
  -2   1  16   24.49    1.17
  -2  -1  16   22.92    1.11
   2   1  16   22.18    1.09
   2  -1  16   21.22    1.10
   2  -1 -16   24.93    1.08
   2   1 -16   24.92    1.10
  -2   1  17  227.53    6.25
   2  -1  17  222.00    6.17
   2   1  17  215.63    6.13
   2  -1 -18    0.45    0.42
   2   1  18    1.19    0.62
   2   1  18    0.90    0.68
   2  -1  18    1.76    0.68
  -2   1  18    0.11    0.64
   2   1  19  219.43    6.26
  -2   1  19  217.63    6.07
   2   1  19  212.16    5.95
   2  -1  19  217.44    6.00
  -2  -1  19  235.83    6.09
   2   1  20  130.69    3.88
   2  -1  20  120.63    3.60
   2   1  20  123.54    3.57
  -2  -1  20  132.62    3.71
   2   1  21   14.95    0.92
   2   1  21   13.64    0.75
  -2   1  21   14.52    0.98
  -2  -1  21   15.10    0.93
  -2   1  22    2.08    0.59
  -2  -1  22    1.76    0.57
   2   1  22    1.09    0.45
  -2   1  23    8.70    0.61
  -2  -1  23    8.51    0.58
  -2   1  23    6.66    0.58
   2   1  23    7.66    0.56
  -2   1  24    6.90    0.45
  -2  -1  25    7.02    0.35
   2  -1 -25    9.35    0.39
   2  -2   0   32.96    0.96
  -2  -2   0   31.68    0.89
   2  -2   0   34.98    0.97
   2  -2  -1 3300.42   81.44
   2  -2   1 3490.66   81.38
   2  -2  -1 3416.79   81.45
   2  -2   2  210.35    5.12
   2  -2  -2  188.05    5.11
  -2  -2   2  193.18    5.06
   2  -2   2  196.51    5.06
   2   2  -2  208.18    5.05
   2  -2   3   32.53    0.90
   2  -2  -3   30.09    0.91
   2  -2   3   29.64    0.86
  -2  -2   3   30.01    0.86
   2  -2   4  116.42    3.01
   2  -2  -4  114.63    3.02
   2  -2   4  112.39    2.98
  -2  -2   4  116.20    2.99
   2  -2  -5  637.21   15.86
  -2  -2   5  621.71   15.84
   2  -2   5  628.77   15.84
   2   2  -6    5.87    0.27
   2   2   6    5.61    0.25
   2   2   7   81.13    2.09
   2   2  -7   77.35    2.10
   2   2  -8  145.30    3.83
   2   2   8  153.58    3.82
  -2   2   9  316.22    8.28
  -2  -2   9  334.09    8.41
  -2   2  10    3.51    0.31
  -2  -2  10    2.84    0.39
  -2   2  11    8.86    0.48
  -2  -2  11    9.49    0.60
  -2  -2  12   26.80    1.10
   2   2  13    0.62    0.41
   2  -2  13    0.85    0.46
  -2  -2  13    0.56    0.36
   2   2 -13    0.64    0.30
   2  -2 -13    0.39    0.29
   2   2  13    0.41    0.40
  -2   2  13    0.47    0.41
   2   2  14    4.23    0.57
   2   2  14    4.29    0.53
   2  -2  14    4.29    0.60
   2   2 -14    4.37    0.47
  -2  -2  14    3.62    0.50
   2  -2 -14    4.70    0.47
  -2  -2  14    3.50    0.50
  -2   2  14    3.98    0.59
   2   2  14    4.42    0.56
   2   2  15    0.26    0.49
   2  -2  15    0.39    0.54
   2   2  15    0.31    0.47
  -2  -2  15    0.43    0.38
   2  -2 -15    0.36    0.34
   2   2  15    0.06    0.52
  -2  -2  15    0.23    0.43
  -2   2  15    0.06    0.52
   2   2  16  180.77    5.07
   2   2  16  181.11    5.05
   2  -2  16  189.81    5.13
   2   2  16  183.29    5.17
   2  -2 -16  193.62    5.13
  -2   2  16  190.28    5.20
  -2   2  17   17.56    1.07
   2   2  17   19.35    1.09
   2  -2 -17   19.28    0.94
   2  -2  17   17.83    1.04
   2   2  17   18.50    0.98
   2   2  17   19.65    1.15
   2  -2  17   16.57    1.09
   2  -2  18  278.40    7.93
   2   2  18  299.28    8.01
  -2  -2  18  299.51    7.77
  -2   2  18  292.83    7.83
   2  -2  18  282.54    7.74
   2   2  18  283.32    7.67
   2  -2 -18  285.44    7.73
   2  -2  19  101.41    3.29
   2   2  19  107.36    3.36
  -2  -2  19  109.98    3.18
  -2   2  19  106.97    3.21
   2  -2 -19  102.29    3.09
   2  -2  19  102.93    3.12
   2   2  19   99.04    3.03
   2  -2  20   50.49    1.90
   2   2  20   49.85    1.92
   2   2  20   49.12    1.66
   2  -2  20   47.86    1.73
  -2  -2  20   54.49    1.83
   2   2  20   49.00    1.88
  -2  -2  21   30.87    1.26
   2  -2  21   29.52    1.30
   2   2  21   30.31    1.34
  -2  -2  22   12.98    0.76
  -2   2  22   12.06    0.81
   2   2  22   10.75    0.75
   2  -2  22   11.53    0.74
   2  -2  22   10.97    0.75
  -2  -2  23   23.02    0.86
  -2   2  23   24.88    0.95
  -2  -2  23   20.54    0.94
   2   2  23   23.73    0.95
  -2   2  23   19.98    0.94
   2  -2  23   22.72    0.93
   2  -2  23   22.34    0.91
  -2   2  24    0.08    0.34
   2  -2 -25    0.72    0.18
   2  -3   0 1651.60   40.78
   2  -3   0 1606.87   40.76
   2  -3  -1 2030.86   52.79
   2  -3   1 2248.61   52.75
  -2  -3   1 1987.79   52.73
   2  -3  -1 2193.30   52.80
   2  -3   2 1582.58   38.45
  -2  -3   2 1519.07   38.44
   2  -3  -2 1497.26   38.51
   2   3  -2 1530.31   38.37
   2  -3  -2 1558.68   38.50
  -2  -3   3   13.27    0.46
   2  -3   3   13.07    0.46
   2  -3  -3   13.85    0.52
  -2  -3   4  362.92    9.16
   2  -3   4  359.76    9.15
   2  -3   5  249.05    6.42
   2  -3   5  241.32    6.30
  -2  -3   5  249.84    6.32
   2  -3   6   49.36    1.52
  -2  -3   6   49.78    1.43
   2  -3   6   49.13    1.42
   2  -3   7  144.62    3.94
   2  -3   8   26.91    0.99
   2   3   8   25.73    0.75
   2   3  -8   25.17    0.77
  -2   3   8   23.55    0.78
   2   3   9   41.70    1.12
  -2   3   9   38.38    1.19
   2   3  -9   40.73    1.13
  -2  -3  10   80.00    2.40
  -2  -3  11    6.99    0.55
  -2  -3  12  214.19    5.85
   2   3  13   84.57    2.56
   2  -3  13   84.58    2.59
  -2  -3  13   89.08    2.70
   2  -3 -13   86.61    2.59
   2   3  13   84.97    2.61
  -2   3  13   86.73    2.64
   2  -3  14  157.48    4.47
   2   3  14  154.06    4.39
   2   3  14  158.78    4.43
   2   3  14  159.54    4.50
  -2  -3  14  159.48    4.58
   2  -3 -14  166.22    4.48
  -2   3  14  162.40    4.54
   2   3  15   34.33    1.32
   2  -3  15   36.30    1.43
   2   3  15   32.54    1.33
  -2  -3  15   33.02    1.41
   2   3  15   34.93    1.43
   2  -3 -15   37.31    1.36
  -2   3  15   36.43    1.45
   2  -3  16    6.65    0.74
   2   3  16    4.76    0.64
   2   3  16    5.05    0.61
  -2  -3  16    4.78    0.58
   2  -3 -16    4.49    0.51
  -2   3  16    5.38    0.72
  -2  -3  16    4.23    0.68
   2   3  16    5.09    0.71
   2  -3  17  116.88    3.49
   2   3  17  114.68    3.42
   2   3  17  117.02    3.39
   2   3  17  121.26    3.70
   2  -3  17  111.57    3.58
  -2  -3  17  109.89    3.49
   2   3  17  121.80    3.55
  -2   3  17  117.85    3.55
   2  -3 -17  114.42    3.42
  -2  -3  17  120.69    3.45
   2   3  18   52.27    2.01
   2  -3  18   47.06    1.90
   2  -3 -18   48.50    1.72
   2   3  18   51.26    1.88
  -2   3  18   51.66    1.89
  -2  -3  18   50.86    1.82
   2  -3  18   49.79    1.83
   2   3  18   47.58    1.70
   2  -3  19   14.84    0.97
   2   3  19   15.20    1.04
   2  -3 -19   14.60    0.80
  -2   3  19   14.47    0.98
  -2  -3  19   15.82    0.99
   2   3  19   14.03    0.81
   2  -3  19   15.40    0.95
   2   3  20    0.78    0.57
   2  -3  20    0.83    0.53
   2  -3 -20    0.79    0.36
  -2   3  20    1.08    0.63
  -2  -3  20    0.41    0.66
   2   3  20    0.28    0.79
   2   3  21   47.30    1.73
  -2  -3  21   46.93    1.60
   2  -3  21   44.16    1.66
   2   3  21   45.18    1.72
   2  -3  22   13.72    0.83
   2  -3  22   15.44    0.93
   2   3  22   14.13    0.89
  -2   3  22   14.90    0.87
  -2  -3  22   14.12    0.79
   2  -3  22   14.43    0.78
   2   3  22   13.65    0.80
   2  -3  23   10.35    0.62
  -2   3  23    8.57    0.60
  -2  -3  23    8.28    0.59
   2   3  23    9.36    0.58
   2  -3  23    9.38    0.57
   2   3  23   10.97    0.70
  -2   3  23   11.12    0.67
  -2   3  24    3.88    0.39
   2   3  24    3.33    0.41
   2  -4   0  118.44    3.13
  -2  -4   1   17.25    0.59
   2  -4   1   18.17    0.60
   2  -4  -1   18.63    0.64
  -2  -4   2 1816.00   45.56
   2  -4   2 1825.14   45.57
   2  -4  -2 1820.85   45.61
   2  -4   3  128.09    3.22
  -2  -4   3  124.91    3.21
   2   4  -3  119.83    3.09
   2  -4  -3  125.29    3.26
   2  -4   4   61.90    1.68
  -2  -4   4   60.50    1.68
   2  -4  -4   57.89    1.71
  -2  -4   5  110.02    2.91
   2  -4   5  107.53    2.90
   2  -4   6  620.70   16.24
  -2  -4   6  644.96   16.15
   2  -4   6  643.49   16.14
   2  -4   7   98.78    2.51
  -2  -4   7  103.13    2.41
   2  -4   7  101.51    2.39
   2  -4   8  269.87    7.21
  -2  -4   8  276.47    7.10
   2  -4   8  272.56    7.09
   2  -4   9   12.28    0.70
  -2  -4   9   14.17    0.71
   2   4  -9   12.68    0.47
   2   4   9   12.74    0.45
  -2  -4  10  227.88    6.13
  -2  -4  11  245.56    6.62
  -2  -4  12    8.04    0.64
  -2  -4  13    1.57    0.45
   2  -4  13    1.87    0.50
   2   4  13    1.27    0.40
   2   4  13    2.14    0.48
  -2  -4  13    1.89    0.46
  -2   4  13    1.83    0.51
   2   4  13    2.11    0.46
   2  -4  14   12.15    0.82
   2   4  14   13.01    0.78
   2   4  14   11.60    0.71
  -2  -4  14   13.43    0.84
   2  -4 -14   12.68    0.72
  -2  -4  14   11.11    0.75
  -2   4  14   12.21    0.84
   2   4  14   13.56    0.82
   2  -4  14   12.50    0.89
   2   4  15   11.74    0.74
   2   4  15   11.52    0.77
   2  -4  15   14.02    0.90
  -2  -4  15   13.23    0.85
   2   4  15   12.67    0.85
   2  -4 -15   12.60    0.73
   2  -4  15   11.77    0.92
  -2  -4  15   10.33    0.78
  -2   4  15   11.71    0.88
   2   4  16   57.53    1.91
   2   4  16   55.74    1.94
   2  -4  16   59.00    2.04
   2   4  16   62.12    2.20
   2  -4  16   53.64    2.05
  -2  -4  16   52.48    2.03
   2   4  16   60.99    2.06
  -2  -4 -16   58.17    1.86
   2  -4 -16   61.06    1.97
  -2   4  16   62.33    2.11
   2  -4  16   58.93    2.08
  -2  -4  16   56.12    1.94
   2   4  17   10.43    0.80
   2  -4  17   10.71    0.90
   2   4  17    9.98    0.74
   2  -4  17    9.82    0.86
   2   4  17   10.47    0.91
  -2  -4  17    8.92    0.74
  -2  -4 -17   11.55    0.63
   2  -4 -17    9.72    0.68
  -2  -4  17   11.27    0.85
   2  -4  17    9.92    0.97
  -2   4  17    9.89    0.89
   2   4  17   10.62    0.87
   2  -4  18    0.84    0.55
   2   4  18    0.55    0.60
   2  -4  18    1.93    0.71
  -2  -4 -18    0.73    0.30
   2  -4 -18    0.80    0.40
  -2  -4  18    0.93    0.64
  -2   4  18    1.12    0.67
   2   4  18    1.11    0.64
   2  -4  18    1.37    0.81
   2   4  19    5.11    0.74
   2  -4  19    4.87    0.68
   2  -4 -19    4.60    0.51
  -2   4  19    6.36    0.80
   2  -4  19    5.91    0.75
  -2  -4  19    5.62    0.74
   2  -4  19    6.56    0.95
   2  -4 -20    0.78    0.35
   2  -4  20    0.94    0.79
  -2  -4  20    0.28    0.61
  -2   4  20    1.35    0.62
   2  -4  20    1.40    0.51
   2   4  20    1.00    0.55
   2  -4  21   98.31    2.90
  -2  -4  21   99.01    2.79
   2   4  21   94.01    2.89
   2  -4  21   91.46    2.90
   2  -4  21   90.97    2.87
   2   4  21   99.38    2.96
   2   4  22   16.08    0.88
   2  -4  22   15.92    0.83
  -2   4  22   13.00    0.77
  -2  -4  22   13.04    0.77
   2  -4  22   15.61    0.77
   2   4  22   14.26    0.77
   2   4  23   31.45    1.11
  -2   4  23   32.93    1.12
   2  -4  23   31.83    1.11
  -2   4  24   25.25    0.82
   2   4  24   25.03    0.83
   2  -4  24   24.82    0.81
  -2  -4  24   23.30    0.84
  -2  -5   0  106.11    2.80
   2  -5   0  103.01    2.80
  -2  -5   1 1236.93   31.62
   2  -5   1 1292.49   31.63
   2  -5  -1 1252.21   31.65
   2  -5   2  440.47   11.16
  -2  -5   2  437.07   11.15
   2  -5  -2  442.66   11.19
   2  -5   3  974.13   23.86
  -2  -5   3  930.22   23.84
   2  -5  -3  941.39   23.89
   2  -5   4  254.20    6.61
   2  -5   4  255.06    6.51
  -2  -5   4  252.11    6.50
   2  -5  -4  249.33    6.55
  -2  -5   5   37.56    1.14
   2  -5   5   37.24    1.14
   2  -5  -5   33.98    1.16
  -2  -5   6  180.24    4.72
   2  -5   6  178.08    4.71
  -2  -5   7  354.49    9.08
   2  -5   7  351.18    9.07
  -2  -5   8    2.12    0.39
   2  -5   8    1.91    0.39
  -2  -5   8    1.84    0.28
   2  -5   8    1.12    0.25
   2  -5   9  225.85    6.33
  -2  -5   9  229.52    6.20
   2  -5   9  235.18    6.21
   2  -5  10   97.77    2.99
  -2  -5  10  102.46    2.99
  -2  -5  11    1.19    0.41
  -2   5  12   13.67    0.73
   2   5  12   13.00    0.71
   2   5  12   12.78    0.69
  -2   5  12   12.84    0.78
   2  -5  12   12.05    0.80
  -2   5  12   11.84    0.70
   2  -5  12   12.27    0.74
  -2  -5  12   12.78    0.81
   2   5  13   11.73    0.69
   2   5  13   10.82    0.71
   2  -5  13   10.80    0.76
  -2  -5  13   11.70    0.79
   2  -5 -13   12.53    0.65
  -2  -5  13   10.78    0.69
   2  -5  13   12.29    0.83
  -2   5  13   13.83    0.83
   2   5  13   11.54    0.75
   2   5  14    2.68    0.54
   2  -5  14    2.87    0.52
   2  -5  14    2.74    0.61
   2   5  14    2.26    0.48
  -2  -5  14    2.85    0.56
   2  -5 -14    2.00    0.38
   2  -5  14    3.63    0.72
   2   5  14    3.10    0.58
  -2  -5  14    4.24    0.56
  -2   5  14    3.19    0.62
   2   5  15   28.63    1.22
   2  -5  15   31.14    1.32
   2  -5  15   27.76    1.29
   2   5  15   31.03    1.39
  -2  -5  15   29.87    1.36
   2   5  15   30.58    1.32
   2  -5 -15   30.01    1.22
  -2  -5  15   28.91    1.19
   2  -5  15   31.77    1.39
  -2   5  15   30.29    1.36
   2   5  16    1.05    0.56
   2   5  16    1.20    0.61
   2  -5  16    1.65    0.66
   2  -5  16    1.07    0.51
  -2  -5  16    0.85    0.45
   2  -5 -16    1.86    0.43
   2  -5  16    1.84    0.79
   2   5  16    1.64    0.61
  -2   5  16    1.78    0.67
  -2  -5  16    1.11    0.56
   2   5  17   42.48    1.61
   2  -5  17   45.25    1.72
   2  -5  17   42.88    1.74
   2   5  17   46.70    1.84
  -2  -5  17   41.56    1.71
   2   5  17   45.11    1.72
   2  -5 -17   44.98    1.61
  -2  -5 -17   44.02    1.50
  -2  -5  17   44.51    1.59
   2  -5  17   43.56    1.76
  -2   5  17   47.22    1.79
   2  -5  18   12.19    0.91
   2  -5 -18   11.00    0.88
   2   5  18   11.16    0.90
   2  -5  18   10.45    0.83
  -2  -5 -18   10.47    0.62
   2  -5 -18   11.09    0.71
   2  -5  18   12.67    1.03
  -2  -5  18   12.98    0.83
  -2   5  18   11.76    0.94
   2   5  18   11.60    0.87
   2  -5  19  261.72    6.99
   2   5  19  282.07    7.13
   2  -5  19  269.17    6.97
  -2  -5  19  271.33    6.84
  -2   5  19  282.02    7.03
   2   5  19  270.60    6.98
   2  -5 -20    1.36    0.38
   2  -5  20    1.28    0.45
   2   5  20    1.16    0.52
  -2   5  20    1.48    0.64
  -2  -5  20    1.22    0.58
  -2   5  21    4.73    0.65
   2  -5 -21    4.22    0.43
   2   5  21    4.95    0.73
   2  -5  21    4.46    0.49
   2   5  21    4.05    0.54
   2  -5  22    4.86    0.57
   2   5  22    5.09    0.64
   2   5  22    5.12    0.49
  -2   5  22    4.14    0.49
   2  -5  23    3.27    0.42
  -2   5  23    3.57    0.49
   2   5  23    3.81    0.48
   2  -5 -24    1.60    0.25
  -2   5  24    1.51    0.29
   2  -5  24    1.70    0.25
  -2  -5  24    1.88    0.28
   2  -6   0  187.29    4.82
  -2  -6   0  180.48    4.80
   2  -6   1  224.77    5.76
  -2  -6   1  230.21    5.77
   2  -6  -1  209.99    5.75
   2  -6   2  711.30   17.80
  -2  -6   2  696.49   17.79
   2  -6  -2  705.81   17.82
  -2  -6   3 1871.42   45.91
   2  -6   3 1806.20   45.91
   2  -6  -3 1815.23   45.94
   2  -6   4   33.95    1.06
  -2  -6   4   33.83    1.06
   2  -6  -4   31.14    1.08
   2  -6   4   32.13    1.14
   2  -6   5   99.53    2.71
  -2  -6   5   99.73    2.71
   2  -6  -5   95.95    2.74
   2  -6   5   96.38    2.80
   2  -6   6 1407.07   34.77
  -2  -6   6 1428.01   34.77
   2  -6  -6 1366.43   34.80
   2  -6   6 1306.65   34.86
  -2  -6   7   14.93    0.64
   2  -6   7   13.68    0.63
   2  -6  -7   15.98    0.71
  -2  -6   8   46.36    1.47
   2  -6   8   47.73    1.48
   2   6   8   42.98    1.46
   2  -6   8   45.86    1.48
  -2  -6   9  454.47   11.50
   2  -6   9  462.27   11.51
   2  -6   9  447.20   11.65
  -2  -6   9  488.78   11.67
   2  -6   9  425.42   11.49
   2   6   9  416.30   11.49
   2  -6  10   10.78    0.71
  -2  -6  10   11.20    0.72
   2  -6  10   10.15    0.60
   2   6  10   10.65    0.64
  -2  -6  11   61.91    2.03
   2   6  11   57.17    1.90
   2  -6  11   54.37    1.86
  -2   6  11   58.84    1.90
  -2   6  11   57.38    1.92
   2  -6  11   59.66    1.92
  -2   6  12   18.50    0.89
   2   6  12   19.85    0.92
   2   6  12   18.60    0.94
   2  -6  12   16.64    0.87
  -2  -6  12   19.29    1.01
   2   6  12   18.50    0.87
  -2   6  12   17.88    0.94
   2  -6  12   18.97    0.99
   2   6  12   17.49    0.89
  -2   6  12   18.37    0.90
   2   6  12   20.96    0.94
   2  -6 -12   20.82    0.88
   2  -6  13    9.51    0.74
   2  -6  13    8.03    0.65
   2   6  13    7.89    0.67
  -2   6  13    8.95    0.74
   2   6  13    9.86    0.72
  -2  -6  13    7.49    0.62
  -2   6  13    8.39    0.66
   2  -6  13    8.79    0.80
  -2  -6  13    9.51    0.75
   2   6  13    8.93    0.67
  -2   6  13    9.36    0.67
   2  -6 -13    8.99    0.60
   2   6  14  138.68    3.93
   2  -6  14  126.73    3.82
  -2  -6  14  122.20    3.65
   2   6  14  126.09    3.81
  -2   6  14  133.46    3.89
   2  -6  14  137.76    3.88
  -2  -6  14  142.43    4.04
   2  -6  14  136.10    3.83
   2   6  14  128.72    3.75
   2  -6 -14  129.65    3.71
   2   6  15  130.20    3.73
   2  -6  15  117.39    3.61
   2   6  15  122.85    3.63
   2  -6  15  124.47    3.65
  -2   6  15  125.97    3.70
  -2  -6  15  116.24    3.44
  -2  -6  15  125.98    3.77
   2  -6  15  123.17    3.61
   2   6  15  123.32    3.53
   2  -6 -15  115.43    3.44
   2  -6 -15  119.28    3.55
   2  -6  16    0.53    0.65
   2   6  16    0.05    0.53
   2  -6  16    0.31    0.47
   2  -6  16    0.60    0.78
   2   6  16   -0.15    0.59
  -2   6  16   -0.42    0.73
  -2  -6  16   -0.02    0.52
  -2  -6  16   -0.03    0.47
   2   6  16   -0.52    0.57
   2  -6 -16    1.18    0.43
   2  -6  17    2.56    0.72
   2  -6  17    1.49    0.52
   2  -6 -17    2.56    0.60
   2   6  17    2.22    0.58
  -2  -6  17    2.32    0.59
   2  -6  17    2.19    0.83
   2   6  17    2.48    0.65
  -2   6  17    3.10    0.72
  -2  -6  17    1.44    0.50
   2  -6 -17    2.41    0.46
  -2  -6 -17    2.04    0.38
   2   6  17    1.97    0.57
   2   6  18    9.86    0.81
   2  -6  18   10.20    0.75
   2   6  18    8.47    0.80
   2  -6  18   10.41    0.99
  -2  -6  18   10.83    0.76
  -2   6  18   12.26    0.95
  -2  -6 -18    8.55    0.56
   2  -6 -18    9.40    0.67
   2   6  18    9.51    0.74
  -2  -6 -19    2.99    0.38
   2  -6 -19    3.98    0.49
   2   6  19    3.74    0.60
   2  -6  19    3.89    0.56
  -2   6  19    4.14    0.76
   2   6  19    3.98    0.69
   2  -6 -20    0.39    0.33
  -2  -6 -20    0.14    0.24
   2   6  20    0.27    0.42
  -2   6  20    0.34    0.62
   2  -6 -21    1.60    0.34
  -2   6  21    2.04    0.55
   2   6  21    1.50    0.63
   2   6  21    1.47    0.40
  -2   6  21    1.65    0.43
   2  -6  22   25.20    0.96
   2   6  22   26.20    0.99
  -2   6  23    0.28    0.42
   2   6 -23    0.49    0.25
  -2  -6  23   -0.05    0.33
   2  -6  23    0.38    0.31
  -2   6  24    0.23    0.21
  -2  -6  24    0.23    0.17
   2  -6  24    0.37    0.19
   2  -7   0    0.10    0.22
  -2  -7   0    0.39    0.24
   2  -7   1  340.00    8.56
  -2  -7   1  349.39    8.56
   2  -7   2    5.01    0.37
  -2  -7   2    5.45    0.37
  -2  -7  -2    4.73    0.20
   2  -7   3  759.70   19.38
  -2  -7   3  780.34   19.38
   2  -7  -3  758.14   19.40
   2  -7   4    1.20    0.33
   2  -7   4    1.84    0.27
  -2  -7   4    1.35    0.26
   2  -7  -4    1.58    0.30
   2  -7   5  758.82   19.87
   2  -7   5  795.40   19.77
  -2  -7   5  786.94   19.77
   2  -7  -5  776.05   19.80
   2  -7   6   32.65    1.28
  -2  -7   6   40.60    1.23
   2  -7   6   38.59    1.22
   2  -7  -6   33.50    1.23
  -2  -7   6   36.02    1.31
   2  -7   7  408.18   10.89
   2  -7   7  425.00   10.78
  -2  -7   7  421.52   10.77
   2  -7  -7  416.23   10.83
   2  -7   8   30.27    1.08
  -2  -7   8   28.51    1.06
   2  -7  -8   29.84    1.14
   2  -7   8   30.92    1.06
  -2  -7   9  230.02    6.33
   2  -7   9  248.98    6.25
  -2  -7   9  240.05    6.23
   2  -7  -9  240.03    6.30
   2   7   9  219.87    6.18
   2  -7   9  227.04    6.19
  -2  -7  10   95.81    2.81
   2   7  10   86.68    2.62
   2  -7  10   86.32    2.61
   2  -7 -10   91.92    2.72
   2  -7  10   87.60    2.62
  -2  -7  10   88.26    2.63
   2   7  11    2.32    0.46
  -2   7  11    2.00    0.41
   2  -7  11    2.88    0.59
   2   7  11    2.23    0.41
   2  -7 -11    3.05    0.48
   2  -7  11    2.80    0.50
   2   7  11    1.65    0.41
   2  -7  11    1.65    0.40
  -2  -7  11    1.91    0.48
   2   7  11    1.90    0.35
  -2   7  11    1.92    0.38
   2   7  11    2.20    0.40
   2  -7 -11    2.14    0.39
   2   7  12   41.10    1.53
  -2   7  12   42.18    1.62
   2   7  12   45.58    1.59
   2  -7  12   41.96    1.61
  -2   7  12   41.42    1.57
   2  -7 -12   45.14    1.65
   2   7  12   43.98    1.57
   2  -7  12   42.73    1.53
  -2  -7  12   46.02    1.71
   2   7  12   43.66    1.56
   2   7  12   43.78    1.60
  -2   7  12   42.05    1.57
   2  -7 -12   43.73    1.54
  -2   7  13    6.09    0.73
   2   7  13    5.43    0.63
   2   7  13    5.08    0.57
  -2   7  13    5.20    0.57
   2  -7  13    6.24    0.80
   2  -7 -13    5.93    0.65
   2  -7  13    4.81    0.55
   2   7  13    5.31    0.61
  -2  -7  13    5.62    0.69
   2   7  13    6.04    0.55
   2  -7 -13    4.96    0.56
   2   7  13    5.12    0.57
  -2   7  13    5.12    0.55
   2   7  14    6.65    0.66
  -2  -7  14    6.93    0.73
   2  -7 -14    8.09    0.74
   2   7  14    6.51    0.68
   2  -7  14    6.45    0.63
   2  -7 -14    6.43    0.58
   2   7  14    6.96    0.71
  -2   7  14    6.78    0.82
   2  -7  14    7.82    0.87
  -2  -7  14    6.28    0.62
   2  -7  15   20.48    1.09
   2   7  15   17.70    0.98
   2  -7 -15   19.71    1.10
   2   7  15   17.96    1.04
   2  -7  15   16.68    0.95
  -2  -7  15   19.45    1.11
   2  -7 -15   18.63    0.90
  -2   7  15   18.84    1.14
  -2  -7  15   19.06    0.92
   2   7  15   18.52    1.06
   2   7  16   70.38    2.28
   2  -7  16   69.27    2.33
   2  -7 -16   79.82    2.57
   2   7  16   75.05    2.43
   2   7  16   69.53    2.38
  -2  -7  16   70.70    2.50
   2  -7 -16   72.18    2.21
   2  -7 -16   75.28    2.36
  -2  -7  16   67.37    2.20
  -2   7  16   75.26    2.50
   2   7  17   35.75    1.38
   2  -7  17   34.79    1.39
   2  -7 -17   38.57    1.59
   2   7  17   39.22    1.51
   2   7  17   35.91    1.49
  -2  -7  17   31.52    1.48
  -2  -7 -17   34.15    1.28
   2  -7 -17   37.11    1.41
  -2   7  17   37.45    1.59
   2   7  18    7.21    0.66
   2  -7  18    7.47    0.63
   2   7  18    7.06    0.66
  -2  -7 -18    6.77    0.51
   2  -7 -18    7.50    0.62
   2   7  18    6.70    0.73
  -2   7  18    7.87    0.88
   2  -7  18    7.22    0.85
  -2   7  19   91.63    2.71
   2   7  19   85.90    2.61
   2  -7 -19   86.38    2.55
   2   7  19   85.00    2.58
   2  -7  19   88.02    2.71
   2   7  20   35.14    1.25
  -2   7  20   31.66    1.25
  -2  -7 -20   29.61    1.11
   2  -7 -20   35.79    1.25
   2  -7  20   38.49    1.42
  -2   7  20   39.79    1.43
   2  -7  21    2.80    0.51
  -2   7  21    3.10    0.55
   2   7  21    2.32    0.59
   2  -7 -21    2.28    0.35
   2   7 -22    2.27    0.37
  -2  -7  22    2.63    0.44
   2  -7  22    2.33    0.42
  -2   7  23    0.17    0.34
  -2  -7  23    0.13    0.27
   2  -7  23    0.04    0.26
  -2  -7  23   -0.20    0.26
   2  -8   0    2.59    0.32
  -2  -8   0    2.29    0.31
  -2  -8  -1   42.88    1.35
  -2  -8   1   41.55    1.34
   2  -8   1   41.31    1.34
   2  -8  -1   38.96    1.34
   2  -8   2   63.71    1.87
  -2  -8   2   63.26    1.86
   2  -8  -2   60.77    1.86
   2  -8   3    8.07    0.47
  -2  -8   3    8.89    0.49
   2  -8  -3    8.02    0.49
   2  -8   4  324.09    7.84
  -2  -8   4  321.68    7.83
   2  -8  -4  310.36    7.84
   2  -8   5   23.33    1.00
  -2  -8   5   25.43    0.94
   2  -8   5   25.41    0.93
   2  -8  -5   22.87    0.93
  -2  -8   5   27.12    1.02
   2  -8   6   98.70    3.10
  -2  -8   6  119.03    3.17
   2  -8   6  106.66    3.03
  -2  -8   6  112.09    3.04
   2  -8  -6  103.24    3.04
   2  -8   7  721.23   19.20
  -2  -8   7  779.09   19.23
  -2  -8   7  756.63   19.09
   2  -8   7  754.08   19.09
   2  -8  -7  740.97   19.13
  -2  -8   8   55.48    1.87
   2  -8   8   54.24    1.86
  -2  -8   8   55.16    1.74
   2  -8   8   54.34    1.74
   2  -8  -8   54.46    1.79
   2   8   9   12.99    0.77
   2  -8   9   15.22    0.74
  -2  -8   9   15.23    0.74
  -2  -8  10    0.33    0.30
   2  -8  10    0.34    0.27
  -2  -8 -10    0.42    0.30
  -2   8  10    0.86    0.37
   2   8  10    0.15    0.33
   2  -8 -10    0.67    0.40
   2  -8  10    0.58    0.45
  -2   8  10    1.02    0.35
   2   8  10    0.45    0.30
   2  -8  10    1.95    0.53
   2   8  10    0.33    0.32
  -2   8  10    0.07    0.31
  -2  -8 -11   12.54    0.73
   2  -8 -11   12.91    0.75
   2  -8  11   13.30    0.80
   2  -8 -11   13.49    0.82
   2  -8  11   12.69    0.69
  -2  -8  11   13.38    0.86
   2   8  11   11.39    0.72
  -2   8  11   11.26    0.73
   2   8  11   13.25    0.76
   2   8  11   13.03    0.75
  -2   8  11   12.92    0.76
   2   8  11   12.60    0.73
  -2  -8 -12   69.22    2.18
   2  -8 -12   70.79    2.19
   2  -8  12   63.97    2.14
   2  -8 -12   71.59    2.29
   2  -8  12   64.89    2.08
  -2  -8  12   68.95    2.35
   2   8  12   66.35    2.18
  -2   8  12   62.86    2.18
   2   8  12   68.18    2.23
   2   8  12   61.68    2.12
  -2   8  12   62.39    2.22
  -2   8  12   63.70    2.17
   2   8  12   65.50    2.19
  -2   8  13    9.47    0.87
   2   8  13    9.56    0.75
   2   8  13   10.04    0.73
  -2   8  13    9.71    0.74
   2  -8  13    8.68    0.67
   2   8  13    9.03    0.69
   2  -8 -13   10.64    0.81
  -2  -8  13    9.63    0.85
   2   8  13   10.42    0.71
  -2   8  13    8.28    0.69
   2   8  13   10.73    0.75
   2  -8 -13   10.19    0.71
   2  -8 -14   44.13    1.57
   2   8  14   39.30    1.52
   2  -8  14   41.44    1.52
   2  -8 -14   44.44    1.72
   2   8  14   39.94    1.55
  -2  -8  14   42.45    1.75
   2   8  14   42.66    1.65
  -2   8  14   41.09    1.61
  -2   8  14   41.21    1.70
  -2   8  14   39.89    1.60
   2   8  14   41.24    1.60
   2   8  15  400.93   10.83
   2  -8  15  404.94   10.86
   2  -8 -15  447.76   11.16
   2   8  15  412.79   10.92
   2  -8  15  412.19   11.06
  -2  -8  15  421.67   11.18
   2   8  15  401.91   10.93
  -2   8  15  418.26   11.03
   2  -8 -15  430.02   10.89
   2  -8 -16   94.08    2.82
   2  -8 -16   87.43    2.68
   2   8  16   85.20    2.69
   2  -8 -16   98.03    2.98
   2   8  16   90.77    2.78
   2  -8  16   83.94    2.69
   2  -8  16   86.43    2.91
  -2  -8  16   87.24    2.95
   2   8  16   89.25    2.82
  -2   8  16   96.47    2.95
   2   8  17  318.74    8.52
   2   8  17  321.64    8.61
   2  -8  17  312.61    8.75
   2  -8 -17  341.08    8.67
  -2   8  17  336.25    8.76
   2   8  17  317.77    8.64
   2   8  18   18.07    0.98
  -2  -8 -18   16.00    0.78
   2  -8 -18   19.09    0.92
   2  -8  18   17.69    1.07
   2   8  18   18.21    0.87
  -2   8  18   20.12    1.13
   2  -8  19   38.53    1.51
  -2   8  19   40.91    1.54
   2   8  19   38.68    1.42
   2  -8 -19   36.27    1.36
  -2  -8 -19   34.71    1.25
   2  -8  20   52.95    1.74
  -2   8  20   56.66    1.77
   2  -8  20   54.73    1.73
   2  -8 -20   53.64    1.65
   2   8 -21    1.08    0.39
  -2  -8  21    0.74    0.41
   2  -8  21    0.76    0.43
   2  -8  21    0.81    0.43
   2  -8 -21    0.51    0.29
  -2   8  21    1.21    0.47
   2   8 -22    1.02    0.27
   2  -8  22    2.28    0.39
  -2  -8  22    1.33    0.34
   2  -8  22    1.96    0.36
  -2  -8  22    1.93    0.36
  -2  -8  23   19.41    0.65
   2  -8  23   19.97    0.66
   2  -9   0  152.52    4.08
  -2  -9   0  153.70    4.07
   2  -9   1   37.16    1.24
   2  -9  -1   35.94    1.25
  -2  -9   1   37.27    1.23
  -2  -9  -1   34.95    1.23
  -2  -9   1   35.10    1.18
  -2  -9  -1   32.66    1.11
   2  -9   2  116.57    3.05
  -2  -9   2  117.23    3.04
  -2  -9   2  115.76    3.03
  -2  -9   3   98.00    2.51
   2  -9   3   93.99    2.51
   2  -9  -3   91.55    2.49
   2  -9   4  255.16    6.82
  -2  -9   4  262.75    6.83
   2  -9  -4  243.27    6.82
  -2  -9   5  445.68   11.32
   2  -9   5  430.76   11.31
   2  -9  -5  416.14   11.31
  -2  -9   6   62.27    1.98
  -2  -9   6   61.81    1.89
   2  -9   6   59.89    1.89
   2  -9  -6   57.27    1.88
  -2  -9   7   58.97    1.89
   2  -9  -7   51.31    1.77
  -2  -9   7   56.50    1.76
   2  -9   7   54.16    1.76
  -2  -9  -8    2.63    0.42
   2  -9   8    2.22    0.50
   2  -9  -8    3.00    0.43
  -2  -9   8    3.34    0.49
   2   9   8    2.78    0.40
  -2   9   8    2.60    0.39
   2   9   8    2.11    0.38
  -2  -9   8    2.63    0.37
   2  -9   8    3.01    0.37
   2  -9   9    3.82    0.42
  -2  -9   9    3.85    0.42
  -2  -9  -9    4.17    0.50
  -2   9   9    3.84    0.46
   2   9   9    5.02    0.50
   2  -9  -9    4.80    0.51
  -2  -9   9    3.97    0.55
   2   9   9    4.29    0.47
  -2   9   9    4.06    0.46
   2   9   9    3.81    0.45
  -2   9   9    4.00    0.45
   2  -9   9    4.84    0.60
  -2  -9  10   20.15    0.92
   2  -9  10   21.19    0.93
  -2  -9 -10   22.24    1.03
   2  -9 -10   19.70    0.99
   2   9  10   17.90    0.91
   2   9  10   21.92    0.98
  -2   9  10   20.35    0.98
   2   9  10   20.61    0.98
  -2   9  10   20.99    0.99
   2  -9  10   20.74    1.08
  -2   9  10   18.78    0.95
   2   9  10   20.05    0.97
  -2  -9 -11  100.14    3.00
   2  -9 -11   97.73    2.94
   2   9  11   97.60    2.94
  -2   9  11   94.50    2.93
   2   9  11   88.63    2.84
   2  -9 -11   99.37    3.00
   2   9  11   93.85    2.93
  -2   9  11   98.37    2.99
   2  -9  11   94.68    3.00
  -2   9  11   91.47    2.92
   2   9  11   95.49    2.95
  -2  -9 -12    6.21    0.57
   2  -9 -12    6.31    0.63
   2   9  12    6.27    0.63
  -2   9  12    6.39    0.64
   2   9  12    5.87    0.65
   2  -9 -12    6.99    0.68
  -2  -9  12    5.48    0.70
   2   9  12    5.61    0.58
   2  -9  12    6.46    0.79
   2   9  12    6.92    0.63
  -2   9  12    6.10    0.60
   2  -9 -13   30.18    1.28
  -2   9  13   28.37    1.26
   2   9  13   28.68    1.27
   2   9  13   26.43    1.24
   2  -9 -13   29.75    1.34
  -2  -9  13   29.25    1.39
   2   9  13   26.12    1.23
   2  -9  13   29.06    1.40
  -2   9  13   28.84    1.28
   2   9  13   29.80    1.30
   2  -9 -14  158.84    4.26
   2   9  14  138.78    4.12
   2  -9 -14  153.99    4.38
   2   9  14  143.82    4.30
  -2   9  14  147.34    4.29
  -2  -9  14  147.47    4.43
   2  -9  14  150.30    4.37
  -2   9  14  144.55    4.28
   2   9  14  135.54    4.18
   2   9  15   86.94    2.71
   2  -9 -15   93.09    2.95
  -2  -9  15   90.37    3.01
   2  -9 -15   94.11    2.80
   2  -9  15   89.66    2.95
   2   9  15   88.64    2.82
   2  -9 -16   48.55    1.75
   2  -9 -16   49.23    1.65
   2   9  16   44.47    1.72
   2   9  16   45.10    1.61
   2  -9  16   48.12    1.85
   2  -9 -17    6.75    0.63
   2   9  17    5.84    0.59
   2  -9  17    5.25    0.77
   2   9  17    5.12    0.67
  -2   9  17    6.11    0.85
   2  -9 -18    3.52    0.50
  -2  -9 -18    3.93    0.43
   2  -9  18    4.24    0.69
   2   9  18    4.70    0.60
  -2   9  18    3.47    0.75
   2  -9  19   42.91    1.54
  -2  -9  19   40.59    1.47
   2  -9 -19   45.68    1.49
  -2  -9 -19   38.18    1.35
   2   9  19   39.38    1.46
   2   9 -19   44.40    1.57
  -2   9  19   44.15    1.59
  -2  -9  20    1.05    0.46
   2  -9  20    1.10    0.47
   2  -9 -20    1.39    0.35
  -2  -9 -20    0.98    0.26
   2   9 -20    1.67    0.44
  -2  -9  20    0.79    0.42
   2  -9  20    1.33    0.47
  -2   9  20    1.84    0.54
   2  -9  21    2.66    0.43
  -2  -9  21    2.38    0.40
   2  -9 -21    2.69    0.33
   2   9 -21    2.30    0.36
  -2  -9  21    2.35    0.38
   2  -9  21    3.21    0.43
  -2   9  21    3.12    0.47
   2  -9  22    0.23    0.28
  -2  -9  22    0.14    0.20
  -2  -9  22   -0.28    0.26
   2  -9  22    0.29    0.27
  -2 -10   0  225.07    5.75
   2 -10   0  225.54    5.77
  -2 -10   1   26.10    0.98
  -2 -10  -1   24.44    0.90
  -2 -10   1   26.92    1.03
  -2 -10  -1   26.08    1.04
   2 -10   1   28.40    1.06
   2 -10  -1   27.12    1.07
  -2 -10   2  108.20    3.07
   2 -10  -2  106.52    3.15
  -2 -10  -2  107.80    3.14
   2 -10   2  108.50    3.11
  -2 -10   2  108.71    3.08
  -2 -10   3  428.87   10.79
   2 -10   3  408.92   10.77
  -2 -10   3  408.09   10.74
  -2 -10   4    2.57    0.41
   2 -10  -4    1.99    0.35
   2 -10   4    2.14    0.35
  -2 -10   4    2.15    0.36
  -2 -10   5   83.48    2.48
   2 -10   5   80.56    2.41
  -2 -10   5   80.45    2.40
   2 -10  -5   75.40    2.38
  -2 -10  -6    2.39    0.42
   2 -10   6    3.48    0.51
   2 -10  -6    3.21    0.42
  -2 -10   6    3.17    0.47
   2  10   6    1.79    0.40
   2  10  -6    2.33    0.47
  -2 -10   6    2.68    0.38
   2 -10   6    3.35    0.41
  -2 -10   7  202.11    5.15
   2 -10   7  198.88    5.15
   2 -10   7  179.58    5.17
  -2 -10  -7  178.72    5.26
   2 -10  -7  180.21    5.13
  -2 -10   7  203.66    5.29
   2  10   7  177.19    5.24
  -2  10   7  183.88    5.17
   2 -10   7  182.67    5.13
   2  10  -7  186.41    5.22
   2 -10   8   31.05    1.26
   2 -10   8   31.71    1.19
  -2 -10   8   32.46    1.20
   2 -10   8   29.80    1.29
  -2 -10   8   30.60    1.21
   2  10   8   27.07    1.14
   2 -10  -8   30.01    1.22
  -2 -10   8   33.74    1.35
   2  10   8   27.84    1.26
  -2  10   8   31.85    1.24
   2  10  -8   30.75    1.30
  -2  10   8   31.54    1.24
   2  10   8   30.09    1.22
  -2 -10  -8   29.34    1.29
  -2 -10   9   22.55    0.97
   2 -10   9   21.09    0.95
  -2 -10  -9   20.08    1.04
   2  10   9   21.64    1.00
   2  10   9   19.39    0.94
  -2  10   9   20.73    1.02
   2 -10  -9   22.75    1.03
  -2 -10   9   23.88    1.13
  -2  10   9   21.61    1.02
   2 -10   9   23.16    1.08
   2  10   9   21.35    1.01
  -2  10   9   21.10    1.00
  -2 -10  10   12.03    0.71
   2 -10  10   12.55    0.72
  -2 -10 -10   12.18    0.80
   2  10  10   10.61    0.73
   2  10  10   11.00    0.75
  -2  10  10   10.90    0.76
   2 -10 -10   13.61    0.80
  -2 -10  10   13.92    0.89
  -2  10  10   13.01    0.78
   2  10  10   11.27    0.76
   2 -10  10   12.54    0.87
  -2  10  10   11.00    0.76
   2  10  10   11.22    0.77
  -2 -10  11   60.32    2.12
   2 -10  11   64.18    2.15
  -2 -10 -11   70.22    2.30
   2 -10 -11   70.32    2.25
   2 -10  11   69.70    2.30
   2 -10 -11   67.17    2.25
  -2 -10  11   70.98    2.39
  -2  10  11   68.94    2.27
   2  10  11   62.97    2.21
   2  10  11   63.00    2.13
   2  10  11   67.18    2.22
  -2  10  11   64.59    2.22
   2  10  11   66.58    2.25
  -2  10  11   65.69    2.23
  -2 -10 -12   65.40    2.22
   2 -10 -12   69.54    2.21
   2 -10 -12   64.51    2.20
   2 -10  12   65.36    2.26
   2  10  12   60.74    2.16
   2  10  12   58.78    2.09
  -2  10  12   62.79    2.18
   2  10  12   65.45    2.19
   2  10  12   63.20    2.20
  -2  10  12   62.28    2.18
   2 -10  13   88.30    2.80
   2 -10 -13   83.01    2.73
   2  10  13   78.36    2.68
   2  10  13   82.50    2.70
  -2  10  13   83.50    2.72
   2  10  13   80.62    2.64
  -2  10  13   81.78    2.71
   2  10  13   82.79    2.73
   2 -10 -14    1.69    0.52
   2  10  14    0.68    0.53
   2 -10 -14    1.39    0.49
   2 -10  14    1.34    0.69
  -2  10  14    0.96    0.53
   2  10  14    1.32    0.58
  -2  10  14    0.97    0.51
   2  10  14    1.23    0.51
  -2 -10  14    1.64    0.52
  -2 -10  15    4.96    0.66
   2 -10  15    5.29    0.78
   2 -10 -15    4.93    0.59
  -2 -10 -15    5.32    0.49
   2  10  15    5.08    0.67
   2  10  15    4.42    0.59
   2 -10  16    1.70    0.64
   2 -10 -16    1.64    0.52
   2 -10 -16    1.01    0.42
   2  10  16    1.88    0.56
   2  10  16    1.02    0.47
   2  10 -17   25.43    1.23
   2  10  17   25.30    1.15
   2 -10  17   29.04    1.27
  -2 -10  17   25.37    1.11
   2  10  17   26.41    1.02
   2 -10 -17   29.72    1.20
   2  10 -18   16.85    0.92
   2 -10  18   17.33    0.94
  -2 -10  18   15.80    0.82
  -2 -10 -18   16.84    0.78
  -2 -10  18   16.71    0.86
   2  10 -19    2.37    0.49
  -2 -10  19    1.68    0.46
   2 -10  19    2.19    0.51
  -2 -10  19    1.28    0.41
  -2 -10 -19    1.45    0.30
   2 -10 -19    2.07    0.40
   2 -10  20    9.43    0.59
  -2 -10  20    7.87    0.48
   2  10 -20    6.13    0.49
   2 -10 -20    7.80    0.50
  -2 -10 -20    6.41    0.39
  -2 -10  20    7.89    0.53
   2 -10 -21   13.79    0.57
   2 -10  21   15.44    0.61
  -2 -10  21   14.50    0.57
   2 -10  22    0.32    0.19
   2 -11   0   63.02    1.97
  -2 -11   0   63.35    1.95
   2 -11   1    0.39    0.32
  -2 -11   1    0.41    0.30
  -2 -11  -1    2.42    0.40
   2 -11  -1    2.10    0.40
  -2 -11   1    0.65    0.30
   2  11   2    1.76    0.42
   2  11   2    1.79    0.40
   2 -11   2    1.98    0.37
   2 -11  -2    3.10    0.43
  -2 -11   2    1.73    0.34
  -2 -11  -2    2.84    0.41
  -2 -11   2    2.12    0.36
   2 -11   3   28.76    1.23
  -2 -11   3   34.60    1.24
   2  11   3   29.77    1.26
   2  11   3   28.39    1.25
  -2 -11  -3   33.09    1.29
   2 -11   3   32.87    1.22
  -2 -11   3   33.46    1.21
   2 -11  -3   33.72    1.29
   2  11  -3   31.01    1.28
   2 -11   4  122.93    3.84
   2 -11  -4  132.77    3.92
  -2 -11   4  148.42    3.94
   2  11   4  134.94    3.99
   2  11   4  126.01    3.91
   2 -11   4  143.83    3.88
  -2 -11   4  145.70    3.87
   2  11  -4  136.92    3.94
   2 -11   5  146.32    4.35
  -2 -11  -5  138.81    4.46
   2 -11  -5  153.87    4.45
   2 -11  -5  143.63    4.29
  -2 -11   5  178.04    4.49
  -2  11   5  154.31    4.37
   2  11   5  153.79    4.49
   2  11   5  149.67    4.44
   2  11  -5  157.97    4.44
   2 -11   5  169.09    4.38
  -2 -11   5  167.58    4.36
   2 -11   6  126.83    3.43
  -2 -11   6  127.61    3.42
   2 -11   6  114.08    3.43
  -2 -11   6  114.88    3.33
  -2 -11  -6  108.42    3.51
   2 -11  -6  105.79    3.33
  -2 -11   6  129.76    3.53
  -2  11   6  115.20    3.41
   2  11   6  113.44    3.52
   2 -11   6  115.51    3.36
   2  11  -6  115.50    3.47
   2 -11   7   12.33    0.71
  -2 -11   7   13.21    0.72
  -2 -11   7   11.72    0.74
   2 -11   7   12.41    0.82
  -2 -11  -7   10.91    0.77
   2 -11  -7   10.52    0.69
  -2 -11   7   13.24    0.82
  -2  11   7   15.11    0.79
   2  11   7   12.55    0.81
   2 -11   7   11.59    0.76
   2  11  -7   13.25    0.84
   2 -11   8  121.38    3.53
   2 -11   8  125.37    3.52
  -2 -11   8  125.90    3.52
  -2 -11   8  116.58    3.48
   2 -11   8  124.51    3.60
  -2 -11  -8  118.28    3.66
   2 -11  -8  112.89    3.51
  -2 -11   8  132.89    3.69
   2  11   8  117.75    3.65
  -2  11   8  119.38    3.55
   2  11   8  112.08    3.44
   2  11  -8  118.88    3.61
  -2  11   8  123.32    3.58
   2  11   8  121.10    3.58
   2 -11   9   82.12    2.60
   2 -11   9   82.73    2.55
  -2 -11   9   81.96    2.55
   2 -11   9   84.90    2.67
  -2 -11   9   78.63    2.55
   2  11   9   82.37    2.61
   2  11   9   79.38    2.51
  -2  11   9   83.16    2.65
   2 -11  -9   77.54    2.56
  -2 -11   9   94.46    2.81
  -2  11   9   84.54    2.63
   2  11   9   78.24    2.67
   2  11   9   81.18    2.62
  -2  11   9   80.45    2.61
   2  11  -9   82.94    2.68
  -2 -11  -9   84.67    2.72
   2 -11  10    0.02    0.55
   2 -11  10   -0.14    0.33
  -2 -11  10    0.32    0.33
  -2 -11 -10    0.34    0.41
   2 -11  10    1.18    0.62
  -2 -11  10    0.04    0.52
   2 -11 -10    0.04    0.39
  -2 -11  10    0.17    0.45
  -2  11  10   -0.14    0.38
   2  11  10   -0.15    0.43
   2  11  10    1.00    0.48
  -2  11  10   -0.05    0.45
   2  11  10    0.18    0.40
  -2  11  10   -0.25    0.42
   2  11 -10    0.19    0.54
   2 -11  11   31.08    1.36
  -2 -11  11   27.66    1.21
   2 -11  11   28.91    1.21
  -2 -11  11   29.53    1.29
   2 -11  11   32.53    1.43
   2  11  11   30.43    1.30
   2  11  11   28.24    1.24
  -2  11  11   29.17    1.32
   2 -11 -11   29.44    1.29
  -2 -11  11   31.33    1.42
  -2  11  11   30.16    1.32
   2  11  11   29.70    1.31
  -2  11  11   29.52    1.30
   2  11 -11   30.22    1.37
   2 -11 -11   30.23    1.32
  -2 -11 -11   32.20    1.38
  -2  11  12    1.05    0.47
   2  11  12    1.02    0.48
   2  11 -12    1.30    0.56
   2 -11 -12    1.76    0.54
  -2 -11 -12    1.54    0.45
  -2 -11  12    0.75    0.54
   2 -11 -12    1.69    0.48
  -2 -11  12    1.72    0.53
   2  11  12    0.67    0.43
   2 -11  12    1.59    0.62
  -2  11  12    0.57    0.52
   2  11  12    1.28    0.50
   2  11  12    0.33    0.55
  -2  11  13  102.62    3.14
   2  11 -13   93.17    3.11
   2  11  13   99.65    3.13
  -2 -11  13   96.44    3.02
   2 -11 -13  109.64    3.14
   2 -11 -13   97.65    3.10
   2  11  13  100.67    3.12
   2 -11  13  107.16    3.16
   2  11  13   95.52    3.01
   2  11  13   97.47    3.08
  -2  11  13   96.77    3.10
  -2 -11  13   98.19    3.22
   2  11  14   29.60    1.23
   2  11 -14   32.72    1.41
  -2  11  14   32.49    1.40
   2  11  14   32.81    1.40
  -2 -11  14   33.53    1.26
   2 -11  14   37.88    1.49
  -2 -11  14   29.46    1.31
   2 -11 -14   38.31    1.43
   2  11  14   31.46    1.34
   2  11  14   29.72    1.34
  -2  11  14   31.83    1.39
   2  11 -15    2.94    0.63
  -2 -11  15    2.93    0.50
   2 -11  15    4.07    0.69
  -2 -11 -15    3.46    0.45
   2 -11 -15    2.94    0.52
   2  11  15    2.59    0.59
   2  11  15    3.04    0.50
  -2 -11  15    2.18    0.55
  -2 -11  16   58.00    2.00
   2  11  16   59.96    2.03
   2  11 -16   62.23    2.11
  -2 -11  16   56.88    1.91
   2 -11  16   69.54    2.15
   2  11  16   59.35    1.88
   2 -11 -16   68.91    2.07
  -2 -11 -16   64.78    1.90
   2  11 -17   31.44    1.25
  -2 -11  17   26.78    1.06
   2 -11  17   30.93    1.25
   2 -11 -17   30.74    1.23
  -2 -11  17   28.19    1.14
   2  11 -18   14.13    0.79
   2 -11  18   14.79    0.80
  -2 -11  18   12.78    0.64
  -2 -11 -18   14.87    0.69
   2 -11 -18   15.98    0.78
  -2 -11  18   14.18    0.74
   2  11 -19   21.23    0.91
   2 -11  19   26.49    0.97
  -2 -11  19   20.86    0.79
  -2 -11  19   23.31    0.89
   2 -11 -19   27.20    0.96
  -2 -11 -19   22.70    0.85
  -2 -11  20    0.98    0.31
   2  11 -20    0.53    0.26
   2 -11 -20    1.21    0.28
  -2 -11 -20    0.71    0.20
   2 -11 -21   30.99    0.97
   2  12   0    3.16    0.50
   2 -12   0    2.42    0.35
  -2 -12   0    2.98    0.43
   2 -12   0    3.22    0.44
   2  12   0    3.22    0.54
  -2 -12   1    0.39    0.31
   2  12   1    0.67    0.41
   2  12  -1    0.23    0.41
   2 -12  -1    0.86    0.29
   2 -12  -1    0.51    0.37
   2 -12   1    0.32    0.32
  -2 -12   1    0.68    0.33
  -2 -12  -1    0.26    0.34
   2  12  -1    0.32    0.46
   2  12   1    0.85    0.40
  -2 -12   2   78.32    2.37
   2  12   2   74.22    2.48
  -2  12   2   73.62    2.37
   2 -12  -2   70.90    2.38
   2  12   2   73.51    2.49
   2 -12  -2   83.36    2.50
  -2 -12  -2   84.60    2.51
   2 -12   2   80.99    2.43
  -2 -12   2   78.58    2.39
   2  12  -2   71.94    2.46
  -2 -12   3   66.22    2.11
   2  12   3   59.53    2.15
   2  12   3   62.38    2.19
  -2 -12  -3   63.52    2.22
   2 -12  -3   61.66    2.11
   2 -12  -3   65.95    2.16
   2 -12   3   68.57    2.12
  -2 -12   3   67.00    2.09
  -2 -12  -3   66.74    2.16
   2  12  -3   61.78    2.16
   2 -12   4   -0.09    0.47
  -2 -12   4    0.40    0.37
   2  12   4    0.08    0.39
   2  12   4    0.16    0.39
   2  12   4    0.24    0.42
  -2  12   4    0.12    0.30
   2 -12  -4    0.09    0.31
   2 -12   4    0.13    0.32
  -2 -12   4    0.14    0.32
   2 -12  -4    0.54    0.38
  -2 -12  -4    0.41    0.40
   2  12  -4    0.15    0.49
  -2 -12   5   10.47    0.68
   2 -12   5   11.10    0.78
  -2 -12   5   11.72    0.74
  -2  12   5   11.37    0.70
   2  12   5    9.85    0.76
   2  12   5   11.25    0.77
  -2 -12  -5    8.94    0.74
   2 -12  -5   12.33    0.79
  -2 -12  -5   10.88    0.74
   2 -12   5   12.34    0.71
  -2 -12   5   11.79    0.69
   2  12  -5   11.10    0.79
   2 -12   6   11.53    0.82
  -2 -12   6   11.63    0.73
  -2 -12  -6   10.91    0.79
  -2 -12   6   14.36    0.85
   2  12   6   11.72    0.82
  -2  12   6   11.26    0.72
   2 -12   6   12.06    0.73
  -2 -12   6   13.14    0.75
   2  12  -6   11.77    0.84
  -2 -12   7  111.13    3.22
   2 -12   7  108.32    3.32
  -2 -12  -7  108.83    3.42
  -2 -12   7  120.57    3.45
   2  12   7  107.48    3.41
  -2  12   7  112.71    3.31
   2  12  -7  110.52    3.37
  -2 -12   7  117.38    3.28
   2 -12   7  116.24    3.28
   2 -12   8   39.02    1.47
  -2 -12   8   38.42    1.43
   2 -12   8   39.91    1.45
  -2 -12   8   38.38    1.44
   2 -12   8   37.54    1.54
  -2 -12  -8   36.87    1.57
   2 -12  -8   33.49    1.38
  -2 -12   8   43.39    1.64
  -2  12   8   39.10    1.49
   2  12   8   36.57    1.56
   2  12   8   37.21    1.41
   2  12  -8   38.04    1.56
  -2  12   8   36.40    1.48
   2  12   8   37.50    1.50
   2 -12   9   12.98    0.84
   2 -12   9   12.19    0.74
  -2 -12   9   11.07    0.71
  -2 -12   9   10.81    0.80
   2 -12   9   12.70    0.92
  -2 -12  -9   10.48    0.80
   2 -12  -9   10.77    0.73
  -2 -12   9   12.58    0.87
  -2  12   9   11.96    0.78
   2  12   9   11.77    0.81
   2  12   9   10.52    0.76
  -2  12   9   12.06    0.85
  -2  12   9   12.42    0.81
   2  12   9   12.47    0.81
   2  12  -9   12.10    0.88
   2 -12  10  114.85    3.31
   2 -12  10  111.48    3.26
  -2 -12  10  106.67    3.23
  -2 -12  10  107.91    3.23
   2 -12  10  109.92    3.36
  -2 -12 -10  112.10    3.42
   2 -12 -10  114.24    3.33
   2 -12 -10   98.56    3.23
  -2 -12  10  111.38    3.44
  -2  12  10  107.15    3.31
   2  12  10  102.35    3.18
   2  12  10  103.51    3.28
  -2  12  10  105.48    3.32
   2  12  10  108.05    3.33
   2  12 -10  110.22    3.37
  -2  12  10  109.79    3.33
   2 -12  11   28.19    1.25
  -2 -12  11   25.62    1.12
   2 -12  11   27.16    1.14
  -2 -12  11   25.01    1.18
   2 -12  11   27.16    1.32
  -2 -12 -11   26.93    1.26
   2 -12 -11   27.06    1.24
   2 -12 -11   25.89    1.18
  -2 -12  11   28.90    1.33
  -2  12  11   27.09    1.23
   2  12  11   24.20    1.15
   2  12  11   25.10    1.20
  -2  12  11   26.07    1.24
   2  12  11   24.18    1.22
  -2  12  11   26.60    1.25
   2  12 -11   25.68    1.26
  -2 -12  12   59.70    2.04
   2 -12  12   64.08    2.21
  -2 -12 -12   66.24    2.20
   2 -12 -12   66.03    2.15
   2 -12 -12   55.39    2.04
   2 -12  12   63.72    2.12
   2  12  12   57.63    2.08
   2  12  12   56.01    2.00
  -2  12  12   59.21    2.12
   2  12  12   59.47    2.13
   2  12 -12   60.33    2.14
  -2  12  12   59.34    2.12
  -2 -12  12   60.35    2.20
   2  12 -13    5.99    0.71
   2  12  13    6.37    0.67
  -2  12  13    6.36    0.68
   2 -12  13    7.29    0.76
   2 -12  13    6.89    0.82
  -2 -12  13    5.81    0.66
   2  12  13    5.34    0.66
   2  12  13    6.42    0.64
  -2  12  13    6.89    0.69
   2 -12 -13    5.97    0.67
   2  12  14    8.51    0.64
   2  12  14    9.74    0.76
  -2  12  14    9.33    0.74
   2  12 -14    8.46    0.77
   2 -12  14   10.62    0.81
   2 -12  14    9.98    0.87
  -2 -12  14    8.86    0.70
  -2  12  14    8.90    0.74
   2 -12  15    4.75    0.66
  -2 -12  15    4.17    0.56
   2  12 -15    4.38    0.62
   2 -12 -15    5.16    0.57
  -2 -12 -15    4.42    0.47
   2 -12  16   13.71    0.82
   2 -12 -16   13.68    0.75
  -2 -12 -16   13.31    0.64
   2  12 -16   12.88    0.81
  -2 -12  16   12.34    0.73
   2 -12  17    0.13    0.45
   2  12 -17    0.57    0.45
  -2 -12  17   -0.01    0.40
   2 -12 -18    0.95    0.34
  -2 -12 -18    0.94    0.30
   2  12 -18    0.43    0.38
  -2 -12  18    0.92    0.37
  -2 -12  19   13.80    0.59
  -2 -12 -19   13.70    0.56
  -2 -12  20   39.52    1.16
   2 -12 -20   43.47    1.25
   2  13   0   40.85    1.62
   2  13   0   41.51    1.67
   2 -13   0   38.82    1.45
   2 -13   0   43.39    1.56
  -2 -13   0   42.38    1.54
   2  13  -1    0.31    0.51
   2  13   1    0.46    0.43
   2  13   1    0.76    0.48
   2  13  -1    0.30    0.47
  -2  13   1    0.50    0.36
  -2 -13  -1    0.03    0.37
   2 -13  -1   -0.12    0.29
   2 -13  -1    0.28    0.38
  -2 -13  -1   -0.06    0.38
   2 -13   1   -0.22    0.37
  -2 -13   1    0.58    0.34
   2  13  -2   11.91    0.85
   2 -13  -2   11.68    0.77
   2 -13   2   12.84    0.75
  -2 -13   2   11.81    0.72
  -2 -13  -2   12.37    0.80
   2  13   2   11.35    0.81
   2  13  -2   10.82    0.82
   2 -13  -2   10.20    0.69
  -2 -13  -2   12.91    0.85
   2  13   2   13.32    0.89
   2  13  -3  174.71    5.18
   2 -13  -3  196.10    5.24
  -2 -13  -3  196.26    5.24
   2 -13   3  194.01    5.15
  -2 -13   3  187.69    5.11
   2  13  -3  182.17    5.27
   2  13   3  177.92    5.28
   2  13   3  174.58    5.21
  -2 -13   3  178.44    5.08
   2  13   3  175.79    5.25
  -2 -13  -3  176.07    5.26
   2  13   4    3.15    0.57
   2  13   4    4.08    0.59
  -2  13   4    3.49    0.47
   2  13   4    4.35    0.63
  -2 -13  -4    4.48    0.55
  -2 -13   4    3.42    0.46
   2 -13   4    4.73    0.50
   2 -13  -4    3.80    0.54
   2  13  -4    4.60    0.66
  -2 -13   4    3.76    0.50
  -2  13   5  146.87    4.28
   2  13   5  143.28    4.38
   2  13   5  148.16    4.45
  -2 -13  -5  144.28    4.33
   2 -13  -5  149.39    4.36
   2 -13   5  162.17    4.34
  -2 -13   5  154.54    4.29
   2  13  -5  142.49    4.34
  -2 -13   5  150.90    4.34
  -2 -13  -6   27.26    1.35
   2  13  -6   29.36    1.36
  -2 -13  -6   28.93    1.30
   2 -13  -6   31.03    1.36
  -2 -13   6   32.08    1.26
   2 -13   6   31.93    1.27
   2  13   6   30.89    1.41
  -2  13   6   31.60    1.29
  -2 -13   6   32.44    1.24
   2 -13   6   29.97    1.34
  -2 -13   6   33.12    1.36
  -2 -13  -7    3.76    0.57
  -2  13   7    3.22    0.55
   2  13  -7    3.78    0.63
   2  13   7    3.54    0.55
  -2 -13   7    3.67    0.47
   2 -13  -7    3.23    0.55
  -2 -13  -7    3.00    0.52
   2 -13   7    3.41    0.46
   2  13   7    3.86    0.59
  -2  13   7    3.56    0.49
  -2 -13   7    3.17    0.54
   2 -13   7    3.45    0.66
  -2 -13   7    3.32    0.56
  -2 -13   8   51.78    1.76
   2 -13   8   51.40    1.89
  -2 -13  -8   53.29    1.97
   2  13  -8   51.65    1.91
   2  13   8   50.37    1.86
  -2  13   8   48.16    1.84
   2  13   8   50.45    1.94
   2  13   8   49.46    1.89
  -2  13   8   48.19    1.81
  -2 -13   8   49.61    1.76
   2 -13   8   51.73    1.79
   2  13   8   48.84    1.73
  -2 -13   8   54.95    1.95
  -2 -13   9  228.19    6.17
   2 -13   9  231.53    6.32
  -2 -13  -9  228.86    6.41
   2  13  -9  227.64    6.33
  -2  13   9  233.55    6.33
   2  13   9  223.70    6.30
  -2  13   9  230.29    6.29
  -2 -13   9  222.48    6.20
   2 -13   9  234.70    6.24
   2  13   9  213.11    6.13
  -2  13   9  231.37    6.33
   2  13   9  222.77    6.28
  -2 -13   9  226.31    6.38
  -2 -13  10   29.13    1.23
   2 -13  10   30.94    1.39
  -2 -13 -10   29.00    1.34
   2 -13 -10   29.98    1.30
   2  13  10   27.52    1.29
  -2  13  10   28.86    1.31
   2  13 -10   27.13    1.33
  -2  13  10   29.10    1.28
  -2 -13  10   27.35    1.18
   2 -13  10   29.56    1.21
   2  13  10   26.69    1.18
   2  13  10   28.73    1.29
  -2  13  10   28.86    1.31
  -2 -13  10   27.76    1.32
   2  13  11   32.22    1.38
   2  13 -11   32.24    1.41
  -2  13  11   29.46    1.35
  -2  13  11   30.45    1.46
   2  13  11   30.61    1.34
  -2  13  11   29.44    1.35
   2  13  11   28.82    1.24
  -2 -13  11   30.36    1.39
   2 -13 -11   33.02    1.37
  -2 -13 -11   32.66    1.41
   2 -13  11   32.45    1.43
  -2 -13  11   30.62    1.27
  -2  13  12    2.94    0.56
  -2  13  12    4.08    0.76
   2  13  12    3.69    0.56
   2 -13 -12    3.71    0.59
   2 -13  12    3.05    0.70
  -2 -13  12    3.33    0.56
   2  13 -12    3.47    0.62
  -2  13  12    2.68    0.55
   2  13  12    2.95    0.55
  -2  13  13   13.63    0.98
   2  13  13   12.81    0.82
  -2  13  13   12.55    0.84
  -2 -13  13   12.32    0.79
   2 -13  13   14.53    0.98
   2 -13 -13   14.68    0.88
   2  13  13   12.95    0.85
  -2  13  13   13.98    0.88
   2  13 -13   12.95    0.88
  -2  13  14    1.71    0.49
  -2  13  14    2.66    0.71
   2 -13 -14    2.55    0.51
  -2 -13  14    2.07    0.48
   2 -13  14    2.71    0.67
  -2  13  14    2.61    0.50
   2  13  14    2.74    0.53
   2  13 -14    2.27    0.55
  -2 -13  15   12.25    0.70
   2 -13  15   15.01    0.90
   2  13 -15   12.16    0.79
   2 -13 -15   12.74    0.75
  -2 -13 -15   13.59    0.68
  -2  13  15   12.76    0.90
   2 -13  16   20.65    0.96
  -2 -13  16   16.74    0.77
   2  13 -16   17.52    0.88
  -2 -13 -16   18.78    0.75
   2 -13 -16   19.14    0.85
  -2  13  16   18.42    0.98
   2  13 -17    4.39    0.47
  -2  13  17    4.87    0.60
  -2 -13  17    5.30    0.43
   2 -13  17    5.55    0.55
  -2 -13  18    1.54    0.30
  -2  13  18    1.50    0.44
  -2 -13 -18    1.49    0.28
   2  13 -18    1.12    0.29
   2 -13 -19   14.81    0.58
  -2  13  19   13.97    0.61
   2 -13 -20   10.60    0.40
   2  14   0  137.22    4.20
   2 -14   0  134.64    4.03
  -2 -14   0  135.06    4.03
   2  14   0  136.75    4.17
   2  14   1  441.73   12.16
   2  14  -1  449.96   12.16
  -2 -14  -1  478.90   12.19
   2 -14  -1  458.19   12.03
   2 -14   1  458.68   12.01
  -2 -14   1  457.95   12.01
  -2 -14  -1  453.53   12.04
   2  14   1  434.77   12.12
   2  14  -1  442.38   12.11
   2  14  -2   97.32    3.16
   2  14   2   97.91    3.22
  -2 -14  -2  104.32    3.22
  -2 -14   2  112.44    3.17
   2 -14  -2   99.87    3.09
   2 -14   2  102.42    3.08
  -2 -14   2   98.17    3.05
  -2 -14  -2   98.64    3.09
   2  14   2   94.47    3.20
   2  14   2   96.18    3.18
   2  14  -2   97.59    3.19
   2  14  -2   97.00    3.15
   2  14  -3   20.87    1.13
  -2 -14  -3   20.88    1.12
  -2 -14   3   21.84    1.04
   2  14   3   20.01    1.16
   2 -14  -3   20.41    1.05
  -2 -14  -3   20.77    1.07
   2 -14   3   20.39    1.01
  -2 -14   3   20.31    0.99
   2  14   3   19.38    1.11
  -2  14   3   20.52    1.00
   2  14   3   21.59    1.17
   2  14  -3   20.98    1.14
   2  14  -4  127.26    3.95
   2  14   4  129.65    4.02
  -2  14   4  131.61    3.89
   2  14   4  130.73    4.07
   2  14  -4  127.34    4.00
  -2 -14  -4  132.59    4.05
  -2 -14   4  142.28    3.91
  -2 -14  -4  129.22    3.96
   2 -14   4  135.63    3.90
  -2 -14   4  133.04    3.87
   2 -14  -4  138.30    4.00
   2  14  -5   18.40    1.05
  -2 -14   5   16.31    0.91
   2  14   5   16.90    1.06
  -2  14   5   18.27    0.94
   2  14  -5   17.43    1.05
  -2 -14   5   18.62    0.88
   2 -14  -5   18.13    0.99
  -2 -14  -5   16.36    0.95
   2 -14   5   17.87    0.93
  -2 -14   5   18.63    0.93
   2  14  -6  155.79    4.61
  -2 -14   6  155.58    4.58
   2  14   6  158.68    4.72
  -2  14   6  159.54    4.56
  -2 -14  -6  157.59    4.70
  -2 -14   6  162.18    4.52
   2 -14   6  167.26    4.56
   2 -14  -6  158.25    4.61
  -2 -14  -6  151.72    4.56
   2  14   7    1.16    0.52
   2  14  -7    0.62    0.56
  -2  14   7    0.24    0.50
  -2 -14   7    0.75    0.43
   2  14   7    0.23    0.49
   2  14   7    0.76    0.48
  -2  14   7    1.01    0.42
   2 -14   7    0.90    0.35
   2 -14  -7    0.70    0.44
  -2 -14   7    0.38    0.33
  -2 -14  -7    0.86    0.39
  -2 -14  -7    0.95    0.44
   2 -14  -8   83.28    2.78
  -2 -14  -8   74.07    2.67
  -2 -14   8   84.76    2.66
   2 -14   8   87.99    2.70
  -2 -14  -8   88.84    2.88
   2  14  -8   86.83    2.80
   2  14   8   88.33    2.80
  -2  14   8   89.77    2.81
   2 -14   8   87.46    2.79
  -2 -14   8   90.08    2.65
   2  14   8   84.93    2.87
   2  14   8   88.34    2.85
  -2  14   8   86.96    2.74
   2  14   8   88.95    2.79
  -2 -14   8   87.01    2.81
   2 -14  -9   23.02    1.17
  -2 -14  -9   20.74    1.08
  -2 -14   9   25.44    1.09
   2 -14   9   25.61    1.10
  -2 -14  -9   26.75    1.26
   2  14  -9   24.60    1.23
   2  14   9   24.80    1.20
  -2  14   9   25.52    1.21
   2 -14   9   25.12    1.26
  -2 -14   9   25.72    1.11
  -2  14   9   25.20    1.16
   2  14   9   25.42    1.23
  -2  14   9   24.20    1.20
   2  14   9   25.44    1.19
  -2 -14   9   24.01    1.20
   2 -14  10   64.71    2.18
  -2 -14  10   62.49    2.01
   2  14 -10   60.65    2.14
   2  14  10   60.63    2.14
  -2  14  10   61.84    2.15
   2 -14 -10   62.66    2.13
  -2 -14 -10   62.00    2.20
   2  14  10   59.73    2.10
  -2  14  10   60.48    2.14
   2  14  10   59.24    2.14
  -2  14  10   60.19    2.10
   2  14  11    1.66    0.52
   2  14 -11    1.66    0.58
  -2  14  11    1.55    0.51
   2 -14 -11    1.71    0.53
  -2 -14 -11    2.10    0.50
   2 -14  11    2.10    0.67
  -2 -14  11    1.95    0.50
   2  14  11    1.45    0.47
  -2  14  11    1.61    0.50
  -2  14  11    1.89    0.69
   2  14  12    2.24    0.52
  -2  14  12    2.86    0.55
   2  14 -12    2.38    0.56
   2 -14 -12    2.53    0.52
   2 -14  12    2.77    0.67
  -2 -14  12    2.38    0.48
  -2  14  12    1.65    0.51
  -2  14  12    3.33    0.73
   2  14  12    2.50    0.49
  -2  14  13    0.83    0.46
   2  14  13    0.63    0.47
   2  14 -13    1.36    0.52
   2 -14 -13    1.18    0.47
  -2 -14  13    1.34    0.42
   2 -14  13    1.31    0.62
   2  14  13    0.67    0.42
  -2  14  13    0.69    0.46
  -2  14  13    1.53    0.67
   2  14 -14    5.93    0.60
   2  14  14    5.46    0.58
  -2  14  14    5.43    0.57
  -2 -14 -14    7.19    0.55
   2 -14 -14    6.31    0.58
   2 -14  14    6.60    0.67
  -2 -14  14    5.58    0.50
  -2  14  14    5.35    0.71
  -2  14  14    5.10    0.57
   2  14 -15    3.08    0.47
   2 -14 -15    4.17    0.45
  -2 -14 -15    3.87    0.40
  -2 -14  15    3.03    0.41
   2 -14  15    4.51    0.57
  -2  14  15    3.36    0.62
   2  14 -16   23.72    0.98
  -2  14  16   29.98    1.14
  -2 -14 -16   30.51    0.95
  -2 -14  16   25.77    0.93
   2 -14  16   29.69    1.09
  -2 -14 -17    1.74    0.30
  -2  14  17    2.42    0.46
  -2 -14 -18    0.04    0.19
  -2  14  18    0.02    0.30
   2 -15   0    5.37    0.57
  -2 -15   0    5.29    0.57
   2  15   0    5.84    0.71
  -2 -15   0    7.31    0.68
   2  15   0    6.29    0.75
  -2 -15  -1   63.11    2.33
  -2 -15   1   70.20    2.38
   2 -15  -1   71.22    2.37
   2 -15   1   72.62    2.38
   2  15   1   72.44    2.56
   2  15  -1   73.06    2.51
   2  15   1   73.29    2.53
   2  15  -1   72.34    2.53
   2  15   1   73.55    2.56
  -2 -15   1   82.90    2.51
  -2 -15  -1   80.57    2.54
  -2 -15  -2   12.61    0.82
   2 -15  -2   13.37    0.84
   2 -15   2   14.32    0.84
  -2 -15   2   12.53    0.80
   2  15   2   13.58    0.96
  -2  15   2   14.30    0.82
   2  15   2   12.96    0.95
   2  15  -2   13.99    0.95
   2  15   2   14.51    1.00
   2  15  -2   13.48    0.95
  -2 -15  -2   14.99    0.92
  -2 -15   2   16.20    0.88
   2 -15  -3  171.12    4.92
  -2 -15  -3  165.08    4.90
   2 -15   3  171.39    4.87
  -2 -15   3  169.12    4.86
   2  15   3  170.95    5.05
  -2  15   3  173.90    4.88
   2  15   3  169.27    5.08
   2  15  -3  165.30    4.97
   2  15  -3  167.52    5.01
  -2 -15  -3  174.90    5.04
  -2 -15   4  144.58    4.12
  -2 -15  -4  133.35    4.11
   2 -15  -4  137.62    4.14
   2 -15   4  141.97    4.12
   2  15   4  141.90    4.30
  -2  15   4  135.32    4.08
   2  15  -4  141.66    4.24
   2  15  -4  139.13    4.19
  -2 -15  -4  138.92    4.25
  -2 -15   4  155.80    4.11
   2 -15  -5    1.67    0.44
  -2 -15  -5    1.72    0.41
  -2 -15   5    1.31    0.37
   2 -15   5    1.14    0.37
   2  15  -5    1.43    0.55
   2  15   5    2.22    0.57
  -2  15   5    0.61    0.38
   2  15  -5    1.45    0.61
  -2 -15   5    1.45    0.32
   2  15   6   80.98    2.77
   2  15  -6   82.20    2.72
  -2  15   6   80.37    2.61
   2 -15   6   83.96    2.60
   2 -15  -6   84.95    2.70
  -2 -15  -6   75.84    2.61
  -2 -15   6   80.85    2.57
  -2  15   6   87.23    2.73
   2  15   6   84.39    2.72
   2  15  -6   79.70    2.67
  -2 -15  -7    6.05    0.57
   2 -15   7    5.04    0.52
   2 -15  -7    7.15    0.63
  -2 -15   7    5.92    0.53
  -2 -15  -7    6.58    0.68
   2  15   7    6.46    0.70
  -2  15   7    6.18    0.59
   2  15  -7    6.23    0.69
   2  15   7    7.09    0.72
   2  15  -7    5.73    0.70
   2  15   7    6.27    0.68
  -2  15   7    7.24    0.71
  -2  15   8    1.80    0.44
   2  15  -8    1.17    0.51
   2  15   8    1.11    0.51
   2  15   8    1.25    0.49
  -2  15   8    0.77    0.51
   2 -15  -8    1.13    0.52
  -2 -15  -8    0.79    0.45
   2  15  -8    0.85    0.53
   2  15   8    1.38    0.53
  -2  15   8    1.06    0.52
  -2  15   9    0.21    0.36
   2  15  -9    0.23    0.46
   2  15   9   -0.10    0.46
   2  15   9   -0.18    0.45
  -2  15   9    0.16    0.49
  -2 -15  -9    0.30    0.41
   2  15  -9    0.17    0.52
   2  15   9   -0.16    0.47
  -2  15   9    0.30    0.45
   2  15 -10    2.76    0.53
   2  15  10    3.05    0.54
  -2  15  10    3.01    0.56
   2  15  10    2.64    0.50
  -2  15  10    3.09    0.71
  -2 -15 -10    2.78    0.52
   2  15  10    2.70    0.53
  -2  15  10    2.77    0.55
   2  15 -10    2.55    0.57
   2  15 -11    6.90    0.63
   2  15  11    7.11    0.65
   2  15  11    5.86    0.60
  -2  15  11    7.12    0.79
  -2  15  11    6.29    0.64
   2 -15 -11    8.77    0.71
   2  15 -11    6.81    0.67
   2  15  11    6.75    0.65
  -2  15  11    6.32    0.64
   2  15 -12    0.84    0.39
   2  15  12    0.94    0.44
  -2  15  12    1.79    0.64
   2  15  12    0.98    0.41
  -2  15  12    0.88    0.45
   2 -15 -12    1.15    0.47
  -2  15  12    1.49    0.45
   2  15  12    0.93    0.44
   2  15 -12    1.19    0.46
   2  15 -13    7.92    0.58
   2  15  13    7.56    0.60
  -2  15  13    8.11    0.64
  -2  15  13    9.78    0.77
   2  15 -13    8.63    0.64
  -2  15  13    7.80    0.64
   2  15  13    8.16    0.65
   2 -15 -13    8.98    0.64
  -2  15  14    0.35    0.52
   2  15 -14    0.36    0.38
   2 -15 -14    0.15    0.36
  -2 -15 -14    0.04    0.32
  -2  15  15   23.95    1.00
   2  15 -15   21.13    0.86
   2 -15 -15   24.71    0.92
   2 -15 -15   24.27    0.92
  -2 -15 -15   24.45    0.86
  -2  15  16    1.94    0.43
   2 -15 -16    1.82    0.30
  -2 -15 -16    1.96    0.23
  -2  15  17   31.07    1.03
  -2 -15 -17   32.94    0.99
   2 -15 -17   31.59    1.00
   2 -15 -18    0.74    0.14
   2 -16   0    2.30    0.42
  -2 -16   0    2.67    0.44
   2  16   0    2.07    0.59
   2  16   0    2.35    0.62
   2  16   0    2.12    0.58
  -2 -16   0    2.28    0.48
   2 -16  -1   23.90    1.10
  -2 -16  -1   22.01    1.08
   2 -16   1   24.75    1.11
  -2 -16   1   23.61    1.10
  -2  16   1   25.65    1.09
   2  16   1   24.82    1.28
   2  16   1   25.11    1.29
   2  16  -1   24.34    1.25
  -2 -16  -1   26.93    1.24
  -2 -16   1   28.81    1.22
   2  16  -1   26.54    1.29
   2 -16  -2    5.56    0.55
  -2 -16  -2    4.78    0.53
   2 -16   2    5.38    0.54
  -2 -16   2    5.85    0.56
   2  16   2    6.31    0.73
  -2  16   2    5.36    0.54
   2  16  -2    5.52    0.69
   2  16   2    5.12    0.66
  -2 -16  -2    5.17    0.61
  -2 -16   2    6.08    0.58
   2  16  -2    5.59    0.70
   2 -16  -3  119.19    3.74
  -2 -16  -3  111.59    3.70
   2 -16   3  131.21    3.79
  -2 -16   3  130.05    3.79
  -2 -16  -3  135.06    3.95
  -2 -16   3  147.65    3.81
   2  16  -3  131.31    3.90
   2  16   3  126.26    3.95
   2  16  -3  128.09    3.89
  -2  16   3  127.78    3.74
  -2 -16  -4    0.66    0.45
   2  16   4    0.06    0.47
  -2  16   4    0.41    0.36
   2  16  -4    0.20    0.50
   2  16  -4    0.84    0.51
  -2 -16  -5   17.13    1.00
   2  16  -5   16.74    0.99
   2  16   5   17.72    1.05
   2  16  -5   16.99    0.99
  -2  16   5   16.75    0.89
   2  16  -6   20.11    1.07
   2 -16  -6   19.64    1.00
   2  16   6   21.26    1.12
   2  16   6   20.73    1.10
  -2  16   6   19.99    0.97
   2  16  -6   18.89    1.05
   2  16   6   19.98    1.08
  -2  16   6   20.42    1.07
   2  16   7   93.75    2.94
  -2  16   7   88.15    2.79
   2  16   7   90.39    2.86
   2  16  -7   91.51    2.89
   2 -16  -7   90.50    2.82
   2  16  -7   93.89    2.88
   2  16   7   89.81    2.89
  -2  16   7   93.43    2.90
  -2  16   8   90.28    2.82
   2  16   8   95.31    2.94
   2  16   8   89.24    2.85
  -2  16   8   93.18    2.91
   2  16  -8   92.54    2.89
   2 -16  -8   90.24    2.84
  -2 -16  -8   95.28    2.95
   2  16   8   90.00    2.88
  -2  16   8   93.66    2.90
   2  16  -8   93.40    2.87
   2  16   9   15.74    0.91
  -2  16   9   15.36    0.83
   2  16   9   14.79    0.87
  -2  16   9   16.23    0.91
   2  16  -9   15.05    0.86
  -2 -16  -9   15.10    0.88
   2  16   9   16.19    0.92
  -2  16   9   15.99    0.91
   2  16  -9   16.04    0.90
   2  16  10   23.69    1.09
   2  16  10   22.32    1.03
  -2  16  10   22.59    1.12
  -2  16  10   20.15    1.03
   2  16 -10   21.89    1.03
   2  16  10   22.54    1.07
   2  16 -10   22.65    1.04
  -2  16  10   21.97    1.06
   2  16  11   17.18    0.90
  -2  16  11   17.01    0.89
  -2  16  11   17.23    0.94
   2  16  11   15.12    0.83
   2 -16 -11   17.71    0.89
   2  16 -11   15.31    0.80
   2  16  11   16.40    0.88
  -2  16  11   15.17    0.86
   2  16 -11   17.20    0.86
   2  16  12   19.50    0.91
  -2  16  12   17.99    0.93
   2  16  12   16.49    0.84
  -2  16  12   18.15    0.89
   2  16 -12   18.00    0.84
   2  16  12   18.52    0.89
  -2  16  12   17.12    0.87
   2  16 -12   17.31    0.79
   2 -16 -12   18.97    0.87
  -2  16  13   13.61    0.79
  -2  16  13   13.70    0.73
  -2  16  13   13.13    0.72
   2  16  13   13.63    0.73
   2 -16 -13   14.05    0.71
  -2 -16 -13   14.80    0.68
  -2  16  14    0.43    0.44
   2  16 -14    0.25    0.29
   2 -16 -14    0.48    0.27
   2 -16 -14    0.36    0.30
  -2 -16 -14    0.26    0.26
  -2  16  15    0.40    0.36
   2 -16 -15    0.56    0.24
  -2 -16 -15    0.65    0.21
   2  16 -15    0.39    0.22
  -2 -16 -16   53.20    1.46
   2 -16 -16   49.50    1.45
  -2 -17   0    0.34    0.36
   2  17   0    0.80    0.47
   2  17   0    1.14    0.53
  -2 -17  -1    4.99    0.57
  -2 -17   1    3.85    0.49
   2  17  -1    4.89    0.65
   2  17   1    3.92    0.64
   2  17  -1    3.35    0.57
   2  17   1    3.67    0.59
   2  17  -2   67.87    2.26
  -2 -17   2   73.25    2.14
  -2 -17  -2   68.91    2.23
   2 -17  -2   55.04    1.94
  -2  17   2   60.06    2.00
   2  17  -2   63.91    2.23
   2  17   2   63.53    2.24
   2  17  -2   62.63    2.22
  -2 -17  -3    6.16    0.62
   2  17  -3    6.98    0.69
   2 -17  -3    5.22    0.50
   2  17   3    5.80    0.65
   2  17  -3    5.82    0.65
  -2  17   3    4.34    0.49
  -2 -17  -4   17.44    0.97
   2  17  -4   17.35    0.98
   2 -17  -4   17.46    0.86
  -2  17   4   17.50    0.85
   2  17   4   17.63    1.00
   2  17  -4   17.69    0.99
   2 -17  -5    0.61    0.41
  -2 -17  -5    0.63    0.42
   2  17  -5    0.91    0.48
   2  17   5    0.92    0.48
   2  17   5    0.61    0.45
  -2  17   5    0.98    0.35
   2  17   5    1.18    0.50
   2  17  -5    0.35    0.48
  -2  17   5    1.08    0.51
   2 -17  -6    0.11    0.39
   2  17  -6    0.08    0.43
  -2  17   6    0.35    0.33
   2  17   6    0.16    0.47
   2  17   6    0.49    0.44
  -2  17   6    0.56    0.47
   2  17  -6    0.34    0.43
   2  17  -7   -0.04    0.41
  -2  17   7   -0.08    0.34
   2  17   7    0.41    0.45
   2  17   7    0.31    0.40
  -2  17   7    0.34    0.46
   2 -17  -7    0.25    0.42
   2  17  -7   -0.14    0.40
   2  17   7    0.10    0.43
  -2  17   7    0.04    0.45
   2  17  -8    2.26    0.46
   2  17   8    2.47    0.50
  -2  17   8    2.99    0.52
   2  17   8    2.18    0.45
   2 -17  -8    2.03    0.47
   2  17   8    2.72    0.50
  -2  17   8    2.20    0.49
   2  17  -8    2.07    0.46
   2  17  -9    1.29    0.41
   2  17   9    1.48    0.42
   2  17   9    0.90    0.40
  -2  17   9    1.29    0.57
  -2  17   9    1.14    0.44
   2 -17  -9    1.59    0.45
  -2  17   9    1.35    0.45
   2  17  -9    1.08    0.41
   2  17   9    1.11    0.45
   2  17 -10   34.76    1.30
   2  17  10   36.53    1.34
   2  17  10   32.54    1.27
  -2  17  10   35.72    1.34
  -2  17  10   34.44    1.32
   2  17 -10   37.03    1.27
   2  17  10   34.72    1.33
  -2  17  10   34.17    1.33
   2  17  11    9.82    0.62
   2  17 -11    8.71    0.57
  -2  17  11    8.68    0.65
   2  17  11    7.65    0.55
  -2  17  11    8.08    0.61
   2  17 -11    7.99    0.51
   2  17  11    8.69    0.62
  -2  17  11    9.08    0.61
   2  17 -12    8.54    0.52
  -2  17  12    8.69    0.61
  -2  17  12    9.09    0.58
   2 -17 -12    9.21    0.55
  -2 -17 -12    9.15    0.53
   2  17  12    8.70    0.56
  -2  17  12    8.69    0.56
   2 -17 -13   31.40    1.07
  -2 -17 -13   32.64    1.04
   2 -17 -13   30.69    1.02
   2  17 -13   30.40    1.03
  -2 -17 -14   18.17    0.61
   2 -17 -14   16.22    0.61
  -2 -17 -15    4.57    0.25
  -2 -18   0   90.48    2.66
   2  18   0   81.36    2.70
  -2 -18  -1   24.91    1.07
   2  18  -1   23.18    1.12
   2  18   1   22.97    1.10
   2  18  -1   22.63    1.09
  -2 -18  -2   43.24    1.56
   2  18  -2   41.67    1.59
   2  18   2   40.69    1.57
   2  18  -2   41.69    1.58
  -2 -18  -3    3.84    0.48
   2  18   3    2.86    0.49
   2  18  -3    2.69    0.54
   2  18  -3    2.83    0.49
   2  18   3    2.60    0.50
   2 -18  -4  128.97    3.77
  -2 -18  -4  147.44    3.99
   2  18   4  135.61    3.97
   2  18   4  139.77    3.98
   2  18  -4  142.15    3.96
   2  18  -4  144.32    3.97
  -2  18   4  123.75    3.73
   2  18   4  137.40    3.96
  -2  18   4  144.17    3.99
   2 -18  -5    5.13    0.49
  -2 -18  -5    6.10    0.55
   2  18   5    5.42    0.58
   2  18  -5    5.93    0.55
   2  18  -5    6.02    0.58
  -2  18   5    5.59    0.44
   2  18   5    5.13    0.57
  -2  18   5    5.36    0.61
   2  18   6   69.59    2.23
   2  18  -6   72.30    2.19
   2  18  -6   70.29    2.20
  -2  18   6   64.10    2.03
  -2  18   6   69.43    2.23
   2  18   6   63.76    2.14
   2 -18  -6   67.82    2.11
   2  18  -6   74.01    2.20
   2  18   6   68.01    2.19
  -2  18   6   69.55    2.22
   2  18   7   30.11    1.23
   2  18  -7   30.63    1.17
   2  18  -7   31.86    1.22
   2  18   7   29.40    1.17
  -2  18   7   31.07    1.24
   2 -18  -7   30.50    1.16
   2  18  -7   33.12    1.20
  -2  18   7   30.43    1.23
   2  18   7   30.15    1.21
   2  18  -8   54.37    1.74
   2  18  -8   56.84    1.78
   2  18   8   54.52    1.80
   2  18   8   49.90    1.73
  -2  18   8   53.29    1.76
  -2  18   8   57.24    1.83
   2 -18  -8   56.07    1.75
   2  18   8   53.49    1.79
  -2  18   8   57.43    1.83
   2  18  -9    1.22    0.35
   2  18   9    1.47    0.37
   2  18  -9    0.99    0.29
  -2  18   9    0.82    0.39
   2  18   9    0.99    0.34
   2 -18  -9    1.86    0.38
   2  18   9    1.36    0.38
  -2  18   9    1.62    0.41
   2  18  10    1.09    0.34
   2  18 -10    0.70    0.24
   2  18 -10    0.95    0.31
  -2  18  10    1.00    0.37
  -2 -18 -10    1.16    0.32
   2 -18 -10    1.12    0.34
  -2  18  10    0.95    0.36
   2  18  10    1.31    0.35
   2  18 -11    2.17    0.30
  -2  18  11    1.92    0.36
  -2 -18 -11    2.31    0.32
   2  18  11    1.94    0.34
  -2  18  11    2.01    0.34
  -2 -18 -12   29.62    0.87
   2  18 -12   22.61    0.78
  -2 -18 -13    4.85    0.27
   2  19   0   22.22    0.97
   2  19  -1   38.64    1.37
   2  19   1   38.84    1.41
   2  19   1   36.27    1.36
   2  19   2   29.63    1.18
  -2  19   2   31.25    1.21
   2  19   2   27.56    1.13
   2  19  -2   30.05    1.13
   2  19   2   27.22    1.15
   2  19   3   68.13    2.14
  -2  19   3   67.77    2.16
   2  19   3   64.86    2.13
   2  19  -3   71.87    2.15
   2  19  -3   67.35    2.10
   2  19   4    0.46    0.38
  -2  19   4    0.55    0.41
   2  19  -4    0.97    0.38
   2  19  -4    0.44    0.30
   2  19   4    1.01    0.37
   2  19   4    0.44    0.35
   2  19   5    2.79    0.44
  -2  19   5    2.01    0.43
   2  19  -5    2.72    0.37
   2  19  -5    3.19    0.41
   2  19   5    1.98    0.39
   2  19   5    2.57    0.40
  -2  19   5    2.63    0.45
   2  19   6    5.01    0.46
  -2  19   6    4.80    0.48
   2  19  -6    5.97    0.48
   2  19  -6    5.38    0.41
   2  19   6    5.20    0.47
  -2  19   6    5.13    0.50
   2  19  -7   10.90    0.54
   2  19  -7   12.93    0.62
   2  19   7   13.36    0.66
  -2  19   7   13.01    0.68
   2 -19  -7   11.81    0.59
   2  19   7   11.63    0.64
  -2  19   7   13.00    0.68
   2  19  -8   68.28    1.91
   2  19   8   65.27    1.95
  -2  19   8   65.90    1.97
   2 -19  -8   64.11    1.89
   2  19   8   61.93    1.93
  -2  19   8   64.08    1.95
   2  19  -9    5.91    0.37
   2  19   9    6.48    0.43
  -2  19   9    6.11    0.45
  -2  19   9    5.99    0.42
   2  19   9    6.49    0.42
   2 -19  -9    5.71    0.39
  -2  19  10   22.05    0.82
   2 -19 -10   22.60    0.78
  -2 -19 -10   22.03    0.77
   2  19  10   22.12    0.78
  -2  19  10   22.90    0.79
  -2 -19 -11    0.34    0.17
   2  20   0  104.73    2.97
  -2  20   0  106.50    2.98
   2  20   0  102.00    2.94
   2  20   1   21.35    0.87
  -2  20   1   22.51    0.89
   2  20   1   19.77    0.83
   2  20  -1   20.57    0.84
   2  20   2   14.34    0.69
  -2  20   2   14.35    0.70
   2  20   2   14.89    0.68
   2  20  -2   14.30    0.66
  -2  20   3   16.10    0.73
   2  20   3   17.02    0.74
   2  20   3   17.45    0.73
   2  20  -3   15.22    0.62
  -2  20   3   17.95    0.77
   2  20   4    0.39    0.28
  -2  20   4    0.41    0.29
   2  20   4    0.65    0.28
   2  20  -4    0.35    0.18
  -2  20   4    0.32    0.31
   2  20   5   44.02    1.39
  -2  20   5   43.92    1.40
   2  20   5   44.32    1.39
  -2  20   5   46.04    1.42
   2  20   6    7.17    0.42
  -2  20   6    7.00    0.46
  -2 -20  -6    6.51    0.40
   2  20   6    6.70    0.41
  -2  20   6    7.42    0.43
   2  20   7    0.72    0.21
  -2  20   7    1.06    0.26
  -2  20   7    0.71    0.25
   2  20   7    0.74    0.22
  -2 -20  -7    0.75    0.23
  -2  20   8    0.39    0.21
  -2  20   8    0.54    0.19
  -2  21   0    2.01    0.28
  -2  21   0    1.75    0.24
   2  21   0    1.56    0.19
  -2  21   1    2.72    0.29
  -2  21  -1    2.35    0.27
  -2  21   1    2.43    0.26
   2  21  -1    1.88    0.20
   2  21   1    2.23    0.22
  -2  21   2   17.68    0.65
  -2  21   2   16.12    0.61
  -2  21  -2   17.59    0.63
   2  21   2   16.47    0.58
  -2  21   3    0.81    0.21
  -2  21  -3    0.64    0.20
  -2  21   3    0.84    0.19
   2  21   3    0.66    0.16
  -2  21   4   21.07    0.70
  -2  21   4   20.28    0.67
  -2  21  -4   20.82    0.68
  -2  21   5   28.10    0.85
   3   0   0    0.44    0.17
   3   0  -1    0.21    0.18
   3   0  -1    0.04    0.16
   3   0  -2  207.50    5.30
   3   0  -2  200.21    5.30
   3   0   2  211.50    5.30
   3   0  -3    0.24    0.16
   3   0  -3    0.03    0.13
   3   0   3    0.01    0.12
   3   0  -4  809.63   19.91
   3   0  -4  778.25   19.88
   3   0   4  788.08   19.87
   3   0  -5   -0.02    0.13
   3   0   5    0.18    0.12
   3   0   6    0.21    0.13
   3   0  -6    1.04    0.15
   3   0   7    0.54    0.16
   3   0  -7    0.91    0.16
   3   0   8 1423.67   35.87
   3   0   8 1421.97   35.65
   3   0  -8 1424.01   35.67
   3   0  -9    0.22    0.17
   3   0   9    0.21    0.14
  -3   0  11    0.63    0.31
  -3   0  12 1142.73   30.15
   3   0  12 1264.41   30.33
   3   0  13    0.60    0.46
   3   0  13    0.61    0.47
   3   0  13    0.32    0.46
   3   0 -13    0.28    0.31
  -3   0  13    0.26    0.41
  -3   0  13    0.13    0.33
   3   0  14   97.15    3.01
   3   0 -14  103.45    2.91
  -3   0  14   97.49    2.86
   3   0  14   97.69    2.86
   3   0  14   93.74    2.85
   3   0  15   -0.26    0.54
   3   0  15    0.23    0.53
   3   0 -15    0.12    0.38
  -3   0  15   -0.53    0.50
   3   0  15    0.36    0.52
   3   0  16   37.28    1.58
   3   0  16   32.60    1.38
  -3   0  16   35.06    1.40
   3   0  16   31.91    1.43
   3   0 -16   36.26    1.43
   3   0  17   -0.04    0.57
   3   0  17    0.19    0.58
  -3   0  17    0.38    0.53
   3   0  17    0.16    0.69
   3   0  18    0.14    0.61
   3   0  18    0.07    0.56
   3   0  18    0.20    0.74
   3   0  19    0.66    0.57
   3   0  19   -0.05    0.58
   3   0  19    0.15    0.74
   3   0  20  119.38    3.64
   3   0  20  114.82    3.42
   3   0  20  114.93    3.51
   3   0  21    0.08    0.70
  -3   0  21   -0.35    0.61
   3   0  21    0.26    0.50
   3   0  21    0.27    0.49
   3   0  22   42.81    1.51
  -3   0  22   42.74    1.42
   3   0  22   42.39    1.51
   3   0  23   -0.43    0.49
  -3   0  23   -0.28    0.38
   3   0 -24    6.41    0.43
   3   1   0    0.52    0.17
   3  -1   0    0.43    0.16
   3  -1  -1 2454.15   62.33
   3   1  -1 2498.56   62.34
   3  -1  -1 2526.13   62.34
   3   1  -2  771.25   20.25
   3  -1   2  812.81   20.24
   3  -1  -2  755.73   20.24
   3   1   2  832.31   20.25
   3  -1  -2  822.83   20.26
   3   1  -2  835.79   20.23
   3   1  -3  693.88   18.02
   3   1   3  746.24   18.02
   3  -1  -3  698.45   18.01
   3  -1   3  705.84   18.00
   3  -1  -3  714.02   18.03
   3   1  -3  734.56   18.00
   3   1   4   58.84    1.59
   3  -1  -4   54.70    1.59
   3  -1   4   56.00    1.57
   3   1  -4   55.63    1.59
   3  -1  -4   58.91    1.63
   3   1  -4   59.61    1.60
   3   1  -5  411.92   10.67
   3   1   5  436.29   10.67
   3  -1  -5  415.35   10.68
   3  -1   5  421.37   10.67
   3   1  -6   32.56    1.00
   3   1   6   35.92    1.00
   3  -1  -6   33.01    1.02
   3  -1   6   34.95    1.02
   3   1   7   85.94    2.20
   3  -1   7   78.59    2.21
   3   1  -7   79.85    2.19
   3  -1  -7   82.60    2.22
   3  -1  -8    5.41    0.34
   3   1   8    6.81    0.30
   3  -1   8    5.14    0.31
   3   1  -8    5.97    0.29
   3   1   8    6.40    0.49
   3   1   9   50.41    1.41
   3   1  -9   51.82    1.43
   3   1   9   52.65    1.68
  -3   1  11  163.61    4.47
  -3  -1  11  167.53    4.55
  -3   1  12  103.89    3.07
  -3  -1  12  107.32    3.14
   3  -1 -13  162.65    4.18
   3   1  13  153.63    4.14
   3   1  13  144.00    4.10
   3  -1  13  149.98    4.14
   3   1  13  145.90    4.26
   3   1 -13  162.02    4.19
   3   1  13  148.79    4.13
  -3   1  13  133.92    4.04
  -3  -1  13  132.40    4.11
   3  -1  13  141.00    4.12
  -3   1  13  151.45    4.15
   3  -1 -14   37.81    1.38
   3   1  14   35.53    1.36
   3  -1  14   37.34    1.40
   3   1  14   35.07    1.35
   3   1  14   35.52    1.48
   3   1 -14   37.85    1.38
  -3  -1  14   35.44    1.32
   3   1  14   35.09    1.36
  -3  -1  14   30.72    1.32
   3  -1  14   32.80    1.38
  -3   1  14   36.96    1.39
   3   1  15   45.84    1.67
   3  -1  15   47.89    1.71
   3   1  15   47.28    1.68
   3   1  15   46.50    1.82
   3   1 -15   52.08    1.74
   3  -1 -15   50.27    1.71
  -3  -1  15   46.11    1.64
  -3   1  15   48.19    1.72
  -3  -1  15   41.01    1.63
   3  -1  15   45.13    1.71
   3   1  16   14.40    0.99
   3  -1 -16   14.22    0.83
  -3  -1  16   13.93    0.84
  -3   1  16   14.17    0.91
   3  -1  16   12.15    0.94
   3   1  16   13.32    0.87
   3  -1  16   13.66    0.91
   3   1  16   13.19    0.85
   3  -1  17    0.65    0.62
   3   1  17    0.30    0.57
   3   1  17    0.14    0.60
   3  -1 -17    0.22    0.41
  -3   1  17    0.12    0.56
   3  -1  17    0.60    0.73
   3   1  17    0.26    0.68
   3   1  18   19.25    1.15
   3   1  18   15.84    1.07
   3  -1  18   16.89    1.09
  -3   1  18   16.08    0.99
   3  -1 -18   17.03    0.93
   3  -1  18   17.35    0.99
   3   1  18   16.86    0.96
   3  -1  19    1.26    0.62
   3   1  19    1.47    0.57
   3   1  19    1.51    0.64
   3  -1  19    2.10    0.79
   3   1  19    2.10    0.76
  -3  -1  19    1.16    0.66
   3   1  20    8.84    0.71
   3  -1  20    8.88    0.76
  -3  -1  20    9.61    0.81
   3   1  20   10.63    0.93
   3  -1  20    9.13    0.94
   3   1  20    9.85    0.82
   3  -1  21   25.19    1.11
   3   1  21   26.43    1.20
   3  -1  21   25.39    1.07
   3   1  21   25.83    1.04
  -3   1  21   26.91    1.15
   3   1  21   25.17    1.20
  -3  -1  21   26.82    1.11
  -3   1  22   37.61    1.33
  -3  -1  22   39.16    1.29
   3   1  22   37.11    1.39
   3   1  22   37.60    1.39
  -3   1  23    0.02    0.38
  -3  -1  23   -0.09    0.35
   3   1  23    0.19    0.47
   3  -1 -24   28.61    0.97
   3   1 -24   25.98    0.90
  -3  -2   0    0.18    0.08
   3  -2   0    0.49    0.09
   3  -2  -1   25.35    0.77
   3  -2   1   23.82    0.65
  -3  -2   1   23.10    0.66
   3  -2  -2  532.96   13.90
   3  -2   2  567.21   13.90
   3  -2   2  541.93   13.80
  -3  -2   2  543.05   13.81
   3   2  -2  573.72   13.84
   3  -2  -3   35.00    1.11
   3   2  -3   37.75    1.13
   3   2   3   36.08    1.10
   3  -2   3   35.44    1.10
  -3  -2   3   39.30    1.05
   3  -2   3   38.58    1.04
   3   2  -3   40.38    1.08
   3  -2   4  690.89   17.54
   3  -2  -4  699.63   17.55
   3   2  -4  673.40   17.55
   3   2   4  692.70   17.53
   3   2  -4  717.55   17.51
   3  -2   5    0.50    0.16
   3   2  -5    0.89    0.17
   3   2   5    0.72    0.16
   3  -2  -5    0.68    0.18
   3   2   6  108.52    2.78
   3   2  -6  102.15    2.79
   3  -2   6  106.30    2.80
   3  -2  -6  101.02    2.81
   3   2  -7  172.58    4.56
   3   2   7  184.64    4.56
   3  -2  -7  169.94    4.61
   3   2  -8   57.02    1.62
   3   2   8   60.57    1.62
   3   2   8   57.62    1.82
   3  -2   8   59.32    1.82
   3   2   9  114.34    3.01
   3   2  -9  115.78    3.03
   3  -2   9  113.58    3.27
   3   2   9  118.31    3.29
   3   2  10  198.83    5.10
   3  -2  10  193.06    5.08
  -3   2  11   11.06    0.56
  -3  -2  11   14.54    0.74
   3   2  11   12.27    0.75
   3  -2  11   13.12    0.75
  -3  -2  12  228.96    6.45
   3   2  12  252.06    6.57
   3  -2  12  241.78    6.53
   3  -2  13   34.40    1.35
   3   2  13   35.28    1.31
   3   2  13   37.14    1.35
   3  -2  13   34.03    1.41
   3   2  13   36.57    1.46
  -3  -2  13   31.26    1.32
   3   2  13   35.33    1.32
   3  -2 -13   39.30    1.35
   3  -2  13   33.65    1.36
  -3   2  13   38.59    1.38
   3   2  14    5.72    0.60
   3   2  14    4.56    0.59
   3   2  14    5.12    0.69
   3  -2  14    5.30    0.63
   3  -2  14    5.54    0.64
  -3  -2  14    4.72    0.54
  -3  -2  14    4.81    0.51
   3  -2 -14    5.55    0.51
   3   2  14    4.56    0.56
  -3   2  14    5.22    0.63
   3  -2  14    4.29    0.68
   3  -2  15   10.14    0.81
   3   2  15    9.87    0.73
   3   2  15   10.16    0.76
   3   2  15    9.92    0.85
   3  -2  15    9.61    0.83
  -3  -2  15   10.45    0.73
   3   2  15   10.12    0.76
   3  -2 -15   10.86    0.71
   3  -2  15   10.11    0.86
  -3   2  15    9.81    0.78
   3   2  16   91.72    2.88
   3  -2  16   86.75    2.82
   3  -2 -16   90.33    2.69
   3  -2  16   81.89    2.69
  -3   2  16   90.50    2.73
   3   2  16   83.02    2.63
   3   2  16   81.77    2.60
   3  -2  16   87.33    2.69
  -3   2  17   48.06    1.80
   3  -2 -17   50.73    1.78
   3   2  17   45.80    1.74
   3   2  17   47.87    1.74
   3  -2  17   47.94    1.80
   3   2  17   54.51    2.01
   3  -2  17   50.30    1.93
   3  -2 -18   -0.19    0.46
   3  -2  18   -0.03    0.57
   3  -2  18    0.47    0.62
   3   2  18    0.64    0.62
   3   2  18    0.07    0.56
   3  -2 -18    0.04    0.40
  -3   2  18   -0.19    0.62
  -3  -2  18   -0.07    0.64
   3   2  18    0.29    0.73
   3  -2  19   43.26    1.73
   3   2  19   46.64    1.81
   3   2  19   42.90    1.69
  -3  -2  19   46.30    1.64
  -3   2  19   43.68    1.65
   3  -2 -19   43.76    1.60
   3  -2  19   45.52    1.66
   3   2  19   43.04    1.57
   3  -2  20   33.10    1.34
   3   2  20   33.12    1.27
   3  -2  20   33.41    1.43
   3   2  20   34.95    1.48
   3   2  20   33.73    1.43
  -3  -2  20   37.20    1.35
   3  -2  21    3.06    0.57
  -3  -2  21    2.71    0.57
   3   2  21    3.61    0.73
   3   2  21    2.60    0.53
   3  -2  21    3.23    0.53
   3   2  21    2.81    0.46
  -3   2  22   25.61    1.05
  -3  -2  22   26.06    0.97
   3   2  22   25.62    1.09
   3   2  22   25.58    1.07
   3  -2  22   25.17    1.05
   3   2  23    8.42    0.59
  -3   2  23    6.67    0.52
   3   2 -24    0.13    0.20
   3  -2 -24    0.95    0.30
  -3  -3   0    0.14    0.11
   3  -3   0    0.15    0.17
   3  -3   0    0.24    0.11
   3  -3  -1   27.21    0.87
   3  -3   1   25.91    0.75
  -3  -3   1   25.32    0.75
   3  -3  -1   28.30    0.87
   3  -3  -2  692.10   17.52
   3  -3   2  701.01   17.41
  -3  -3   2  662.28   17.41
   3  -3  -2  714.93   17.52
   3  -3   2  721.94   17.51
   3   3  -3    1.83    0.15
   3  -3   3    1.32    0.14
  -3  -3   3    1.14    0.15
   3  -3  -3    1.27    0.21
   3  -3   3    1.24    0.20
   3   3  -4   47.08    1.24
  -3  -3   4   43.03    1.25
   3  -3   4   43.52    1.25
   3  -3   4   44.39    1.32
   3  -3  -4   44.19    1.33
  -3  -3   5    0.11    0.14
   3  -3   5    0.17    0.14
   3   3  -6  195.97    5.04
   3   3   6  190.47    5.00
   3   3   7  143.15    3.69
   3   3  -7  138.12    3.71
   3   3  -8  323.85    8.49
   3   3   8  345.83    8.49
   3   3   8  333.82    8.69
   3  -3   8  324.08    8.67
   3   3  -9  498.76   13.24
   3   3   9  545.04   13.24
   3   3   9  540.17   13.51
   3  -3   9  517.98   13.48
   3  -3  10    2.30    0.41
   3   3  10    2.03    0.42
  -3  -3  11   17.57    0.88
   3  -3  11   17.05    0.86
   3   3  11   18.05    0.90
  -3  -3  12    2.03    0.43
   3  -3  12    2.09    0.46
   3  -3  12    1.69    0.44
   3   3  12    2.28    0.50
   3  -3  12    1.63    0.51
   3   3  13   22.51    1.00
   3  -3  13   22.69    1.03
   3   3  13   22.40    0.99
   3   3  13   22.60    1.11
   3  -3  13   20.88    1.06
  -3  -3  13   21.58    1.05
   3   3  13   22.22    0.99
   3  -3 -13   22.36    0.98
  -3   3  13   22.51    1.03
   3  -3  13   22.08    1.07
   3   3  14    0.29    0.49
  -3  -3  14    0.61    0.41
   3   3  14    0.17    0.53
   3  -3  14    0.09    0.48
   3  -3  14    0.68    0.54
   3   3  14    0.08    0.45
   3  -3 -14    0.40    0.35
   3   3  14    0.13    0.44
   3  -3  14    0.39    0.63
  -3   3  14    0.16    0.50
   3   3  15    3.03    0.58
   3  -3  15    3.45    0.68
   3   3  15    3.63    0.65
   3   3  15    2.61    0.55
   3  -3  15    2.50    0.60
  -3  -3  15    2.71    0.50
   3  -3 -15    3.28    0.47
   3   3  15    3.92    0.60
  -3   3  15    2.74    0.60
   3   3  16   34.88    1.44
   3   3  16   35.72    1.43
   3  -3  16   39.49    1.55
   3   3  16   40.38    1.66
   3  -3  16   39.35    1.60
  -3  -3  16   34.60    1.47
   3   3  16   36.77    1.49
   3  -3 -16   38.26    1.46
  -3   3  16   38.43    1.54
  -3  -3  16   37.00    1.42
   3  -3 -17  161.13    4.64
   3   3  17  166.68    4.72
   3  -3  17  155.07    4.61
   3  -3 -17  158.04    4.48
  -3   3  17  156.57    4.51
  -3  -3  17  158.28    4.39
   3  -3  17  157.66    4.50
   3   3  17  150.68    4.42
   3   3  17  150.38    4.39
   3   3  18    1.75    0.56
   3  -3 -18    3.20    0.58
   3  -3  18    4.26    0.72
   3   3  18    3.05    0.66
   3  -3  18    3.35    0.64
   3  -3 -18    2.57    0.49
  -3   3  18    2.67    0.65
  -3  -3  18    3.04    0.63
   3  -3  19   34.40    1.47
   3   3  19   37.26    1.57
   3  -3 -19   35.84    1.38
  -3   3  19   35.83    1.44
   3   3  19   32.73    1.45
  -3  -3  19   36.76    1.36
   3  -3  19   34.44    1.43
   3   3  19   34.21    1.33
   3  -3  20    0.34    0.57
   3  -3  20   -0.49    0.46
   3  -3  20    0.35    0.58
   3   3  20    0.33    0.52
   3   3  20    0.66    0.47
  -3   3  20    0.26    0.52
  -3  -3  20   -0.14    0.54
   3   3  20   -0.02    0.70
   3  -3  21    1.27    0.51
   3   3  21    1.40    0.47
   3  -3  21    0.63    0.43
   3   3  21    0.99    0.42
  -3  -3  21    0.22    0.49
   3   3  21    0.95    0.64
   3  -3  22   94.35    2.80
  -3   3  22  101.75    2.81
   3   3  22   98.48    2.81
   3   3  22   97.03    2.88
  -3   3  23   13.60    0.69
  -3  -3  23   14.04    0.68
  -3  -4   0    0.16    0.13
   3  -4   0    0.40    0.20
   3  -4   0    0.24    0.13
   3  -4  -1   20.99    0.74
   3  -4   1   20.72    0.65
  -3  -4   1   20.33    0.65
   3  -4  -1   19.75    0.75
   3  -4  -2   24.70    0.84
   3  -4   2   23.99    0.74
  -3  -4   2   23.31    0.73
   3  -4  -3 1242.52   31.03
   3  -4   3 1244.64   30.94
  -3  -4   3 1217.51   30.94
   3   4  -4    5.99    0.24
   3  -4  -4    5.15    0.38
  -3  -4   4    5.77    0.31
   3  -4   4    5.87    0.30
   3   4  -5  117.62    3.01
   3  -4  -5  114.10    3.17
  -3  -4   5  114.71    3.08
   3  -4   5  114.93    3.07
   3  -4  -6  545.69   14.25
  -3  -4   6  569.26   14.18
   3  -4   6  558.45   14.16
   3  -4  -7 1866.75   47.30
   3  -4   7 1826.51   47.29
   3   4   7 1842.32   47.30
  -3  -4   7 1982.47   47.23
   3  -4   7 1876.18   47.20
   3   4   8  226.74    6.03
   3  -4   8  227.86    6.02
   3   4  -8  224.61    5.87
   3   4   8  226.56    5.84
   3   4   9   24.75    1.00
   3  -4   9   22.41    0.96
   3   4   9   23.72    0.77
   3   4  -9   24.13    0.79
   3   4  10   43.66    1.52
   3  -4  10   41.56    1.48
  -3  -4  10   43.26    1.53
   3  -4  11   78.20    2.51
   3   4  11   84.41    2.56
  -3  -4  11   84.35    2.60
  -3  -4  12   11.69    0.75
  -3   4  12   11.16    0.72
   3   4  12   11.84    0.77
   3  -4  12   12.03    0.75
   3   4  12   11.98    0.70
   3   4  13   41.92    1.60
   3  -4  13   39.17    1.54
  -3  -4  13   41.14    1.58
   3   4  13   39.72    1.46
  -3   4  13   41.25    1.52
   3   4  13   40.25    1.44
   3  -4  13   40.03    1.51
   3   4  13   39.11    1.46
   3  -4  14  159.46    4.32
   3   4  14  144.60    4.22
   3   4  14  145.71    4.20
   3   4  14  155.19    4.45
   3  -4  14  153.02    4.37
  -3  -4  14  145.39    4.38
   3   4  14  145.63    4.25
   3  -4 -14  156.87    4.30
  -3   4  14  151.17    4.32
   3   4  15    2.37    0.58
   3   4  15    2.39    0.53
   3   4  15    2.14    0.61
   3  -4  15    2.98    0.59
   3  -4  15    3.53    0.67
  -3  -4  15    2.43    0.53
   3  -4 -15    3.24    0.49
   3   4  15    2.07    0.56
  -3   4  15    2.27    0.61
  -3  -4  15    1.91    0.52
   3  -4  16   93.07    2.85
   3   4  16   87.95    2.75
   3   4  16   86.84    2.71
   3  -4 -16   95.57    2.98
   3  -4  16   87.22    2.88
   3   4  16   99.94    3.02
  -3  -4  16   83.20    2.85
   3   4  16   89.23    2.80
   3  -4 -16   92.90    2.80
  -3  -4  16   85.86    2.66
  -3   4  16   90.37    2.85
   3   4  17    0.34    0.58
   3  -4  17    1.39    0.67
   3   4  17   -0.02    0.54
   3   4  17    0.84    0.62
   3  -4  17    0.29    0.53
   3  -4 -17    0.28    0.51
  -3  -4  17    0.30    0.41
   3  -4 -17    0.55    0.42
   3   4  17    0.27    0.57
  -3   4  17   -0.44    0.66
  -3  -4  17    0.21    0.53
   3   4  18   15.57    1.01
   3  -4  18   13.86    0.92
   3  -4 -18   15.27    0.96
   3  -4 -18   14.07    0.83
  -3   4  18   15.07    0.96
   3  -4  18   14.17    0.97
   3   4  18   13.34    0.83
   3   4  18   13.82    0.88
  -3  -4  18   14.73    0.84
   3  -4 -19    0.30    0.39
  -3  -4  19    0.25    0.53
   3   4  19    0.57    0.69
  -3   4  19    0.47    0.58
   3  -4  19    0.38    0.62
   3  -4  19    0.68    0.64
   3   4  19    0.77    0.55
   3  -4  19    0.20    0.49
   3   4  19    1.01    0.50
   3  -4 -20    2.17    0.43
   3  -4  20    2.44    0.61
  -3  -4  20    2.01    0.51
  -3   4  20    2.24    0.59
   3   4  20    1.31    0.67
   3   4  20    1.99    0.53
   3  -4  20    1.87    0.48
   3   4  20    2.17    0.46
   3  -4  21    5.89    0.63
   3   4  21    5.56    0.68
   3   4  21    6.52    0.60
   3  -4  21    5.91    0.55
   3  -4  22   24.27    0.99
  -3   4  22   25.96    1.02
   3   4  22   24.48    1.00
   3   4 -23    4.27    0.31
  -3   4  23    5.94    0.47
  -3  -4  24    1.63    0.25
   3  -4 -24    1.79    0.27
   3  -5   0    0.83    0.18
  -3  -5   0    0.27    0.17
   3  -5   1  189.32    4.98
  -3  -5   1  194.38    4.98
   3  -5  -1  193.18    5.06
   3  -5   2  345.56    8.78
  -3  -5   2  335.79    8.78
   3  -5  -2  359.58    8.89
   3  -5   3  110.91    2.92
  -3  -5   3  108.28    2.92
   3  -5  -3  109.16    3.01
   3  -5   4  855.42   21.46
  -3  -5   4  869.58   21.46
   3  -5  -4  823.13   21.53
   3  -5   5    5.03    0.33
  -3  -5   5    5.11    0.34
   3   5  -5    5.51    0.22
   3  -5   6  514.23   12.91
   3  -5  -6  507.63   13.00
   3   5  -6  488.69   12.78
  -3  -5   7   17.34    0.69
   3  -5   7   17.20    0.68
   3  -5  -7   16.22    0.76
   3   5   7   17.17    0.74
   3  -5   7   16.66    0.73
  -3  -5   8   74.92    2.20
   3  -5   8   78.75    2.21
   3  -5  -8   76.59    2.30
   3   5   8   77.09    2.28
   3  -5   8   75.03    2.27
   3   5  -9    0.41    0.19
   3   5   9    0.17    0.14
   3   5   9    0.53    0.36
   3  -5  -9    0.46    0.34
   3  -5   9    0.52    0.34
   3  -5 -10   11.06    0.68
  -3  -5  10   11.29    0.75
   3   5  10   10.93    0.68
   3  -5  10    9.73    0.63
  -3  -5  11   55.66    1.86
   3   5  11   52.21    1.79
   3   5  12   35.49    1.32
   3   5  12   37.74    1.47
   3  -5  12   35.48    1.40
  -3  -5  12   38.85    1.50
   3   5  12   36.53    1.35
   3  -5 -12   40.56    1.36
  -3   5  12   36.23    1.40
   3   5  12   36.61    1.35
   3   5  13  106.55    3.25
   3  -5 -13  123.16    3.47
   3   5  13  120.94    3.46
   3  -5  13  110.04    3.36
   3   5  13  107.83    3.28
  -3  -5  13  118.63    3.50
   3  -5 -13  113.65    3.27
  -3   5  13  111.46    3.35
   3  -5  14  340.49    8.95
   3   5  14  359.60    9.06
   3   5  14  330.62    8.86
  -3  -5  14  334.55    9.04
  -3   5  14  331.19    8.92
   3   5  14  325.36    8.83
   3   5  14  322.32    8.79
   3  -5  14  341.92    8.89
   3   5  15    2.15    0.57
   3   5  15    2.42    0.62
   3  -5  15    2.54    0.55
   3  -5  15    2.49    0.66
   3   5  15    1.63    0.52
  -3  -5  15    1.80    0.51
   3  -5 -15    2.23    0.48
   3   5  15    2.35    0.59
  -3   5  15    2.03    0.64
   3   5  16   39.22    1.46
   3  -5  16   42.10    1.63
   3   5  16   39.18    1.53
   3  -5  16   39.84    1.60
   3   5  16   45.59    1.73
   3   5  16   38.88    1.55
  -3  -5  16   37.76    1.61
   3  -5 -16   41.72    1.54
  -3   5  16   39.98    1.62
   3  -5  17   87.85    2.76
   3   5  17   85.40    2.66
   3   5  17   82.68    2.59
  -3  -5  17   85.17    2.55
  -3   5  17   88.13    2.78
   3   5  17   95.72    2.91
   3  -5  17   86.12    2.77
   3   5  17   85.75    2.70
  -3  -5  17   76.90    2.74
   3  -5 -17   89.61    2.71
   3   5  18   30.72    1.36
   3  -5  18   27.76    1.25
   3  -5 -18   28.70    1.21
   3  -5  18   25.49    1.30
   3  -5  18   29.25    1.32
   3   5  18   27.50    1.20
   3   5  18   27.46    1.13
  -3  -5  18   26.89    1.12
  -3   5  18   30.15    1.32
   3   5  19   63.97    2.03
   3  -5  19   64.19    2.19
   3  -5  19   65.65    2.27
   3  -5 -19   70.69    2.18
  -3   5  19   67.02    2.23
  -3  -5  19   66.78    2.05
   3  -5 -20    2.81    0.44
   3  -5  20    2.98    0.61
  -3   5  20    2.94    0.60
   3   5  20    2.46    0.65
   3   5  20    2.45    0.52
   3  -5  20    3.06    0.48
   3  -5  21    3.01    0.56
  -3   5  21    3.23    0.55
   3   5  21    3.03    0.61
   3   5 -22    4.98    0.37
   3  -5 -22    5.85    0.55
   3  -5  22    6.59    0.53
   3  -5 -23    5.07    0.44
  -3   5  23    5.61    0.45
   3  -5  23    5.62    0.41
   3  -6   0    0.03    0.20
  -3  -6   0   -0.02    0.21
  -3  -6  -1   95.52    2.71
   3  -6   1  101.09    2.71
  -3  -6   1  100.47    2.71
   3  -6  -1  101.33    2.73
   3  -6   2  103.62    2.84
  -3  -6   2  106.03    2.85
   3  -6  -2  107.43    2.94
   3  -6   3   24.35    0.84
  -3  -6   3   26.47    0.85
   3  -6  -3   24.03    0.92
   3  -6   4  263.38    6.81
  -3  -6   4  265.05    6.80
   3  -6  -4  260.40    6.88
  -3  -6   5  405.15   10.50
   3  -6   5  415.38   10.51
   3  -6  -5  412.43   10.58
  -3  -6   6  336.06    8.76
   3  -6   6  346.61    8.76
   3  -6  -6  336.77    8.84
  -3  -6   7    0.71    0.24
   3  -6   7    0.49    0.23
   3  -6  -7    1.32    0.34
   3   6   7    1.32    0.30
   3  -6   7    1.02    0.28
  -3  -6   8  234.73    6.06
   3  -6   8  233.76    6.04
   3   6   8  222.27    6.06
   3  -6   8  220.96    6.06
   3  -6  -8  232.38    6.14
   3  -6   9  110.86    3.32
   3  -6  -9  120.01    3.41
   3   6   9  115.71    3.34
  -3  -6  10    1.87    0.47
   3  -6 -10    1.41    0.40
   3   6  10    1.32    0.37
   3  -6  10    1.04    0.37
   3  -6 -11  128.17    3.53
   3  -6  11  125.94    3.49
   3  -6 -11  127.60    3.62
   3   6  11  121.81    3.55
   3  -6  11  117.26    3.52
  -3  -6  11  127.41    3.68
   3   6  11  118.36    3.50
   3   6  11  124.22    3.54
  -3   6  11  120.70    3.53
  -3   6  11  115.59    3.53
  -3   6  11  123.46    3.54
  -3   6  12  223.89    6.40
   3   6  12  223.93    6.32
  -3   6  12  234.20    6.41
   3  -6 -12  259.12    6.54
   3   6  12  247.15    6.47
   3  -6  12  231.74    6.39
   3   6  12  216.49    6.29
  -3  -6  12  251.92    6.59
   3   6  12  240.01    6.39
   3   6  12  242.34    6.42
  -3   6  12  229.37    6.40
   3  -6 -12  248.89    6.39
  -3  -6  13  172.25    5.19
  -3   6  13  180.66    5.09
   3   6  13  175.48    5.00
   3  -6 -13  184.68    5.03
   3  -6  13  179.12    5.06
   3  -6 -13  198.66    5.22
   3   6  13  193.61    5.16
   3   6  13  173.51    4.96
   3  -6 -14    9.64    0.66
   3  -6 -14   10.93    0.81
   3  -6  14    8.54    0.70
   3   6  14   10.76    0.81
   3   6  14    8.12    0.68
   3   6  14    9.12    0.75
  -3  -6  14    8.49    0.80
   3   6  14    9.04    0.74
  -3   6  14    8.10    0.79
  -3  -6  15    1.30    0.50
   3   6  15    1.18    0.57
   3   6  15    1.25    0.56
  -3   6  15    1.01    0.63
   3  -6 -15    2.15    0.56
   3   6  15    1.75    0.54
   3  -6  15    1.94    0.50
   3   6  15    0.97    0.50
   3  -6 -16   28.17    1.22
   3   6  16   29.26    1.33
   3  -6 -16   29.64    1.37
   3  -6  16   26.75    1.24
   3   6  16   26.99    1.13
   3  -6  16   26.83    1.30
   3   6  16   26.59    1.21
  -3  -6  16   25.35    1.30
   3   6  16   27.04    1.22
  -3   6  16   29.80    1.35
   3  -6  17    7.08    0.82
   3   6  17    6.16    0.69
  -3  -6  17    5.44    0.65
  -3  -6 -17    5.43    0.46
   3  -6 -17    4.56    0.57
   3   6  17    5.30    0.68
  -3   6  17    5.61    0.78
   3   6  17    6.32    0.70
   3  -6  17    6.11    0.63
   3   6  17    4.70    0.59
   3  -6 -17    6.22    0.70
   3   6  18    0.36    0.52
  -3   6  18    0.60    0.62
   3  -6 -18    0.72    0.44
   3   6  18    0.40    0.50
   3  -6  18    0.08    0.43
  -3   6  19   -0.13    0.59
   3   6  19   -0.12    0.44
   3  -6  19    0.25    0.41
   3  -6 -19    0.20    0.40
   3  -6 -20    6.88    0.56
   3  -6  20    7.36    0.71
  -3   6  20    7.06    0.68
   3   6  20    6.34    0.70
   3  -6  21   26.95    1.09
   3  -6  21   26.85    1.05
  -3   6  21   26.56    1.08
   3  -6  22   13.85    0.69
   3  -6 -22   14.22    0.71
  -3   6  23    0.12    0.33
   3  -6 -23   -0.03    0.25
  -3  -6  23    0.20    0.25
   3   6 -23    0.03    0.23
  -3  -6  23   -0.25    0.28
   3  -6  23    0.28    0.28
   3  -7   0    0.58    0.24
  -3  -7   0    0.43    0.23
   3  -7  -1  301.91    7.83
  -3  -7  -1  299.97    7.82
   3  -7   1  303.72    7.81
  -3  -7   1  301.71    7.80
   3  -7  -2    5.77    0.45
  -3  -7   2    6.24    0.37
   3  -7   2    5.88    0.36
   3  -7  -3   60.31    1.87
   3  -7   3   58.83    1.78
   3  -7  -4  219.31    5.74
   3  -7   4  210.16    5.64
  -3  -7   4  217.52    5.65
   3  -7  -5  288.65    7.85
   3  -7   5  306.10    7.78
  -3  -7   5  302.52    7.78
   3  -7  -6  511.50   13.19
  -3  -7   6  519.31   13.11
   3  -7   6  506.84   13.10
   3  -7  -7    7.13    0.53
  -3  -7   7    6.28    0.44
   3  -7   7    6.15    0.42
   3   7   8    6.90    0.46
   3  -7   8    6.17    0.44
   3  -7  -8    5.63    0.52
  -3  -7   8    5.79    0.44
   3  -7   8    5.68    0.42
   3   7   9   27.75    1.07
   3  -7   9   27.01    1.06
   3  -7  -9   29.16    1.17
  -3  -7   9   27.98    1.07
   3  -7   9   29.12    1.07
   3  -7  10   94.94    2.97
   3  -7 -10  101.00    2.90
   3  -7  10  100.84    2.85
   3   7  10   97.02    2.86
   3  -7 -10  100.60    2.96
   3  -7  10   96.54    2.85
   3   7  10   95.14    2.88
  -3   7  10   96.86    2.89
   3   7  10   91.96    2.87
  -3  -7  10   99.48    3.03
  -3   7  10   97.06    2.90
   3  -7  11    9.38    0.79
   3  -7 -11   10.05    0.67
   3  -7  11    9.62    0.70
   3  -7  11   10.51    0.65
   3   7  11   10.34    0.67
   3  -7 -11   10.53    0.74
   3   7  11   10.87    0.65
  -3   7  11   12.09    0.69
   3   7  11    9.49    0.62
  -3  -7  11   10.63    0.78
   3   7  11   10.84    0.64
  -3   7  11    9.45    0.66
   3   7  11    8.58    0.62
   3  -7  12   17.56    1.01
   3  -7 -12   19.26    0.93
   3  -7  12   18.88    0.96
   3  -7  12   19.05    0.91
   3  -7 -12   19.60    1.02
   3   7  12   17.27    0.88
   3   7  12   19.36    0.95
  -3   7  12   17.62    0.92
   3   7  12   19.47    0.93
   3   7  12   18.45    0.90
  -3  -7  12   19.82    1.07
   3   7  12   17.89    0.90
  -3   7  12   16.72    0.97
   3   7  12   18.80    0.91
  -3   7  12   18.77    0.94
   3  -7 -13   21.19    1.02
  -3   7  13   21.53    1.13
  -3   7  13   20.96    1.05
   3   7  13   21.53    1.03
   3  -7  13   21.45    1.02
   3  -7 -13   24.17    1.17
   3   7  13   20.20    0.99
   3   7  13   22.08    1.07
   3   7  13   23.21    1.06
  -3   7  13   22.72    1.06
   3   7  13   21.15    1.02
   3  -7  13   21.63    1.17
  -3  -7  13   22.05    1.18
   3   7  14  195.76    5.61
   3   7  14  195.88    5.54
   3   7  14  191.47    5.59
   3   7  14  214.24    5.72
   3  -7 -14  222.44    5.87
   3  -7  14  204.13    5.63
   3  -7 -14  215.65    5.66
   3  -7  14  201.32    5.76
  -3  -7  14  211.81    5.90
  -3   7  14  204.42    5.72
   3   7  15   16.97    0.96
   3  -7  15   16.64    0.91
   3  -7 -15   18.07    1.04
   3   7  15   15.95    0.95
   3   7  15   14.29    0.84
   3   7  15   15.29    0.93
  -3  -7  15   15.88    1.04
  -3   7  15   18.41    1.08
   3   7  16   10.58    0.78
   3  -7  16    9.77    0.71
   3  -7 -16   11.20    0.86
   3   7  16   10.58    0.70
   3   7  16   10.08    0.78
   3   7  16    9.68    0.78
  -3  -7  16    9.64    0.82
  -3   7  16   11.05    0.91
   3   7  17   54.96    1.87
   3   7  17   53.03    1.90
   3   7  17   59.05    1.96
   3  -7  17   54.20    1.86
  -3  -7 -17   52.85    1.75
   3  -7 -17   59.62    1.96
  -3   7  17   56.09    2.02
   3   7  18   39.49    1.42
   3   7  18   40.23    1.47
   3   7  18   36.79    1.43
   3  -7 -18   41.48    1.49
  -3   7  18   42.24    1.59
   3  -7 -19    3.15    0.49
  -3   7  19    3.01    0.65
   3  -7 -20    4.79    0.48
   3  -7 -20    4.62    0.56
   3  -7  20    3.85    0.54
  -3   7  20    5.17    0.63
   3  -7 -21    2.01    0.43
   3  -7  21    1.93    0.43
   3  -7 -21    1.62    0.35
  -3   7  21    1.86    0.47
  -3  -7  22    0.74    0.33
   3   7 -22    0.30    0.31
  -3  -7  22    0.28    0.34
   3   7 -23    0.05    0.16
  -3   7  23    0.11    0.26
  -3  -8   0    0.36    0.26
   3  -8   0    0.19    0.26
   3  -8  -1   67.67    2.05
  -3  -8  -1   68.37    2.03
   3  -8   1   69.05    2.03
  -3  -8   1   69.60    2.02
  -3  -8  -2  528.64   13.23
   3  -8   2  490.03   13.16
  -3  -8   2  533.18   13.19
   3  -8   3   10.38    0.54
  -3  -8   3   11.89    0.56
   3  -8  -3   10.84    0.61
   3  -8   4  162.31    4.47
  -3  -8   4  170.57    4.49
   3  -8  -4  167.56    4.56
  -3  -8   5  192.74    5.02
   3  -8   5  185.91    5.00
   3  -8  -5  181.16    5.06
  -3  -8   6  386.43    9.69
   3  -8   6  370.98    9.68
   3  -8  -6  363.06    9.76
  -3  -8   7   52.04    1.66
   3  -8   7   50.81    1.65
  -3  -8   7   55.72    1.84
   3  -8  -7   52.48    1.75
  -3  -8   8   20.78    0.87
   3  -8   8   21.55    0.87
   3  -8  -8   20.45    0.94
   3  -8  -8   20.62    0.92
   3   8   9   12.19    0.71
   3   8   9   14.34    0.79
  -3   8   9   13.70    0.74
   3  -8  -9   14.44    0.76
  -3  -8  -9   12.31    0.74
   3  -8   9   14.34    0.76
   3  -8  -9   14.69    0.80
  -3  -8   9   12.36    0.68
   3  -8   9   13.14    0.67
   3  -8   9   12.43    0.82
   3   8   9   13.67    0.71
  -3   8   9   13.32    0.71
  -3   8   9   14.33    0.75
   3   8  10   59.19    2.04
  -3  -8  10   60.98    1.99
  -3  -8 -10   63.49    2.09
   3  -8 -10   65.99    2.08
   3  -8  10   65.26    2.02
   3  -8 -10   67.89    2.14
   3  -8  10   64.48    1.96
   3   8  10   64.08    2.06
  -3   8  10   64.04    2.06
   3   8  10   56.46    1.93
   3   8  10   63.95    2.03
  -3   8  10   61.07    2.05
   3  -8  10   64.99    2.16
   3  -8  11  189.49    5.35
  -3  -8 -11  181.16    5.25
   3  -8 -11  205.76    5.31
   3  -8  11  198.47    5.22
   3  -8 -11  201.55    5.36
   3  -8  11  189.01    5.15
   3   8  11  191.60    5.28
  -3   8  11  190.73    5.28
   3   8  11  184.19    5.25
  -3  -8  11  203.30    5.48
   3   8  11  188.50    5.23
  -3   8  11  186.06    5.27
   3   8  11  167.18    5.12
   3  -8  12   16.02    1.01
  -3  -8 -12   14.12    0.79
   3  -8 -12   16.98    0.90
   3  -8  12   17.23    0.93
   3   8  12   13.37    0.79
   3  -8  12   16.50    0.82
   3  -8 -12   17.71    0.97
   3   8  12   16.03    0.87
  -3   8  12   16.61    0.90
   3   8  12   16.87    0.87
  -3  -8  12   16.05    1.02
  -3   8  12   16.53    0.99
   3   8  12   16.39    0.87
   3   8  12   15.23    0.85
  -3   8  12   16.13    0.90
   3  -8  13  351.43    9.37
   3  -8 -13  384.53    9.32
   3  -8  13  347.48    9.21
   3   8  13  327.17    9.12
   3  -8  13  341.20    9.16
   3  -8 -13  368.23    9.42
   3   8  13  349.30    9.20
   3   8  13  354.79    9.32
  -3   8  13  346.45    9.30
   3   8  13  354.23    9.30
  -3  -8  13  362.96    9.51
  -3   8  13  344.47    9.31
  -3   8  13  347.57    9.31
   3   8  13  323.91    9.17
   3   8  14   18.64    0.94
   3  -8  14   20.60    1.09
   3   8  14   17.49    0.95
   3  -8 -14   19.85    1.09
   3  -8  14   17.52    0.92
   3  -8 -14   21.60    1.03
   3  -8  14   18.60    1.15
  -3  -8  14   21.46    1.20
  -3   8  14   18.90    1.16
   3   8  14   19.57    1.02
   3   8  15    9.61    0.77
   3   8  15   10.93    0.81
   3   8  15   10.71    0.73
   3  -8 -15   10.33    0.82
   3  -8  15   10.69    0.69
   3  -8 -15   11.19    0.75
   3  -8  15   10.30    0.93
  -3   8  15   11.17    0.95
  -3  -8  15   10.38    0.87
   3   8  16    7.74    0.71
   3  -8 -16    8.48    0.75
   3   8  16    6.84    0.62
   3   8  16    7.11    0.68
  -3   8  16    7.93    0.86
  -3  -8  16    6.61    0.73
   3  -8  16    7.49    0.84
   3   8  17    0.51    0.50
   3   8  17    0.39    0.50
  -3   8  17   -0.51    0.69
   3  -8  17   -0.06    0.66
   3  -8 -18    5.32    0.59
  -3  -8 -18    4.02    0.41
   3  -8  18    5.10    0.74
   3   8  18    5.63    0.61
   3  -8  18    4.53    0.66
   3   8  18    4.64    0.59
  -3   8  18    6.03    0.79
   3  -8 -19    0.73    0.45
   3  -8  19    1.05    0.55
   3  -8  19    0.34    0.50
  -3   8  19    0.55    0.57
   3  -8 -19    0.75    0.39
   3  -8  20    0.90    0.46
  -3   8  20    0.88    0.50
   3  -8 -20    1.17    0.37
   3  -8 -21    2.22    0.36
  -3   8  21    2.28    0.45
  -3  -8  21    1.85    0.38
   3   8 -21    2.19    0.40
   3  -8  21    2.59    0.40
  -3  -8  21    2.32    0.40
  -3  -8  22    1.04    0.24
  -3  -8  22    1.38    0.27
   3   8 -22    1.09    0.26
   3  -9   0   -0.37    0.29
  -3  -9   0   -0.05    0.28
  -3  -9  -1   20.35    0.84
   3  -9   1   19.69    0.82
  -3  -9   1   18.30    0.80
   3  -9  -1   20.00    0.84
   3  -9  -2  254.20    6.77
   3  -9   2  251.09    6.70
  -3  -9   2  250.53    6.70
  -3  -9  -2  265.78    6.78
   3  -9  -3    0.91    0.34
   3  -9   3    0.94    0.27
  -3  -9   3    0.95    0.27
   3  -9  -4   43.93    1.56
   3  -9   4   46.94    1.51
   3  -9  -5    2.87    0.43
  -3  -9   5    2.45    0.34
   3  -9   5    3.17    0.36
  -3  -9   6  180.93    4.89
   3  -9  -6  169.71    4.79
  -3  -9   6  177.52    4.74
   3  -9   6  168.57    4.71
   3   9   7  146.64    4.43
   3  -9  -7  155.27    4.38
   3  -9   7  151.44    4.38
  -3  -9   7  162.66    4.32
   3  -9   7  155.39    4.29
   3  -9   7  152.80    4.39
  -3  -9   8   14.76    0.85
   3   9   8   12.92    0.78
  -3   9   8   13.93    0.72
   3  -9   8   13.48    0.83
  -3  -9   8   14.54    0.71
   3  -9   8   13.52    0.69
   3  -9   8   13.85    0.86
   3  -9  -8   13.58    0.76
  -3  -9  -8   12.97    0.79
   3  -9  -8   12.32    0.75
   3   9   8   13.59    0.73
  -3   9   8   13.37    0.74
   3   9   8   13.72    0.73
   3  -9  -9   13.26    0.75
   3  -9   9   13.92    0.89
  -3  -9   9   14.44    0.75
   3  -9   9   15.23    0.75
   3  -9   9   15.59    0.92
  -3  -9  -9   13.96    0.82
   3  -9  -9   14.59    0.81
   3  -9  -9   15.24    0.85
  -3  -9   9   14.66    0.90
   3   9   9   13.64    0.82
   3   9   9   14.44    0.79
  -3   9   9   14.75    0.78
   3   9   9   12.46    0.74
  -3   9   9   14.65    0.80
   3   9   9   14.71    0.78
  -3   9   9   13.74    0.77
  -3  -9  10   14.19    0.75
   3  -9  10   13.76    0.73
   3  -9  10   13.95    0.91
   3   9  10   13.82    0.80
   3  -9 -10   14.18    0.83
  -3  -9 -10   13.21    0.81
   3  -9 -10   15.12    0.84
   3  -9  10   14.51    0.93
   3   9  10   17.21    0.82
  -3   9  10   14.34    0.83
  -3   9  10   13.74    0.79
   3   9  10   14.35    0.79
   3   9  11    3.95    0.50
  -3   9  11    3.65    0.50
  -3  -9 -11    2.89    0.46
   3  -9 -11    4.03    0.53
   3  -9  11    4.22    0.68
   3  -9 -11    3.55    0.55
   3  -9  11    3.28    0.65
   3   9  11    3.50    0.47
  -3   9  11    3.45    0.53
   3   9  11    2.29    0.47
   3   9  11    3.77    0.51
   3   9  12  300.92    8.06
  -3   9  12  298.29    8.06
   3  -9  12  309.92    8.12
  -3  -9 -12  286.28    8.01
   3  -9 -12  323.97    8.10
   3  -9 -12  305.64    8.13
   3  -9  12  305.58    8.14
   3   9  12  299.79    8.05
  -3  -9  12  317.76    8.27
  -3   9  12  289.94    8.05
  -3   9  12  288.79    8.07
   3   9  12  293.83    8.00
   3   9  12  277.15    7.90
   3   9  13   55.54    2.01
  -3   9  13   57.83    2.03
   3  -9  13   58.68    2.10
  -3  -9 -13   57.42    1.94
   3  -9 -13   61.16    2.04
   3  -9 -13   58.90    2.08
   3  -9  13   57.78    2.12
   3   9  13   56.38    2.00
  -3  -9  13   61.22    2.22
  -3   9  13   58.35    2.11
  -3   9  13   55.66    2.02
   3   9  13   53.06    1.90
   3  -9 -14  295.93    7.52
   3  -9 -14  281.61    7.62
  -3   9  14  277.13    7.55
  -3  -9  14  283.30    7.74
   3  -9  14  274.45    7.56
   3  -9  14  281.82    7.55
   3  -9  15  105.11    3.24
   3   9  15   96.58    3.04
   3  -9  15  103.90    3.21
   3   9  15   97.53    3.04
   3  -9 -15  105.28    3.25
  -3  -9  15  104.25    3.33
  -3   9  15  101.90    3.21
   3  -9 -15  109.17    3.14
   3   9  16   37.91    1.44
   3  -9  16   39.71    1.62
   3  -9 -16   42.01    1.57
   3   9  16   35.46    1.44
   3  -9  16   40.47    1.59
  -3   9  16   42.63    1.65
   3  -9 -17    4.10    0.58
   3  -9  17    4.41    0.72
   3   9  17    3.90    0.57
   3  -9  17    3.81    0.66
  -3   9  17    4.03    0.75
  -3   9  18  114.16    3.23
   3  -9  18  109.14    3.16
   3  -9  18  110.39    3.20
   3   9  18  104.63    3.02
  -3  -9 -18  100.22    2.98
   3   9 -19    3.17    0.55
   3  -9 -19    2.51    0.45
  -3  -9 -19    1.85    0.28
   3  -9  19    2.98    0.53
  -3  -9  19    2.09    0.44
   3  -9  19    2.77    0.55
  -3   9  19    4.03    0.62
   3  -9 -20   25.79    0.98
   3   9 -20   24.83    1.01
  -3   9  20   25.84    1.04
  -3  -9  20   24.24    0.94
   3  -9  20   25.42    0.97
   3  -9  20   26.89    1.02
   3  -9 -21   16.36    0.66
   3   9 -21   12.60    0.62
  -3   9  21   15.42    0.69
   3  -9  21   16.62    0.68
  -3  -9  21   11.17    0.53
  -3  -9  21   15.02    0.61
   3  -9  21   16.50    0.65
   3 -10   0    0.35    0.27
  -3 -10   0    0.33    0.29
   3 -10  -1    6.25    0.51
  -3 -10  -1    6.95    0.52
   3 -10   1    6.45    0.48
  -3 -10   1    6.68    0.49
   3 -10  -2   10.63    0.63
  -3 -10  -2   10.42    0.62
   3 -10   2    9.62    0.56
  -3 -10   2   10.28    0.58
   3 -10  -3    7.74    0.56
   3 -10   3    8.52    0.53
  -3 -10   3    8.72    0.54
  -3 -10  -3    8.77    0.58
  -3 -10   3    8.67    0.60
   3  10  -4   12.89    0.78
  -3 -10   4   14.06    0.78
   3 -10   4   13.02    0.66
  -3 -10   4   14.54    0.70
   3  10   5   18.84    0.94
   3 -10  -5   17.56    0.89
   3  10  -5   21.25    1.01
   3  10   5   18.37    0.93
   3 -10   5   22.03    0.89
  -3 -10   5   21.30    0.90
  -3 -10   5   22.48    1.02
  -3 -10   6   23.35    0.94
   3 -10   6   22.45    0.92
   3 -10  -6   20.36    0.98
   3 -10   6   20.74    1.00
   3  10   6   20.66    1.00
   3  10  -6   21.50    1.05
  -3 -10   6   22.68    1.07
  -3 -10   7  141.21    3.94
  -3  10   7  130.08    3.76
  -3 -10  -7  124.24    3.89
   3 -10  -7  133.10    3.83
   3 -10   7  132.12    3.81
   3  10  -7  131.30    3.89
  -3  10   7  135.53    3.81
   3  10   7  126.04    3.77
  -3 -10   7  134.43    3.75
   3 -10   7  131.97    3.73
  -3 -10   8  191.88    5.08
   3 -10   8  183.26    5.05
   3  10   8  180.97    5.09
  -3 -10  -8  175.28    5.22
   3 -10  -8  188.90    5.17
   3 -10   8  187.20    5.16
   3  10   8  172.12    5.20
  -3  10   8  186.75    5.12
  -3 -10   8  204.70    5.31
   3  10  -8  183.98    5.24
  -3  10   8  182.80    5.13
   3  10   8  176.61    5.10
  -3 -10   9    8.73    0.73
   3  10   9    7.88    0.66
  -3  10   9    6.54    0.57
   3  10   9    7.34    0.62
   3 -10   9    7.02    0.73
  -3 -10   9    7.15    0.55
   3 -10   9    6.45    0.52
   3 -10   9    6.79    0.73
  -3 -10  -9    7.72    0.65
   3 -10  -9    6.51    0.61
   3 -10  -9    6.43    0.61
  -3  10   9    5.79    0.59
   3  10   9    6.40    0.58
   3  10  -9    6.82    0.72
   3  10   9    6.67    0.59
  -3  10   9    7.04    0.60
   3 -10 -10    7.22    0.62
  -3 -10  10    8.05    0.76
   3  10  10    6.35    0.60
   3 -10  10    7.66    0.76
  -3 -10  10    7.72    0.58
   3 -10  10    7.04    0.53
   3 -10  10    8.63    0.81
  -3 -10 -10    7.01    0.64
   3 -10 -10    7.53    0.66
   3 -10 -10    7.33    0.65
   3  10  10    7.75    0.62
  -3  10  10    7.48    0.67
  -3  10  10    7.68    0.65
   3  10  10    8.22    0.64
   3 -10  11  210.07    5.68
  -3  10  11  201.83    5.64
   3  10  11  197.30    5.61
   3 -10  11  204.29    5.67
  -3 -10 -11  207.59    5.69
   3 -10 -11  213.32    5.65
   3 -10 -11  197.08    5.66
   3  10  11  200.30    5.63
  -3 -10  11  216.96    5.82
   3  10  11  195.07    5.56
  -3  10  11  202.10    5.64
   3  10  11  184.55    5.44
   3 -10 -11  197.39    5.54
   3 -10  12  143.52    4.16
   3 -10  12  145.82    4.18
   3 -10 -12  152.80    4.15
  -3 -10 -12  144.63    4.13
   3 -10 -12  143.04    4.17
   3  10  12  140.99    4.11
  -3  10  12  137.98    4.11
   3  10  12  141.62    4.11
  -3  10  12  139.67    4.12
  -3  10  12  136.38    4.14
   3  10  12  130.18    4.02
   3  10  12  129.57    3.94
   3 -10 -12  138.89    4.04
   3 -10  13  113.64    3.48
  -3  10  13  110.84    3.43
   3  10  13  109.66    3.41
   3 -10  13  117.66    3.50
   3 -10 -13  110.37    3.37
   3  10  13  111.80    3.42
   3 -10 -13  115.63    3.51
  -3  10  13  113.00    3.48
   3  10  13  106.02    3.35
  -3  10  13  113.95    3.45
   3  10  13  103.66    3.27
   3 -10 -13  128.94    3.49
  -3 -10 -13  116.89    3.40
   3 -10 -14    0.52    0.49
   3 -10  14    0.39    0.65
   3 -10 -14    0.50    0.47
  -3 -10  14    0.82    0.49
   3 -10 -14    0.38    0.45
   3  10  14    0.23    0.51
  -3  10  14    0.07    0.72
   3 -10  14    0.18    0.65
   3  10  15    6.78    0.68
   3 -10  15    7.44    0.81
  -3  10  15    7.09    0.85
   3 -10 -15    7.13    0.66
   3 -10  15    7.59    0.79
   3 -10 -15    8.17    0.70
   3 -10 -15    7.14    0.66
   3  10 -16    7.40    0.75
   3 -10  16    7.78    0.79
   3 -10  16    7.74    0.76
  -3  10  16    7.01    0.83
   3  10  16    7.07    0.65
   3  10 -17    0.72    0.51
  -3 -10  17    0.63    0.39
   3 -10  17    0.90    0.59
  -3  10  17   -0.42    0.64
   3  10  17    0.36    0.44
  -3 -10  17    0.68    0.44
   3 -10  17    0.68    0.55
   3  10  18   38.42    1.29
   3 -10  18   41.54    1.45
  -3 -10  18   38.15    1.34
   3  10 -18   40.55    1.48
   3 -10  18   41.63    1.47
  -3 -10  18   35.73    1.27
  -3 -10 -18   37.62    1.29
  -3  10  18   44.01    1.54
   3  10 -19    5.47    0.55
  -3  10  19    5.99    0.62
  -3 -10 -19    4.24    0.33
  -3 -10  19    3.66    0.40
   3 -10  19    5.46    0.55
  -3 -10  19    5.28    0.48
   3 -10  19    5.80    0.55
  -3  10  20    4.35    0.50
   3  10 -20    3.64    0.43
   3 -10 -20    4.78    0.42
  -3 -10  20    3.88    0.37
   3 -10  20    4.32    0.44
   3 -10  21    0.30    0.26
  -3  10  21    0.17    0.30
   3  10 -21   -0.02    0.21
   3  11   0   -0.07    0.39
  -3 -11   0    0.24    0.27
   3  11   0    0.04    0.42
   3 -11   0   -0.05    0.31
  -3 -11   0   -0.08    0.30
  -3 -11  -1    6.92    0.47
  -3 -11   1    6.97    0.54
   3  11  -1    6.67    0.64
   3  11   1    6.97    0.64
   3 -11  -1    8.82    0.60
  -3 -11  -1    8.27    0.58
   3 -11   1    7.93    0.55
  -3 -11   1    7.52    0.54
  -3 -11   2  147.41    4.27
   3  11  -2  142.66    4.36
  -3 -11  -2  155.85    4.33
   3 -11   2  154.38    4.26
  -3 -11   2  154.89    4.26
   3 -11  -2  162.15    4.35
  -3 -11   3  148.54    4.27
   3 -11  -3  150.81    4.30
  -3 -11  -3  154.06    4.30
   3 -11   3  151.40    4.23
  -3 -11   3  159.77    4.25
   3  11  -3  143.65    4.34
   3  11  -4  176.52    5.06
   3  11   4  164.45    5.02
  -3 -11   4  186.15    5.03
   3  11   4  170.20    5.05
   3 -11  -4  182.16    5.02
  -3 -11  -4  181.80    5.02
   3 -11   4  185.23    4.94
  -3 -11   4  184.61    4.93
   3  11  -5  631.69   16.76
  -3 -11   5  666.47   16.77
   3  11   5  603.55   16.74
   3  11   5  588.05   16.73
  -3 -11   5  700.70   16.69
   3 -11   5  685.68   16.66
   3  11  -6    7.49    0.71
   3 -11  -6    8.66    0.65
  -3 -11   6    9.31    0.72
  -3  11   6    8.59    0.59
   3  11   6    7.64    0.66
  -3 -11  -6    8.64    0.70
  -3 -11   6    9.71    0.62
   3 -11   6   10.03    0.61
  -3  11   7    0.10    0.37
   3  11   7    0.16    0.35
   3  11  -7    1.61    0.54
   3 -11  -7    0.45    0.37
  -3 -11   7    0.91    0.46
  -3  11   7    0.10    0.30
  -3 -11   7    0.47    0.31
   3 -11   7    0.28    0.29
  -3 -11  -7    0.10    0.39
  -3 -11   8    0.92    0.33
   3 -11   8    0.88    0.32
  -3 -11  -8    0.26    0.38
   3  11   8    0.59    0.39
   3 -11  -8    0.44    0.39
  -3 -11   8    0.56    0.43
  -3  11   8    0.30    0.32
   3  11   8    0.21    0.39
   3 -11   8    0.54    0.52
   3  11  -8    0.47    0.55
   3  11   8    0.92    0.38
  -3  11   8    0.60    0.38
   3 -11   9    0.38    0.55
   3 -11   9    0.32    0.31
  -3 -11   9    0.31    0.32
  -3 -11  -9    0.34    0.37
   3 -11  -9    0.35    0.45
  -3 -11   9    0.45    0.45
   3 -11  -9    0.12    0.41
  -3 -11   9    0.75    0.48
  -3  11   9   -0.02    0.35
   3  11   9    0.19    0.39
   3  11   9   -0.16    0.43
  -3  11   9   -0.14    0.48
   3  11   9    0.67    0.38
  -3  11   9    0.55    0.38
   3  11  -9    0.14    0.54
   3 -11  10    2.71    0.64
  -3 -11  10    1.60    0.38
   3 -11  10    2.35    0.38
  -3 -11 -10    1.69    0.46
   3 -11 -10    2.08    0.50
  -3 -11  10    1.47    0.50
   3 -11 -10    2.07    0.50
   3  11  10    1.87    0.45
  -3  11  10    1.64    0.47
   3  11 -10    2.06    0.63
   3  11  10    2.91    0.52
  -3  11  10    1.73    0.52
   3  11  10    1.51    0.46
  -3 -11  10    2.29    0.54
   3 -11  11   76.43    2.50
   3  11  11   72.89    2.43
  -3  11  11   71.60    2.44
   3  11 -11   75.48    2.54
  -3 -11  11   73.46    2.35
  -3 -11 -11   78.08    2.52
   3 -11 -11   79.03    2.48
   3 -11 -11   71.22    2.46
   3  11  11   73.48    2.46
  -3 -11  11   82.38    2.65
   3  11  11   72.44    2.39
  -3  11  11   74.00    2.46
   3  11  11   68.11    2.28
   3 -11  12   57.31    1.98
   3  11  12   50.02    1.87
   3  11 -12   53.22    1.98
  -3  11  12   53.05    1.91
  -3 -11  12   50.07    1.80
  -3 -11 -12   55.22    1.92
   3 -11 -12   57.26    1.94
   3 -11 -12   53.93    1.94
   3  11  12   53.38    1.91
  -3 -11  12   56.57    2.07
   3 -11 -12   48.12    1.76
  -3  11  12   51.89    1.91
  -3  11  12   52.33    1.98
   3  11  12   47.55    1.73
   3  11  12   50.00    1.83
  -3 -11  13  130.85    3.93
   3 -11 -13  144.63    4.10
  -3 -11 -13  143.69    4.07
   3 -11 -13  135.81    4.12
   3 -11  13  143.64    4.12
  -3  11  13  141.46    4.14
   3  11  13  130.83    4.01
  -3  11  13  140.86    4.10
   3  11 -13  137.68    4.13
   3  11  13  134.90    4.06
  -3  11  13  146.21    4.12
   3  11  13  137.40    4.08
   3 -11  14   14.59    1.00
  -3 -11  14   13.70    0.79
   3  11 -14   13.29    0.92
   3  11  14   12.41    0.84
  -3  11  14   13.72    0.87
   3 -11  14   14.48    0.97
   3  11  14   13.05    0.84
   3 -11 -14   15.07    0.89
  -3  11  14   13.89    1.01
  -3  11  14   14.18    0.90
   3 -11  15    6.94    0.77
  -3 -11  15    6.97    0.62
   3  11 -15    6.29    0.71
   3 -11  15    8.57    0.80
   3  11  15    7.07    0.64
   3 -11 -15    8.81    0.69
   3 -11 -15   10.38    0.73
  -3  11  15    8.35    0.86
  -3 -11  16   13.73    0.75
   3 -11  16   14.16    0.91
   3  11 -16   14.80    0.89
   3 -11  16   14.72    0.91
   3  11  16   14.35    0.76
   3 -11 -16   15.93    0.87
  -3  11  16   14.27    0.99
   3 -11  17    3.30    0.58
  -3  11  17    2.64    0.65
   3  11  17    2.45    0.44
   3 -11  17    2.55    0.58
  -3 -11  17    2.42    0.43
   3  11 -17    2.63    0.54
  -3 -11 -18    4.64    0.39
   3  11 -18    4.56    0.55
   3 -11  18    5.95    0.57
  -3  11  18    4.99    0.61
  -3 -11  18    4.40    0.45
   3 -11  18    5.01    0.55
  -3 -11 -19    3.63    0.29
  -3 -11  19    4.61    0.39
   3 -11  19    5.18    0.48
   3  11 -19    4.45    0.47
  -3  11  19    5.36    0.54
   3 -11  20    7.88    0.44
  -3 -11  20    6.01    0.33
  -3  11  20    7.04    0.47
   3  11 -20    5.51    0.39
   3  12   0    0.24    0.43
   3  12   0    0.28    0.47
   3 -12   0   -0.15    0.32
  -3 -12   0   -0.06    0.32
   3  12  -1   10.85    0.79
   3  12   1   10.55    0.78
  -3 -12   1    9.93    0.62
  -3 -12  -1   10.54    0.67
   3 -12   1   10.60    0.65
  -3 -12   1   11.19    0.66
   3 -12  -1   10.83    0.69
   3  12  -1   10.48    0.79
  -3 -12   2    2.25    0.41
  -3 -12  -2    1.91    0.42
   3 -12   2    2.44    0.39
  -3 -12   2    2.20    0.38
   3 -12  -2    2.19    0.43
   3  12  -2    1.97    0.53
  -3 -12   3   49.70    1.75
   3  12  -3   46.31    1.82
   3 -12  -3   51.04    1.79
  -3 -12  -3   51.80    1.80
   3 -12   3   50.35    1.72
  -3 -12   3   51.13    1.72
   3  12   4    4.52    0.59
  -3 -12   4    6.75    0.59
   3  12  -4    5.75    0.68
   3 -12  -4    6.13    0.56
  -3 -12  -4    5.20    0.53
   3 -12   4    5.54    0.50
  -3 -12   4    5.79    0.50
  -3 -12  -5   19.18    1.11
   3  12   5   22.36    1.16
   3  12   5   21.32    1.14
  -3 -12   5   25.02    1.13
   3  12  -5   22.93    1.16
   3 -12  -5   23.52    1.09
  -3 -12  -5   24.31    1.09
   3 -12   5   24.00    1.02
  -3 -12   5   25.56    1.05
  -3 -12  -6   14.44    0.94
   3  12   6   15.41    0.95
  -3  12   6   14.85    0.80
  -3 -12   6   18.70    0.98
   3  12  -6   16.47    1.00
  -3 -12   6   16.40    0.83
   3 -12   6   16.83    0.83
   3 -12  -6   16.62    0.92
  -3 -12  -6   16.81    0.90
  -3 -12  -7   34.41    1.54
   3 -12  -7   36.54    1.47
  -3 -12   7   39.22    1.57
  -3  12   7   36.67    1.42
   3  12  -7   37.61    1.58
  -3  12   7   39.71    1.51
   3  12   7   38.96    1.49
  -3 -12   7   39.72    1.44
   3 -12   7   40.37    1.44
   3  12   8  171.42    4.84
  -3 -12  -8  167.92    4.98
   3 -12  -8  155.31    4.81
  -3 -12   8  180.31    5.01
   3  12   8  172.28    4.95
  -3  12   8  175.20    4.84
   3  12  -8  170.87    4.96
   3  12   8  166.70    4.86
  -3  12   8  175.53    4.90
  -3 -12   8  176.09    4.81
   3 -12   8  173.45    4.79
   3  12   9   11.67    0.79
  -3  12   9   12.23    0.86
  -3 -12  -9   13.07    0.86
   3 -12  -9   12.12    0.80
  -3 -12   9   14.24    0.92
   3  12   9   12.69    0.85
  -3  12   9   12.61    0.77
   3  12  -9   13.29    0.95
   3  12   9   12.89    0.81
  -3  12   9   13.24    0.84
  -3 -12   9   13.96    0.77
   3 -12   9   13.57    0.75
  -3 -12  10   11.37    0.71
   3 -12  10   10.71    0.67
  -3 -12  10   10.22    0.73
  -3 -12 -10   10.61    0.80
   3 -12 -10   12.22    0.82
   3 -12 -10    9.58    0.73
  -3 -12  10   11.26    0.87
   3  12  10   10.91    0.79
   3  12  10   10.30    0.74
  -3  12  10   10.13    0.79
   3  12  10    9.97    0.75
  -3  12  10   11.98    0.82
   3  12 -10   10.34    0.88
   3  12  11  124.43    3.86
  -3  12  11  129.54    3.89
   3  12 -11  133.66    3.95
  -3 -12  11  129.82    3.74
   3 -12  11  137.39    3.92
   3 -12 -11  120.76    3.85
  -3 -12  11  134.33    4.03
   3  12  11  132.42    3.91
  -3  12  11  132.62    3.90
   3  12  11  126.20    3.82
  -3 -12 -11  132.62    3.94
   3 -12 -11  137.85    3.90
   3  12  12    1.71    0.50
  -3  12  12    1.32    0.50
   3  12 -12    1.93    0.63
  -3 -12 -12    2.33    0.47
   3 -12 -12    2.75    0.58
  -3 -12  12    1.70    0.50
   3 -12 -12    1.45    0.48
   3  12  12    1.07    0.43
   3 -12  12    2.02    0.64
  -3 -12  12    2.19    0.54
   3  12  12    3.46    0.53
  -3  12  12    1.18    0.53
   3 -12 -13   27.57    1.20
   3  12  13   24.75    1.15
   3 -12  13   26.12    1.23
   3  12  13   23.24    1.10
  -3  12  13   22.72    1.15
  -3 -12  13   24.50    1.04
   3  12 -13   24.80    1.20
   3  12  13   22.55    1.11
  -3  12  13   23.19    1.14
   3  12 -14   25.48    1.22
   3  12  14   23.66    1.06
   3 -12  14   29.73    1.25
   3 -12 -14   28.62    1.20
  -3 -12  14   24.47    1.04
   3  12  15    1.11    0.45
  -3 -12  15    1.65    0.42
   3 -12 -15    2.34    0.48
   3 -12 -15    1.00    0.46
  -3 -12 -15    1.26    0.34
   3  12 -15    1.36    0.52
  -3 -12  16   12.02    0.65
   3  12  16   12.34    0.66
   3  12 -17    0.20    0.42
   3 -12  17    0.43    0.47
  -3  12  17    0.02    0.53
  -3 -12  17   -0.09    0.32
   3  12  17    0.22    0.33
   3 -12 -17    0.27    0.35
  -3  12  18   17.69    0.83
  -3 -12 -18   15.54    0.64
   3 -12  18   17.78    0.77
  -3 -12  18   15.22    0.62
   3  12 -18   14.93    0.74
  -3  12  19    2.31    0.40
   3 -12  19    3.00    0.37
   3  12 -19    1.73    0.31
  -3  12  20   15.25    0.59
   3  13   0    0.68    0.51
   3  13   0    0.42    0.45
   3 -13   0    0.54    0.36
  -3 -13   0    0.22    0.33
   3  13  -1   42.64    1.72
   3  13   1   41.32    1.72
   3 -13  -1   43.12    1.58
  -3 -13  -1   44.36    1.61
   3 -13   1   45.05    1.58
  -3 -13   1   45.79    1.59
   3  13   1   41.59    1.69
   3  13  -1   40.59    1.71
   3 -13  -2    0.23    0.35
  -3 -13  -2    0.50    0.38
   3 -13   2    0.37    0.33
  -3 -13   2    0.06    0.33
   3  13   2    0.21    0.48
   3  13  -2    0.45    0.50
   3  13  -2    0.12    0.54
   3  13   2    0.23    0.47
   3  13   3   59.78    2.25
   3 -13  -3   65.56    2.16
  -3 -13  -3   67.69    2.18
   3 -13   3   67.12    2.11
  -3 -13   3   61.87    2.07
  -3 -13   3   59.90    2.08
   3  13  -3   61.46    2.22
   3  13   4   28.90    1.38
   3 -13  -4   29.91    1.28
  -3 -13  -4   30.93    1.30
   3 -13   4   29.51    1.21
  -3 -13   4   29.66    1.21
  -3 -13   4   28.54    1.24
   3  13  -4   27.61    1.34
   3  13  -5   54.37    2.00
   3 -13  -5   52.14    1.88
  -3 -13  -5   52.91    1.90
  -3 -13   5   55.84    1.86
   3 -13   5   53.99    1.84
   3  13   5   53.69    2.03
  -3 -13  -5   48.19    1.96
  -3 -13   5   54.42    1.94
   3  13  -6   96.93    3.11
  -3 -13   6  101.42    2.96
   3 -13   6  101.68    2.96
  -3 -13  -6   95.27    3.00
   3 -13  -6   94.75    3.02
   3  13   6   99.04    3.18
  -3  13   6   93.83    2.92
  -3 -13  -6   95.16    3.13
   3 -13  -6   95.68    2.97
  -3 -13   6   99.53    3.09
   3  13  -7   34.95    1.55
  -3  13   7   37.11    1.48
   3  13   7   33.93    1.44
  -3 -13  -7   34.08    1.42
   3 -13  -7   36.06    1.48
  -3 -13   7   37.94    1.41
   3 -13   7   38.75    1.41
   3  13   7   38.90    1.61
  -3  13   7   35.50    1.38
  -3 -13  -7   34.10    1.52
   3 -13  -7   38.10    1.47
  -3 -13   7   40.84    1.59
  -3 -13  -8    7.80    0.71
   3 -13  -8    7.40    0.68
   3  13  -8    7.65    0.80
   3  13   8    7.53    0.67
  -3  13   8    7.66    0.69
  -3  13   8    6.61    0.58
   3  13   8    7.72    0.74
  -3 -13  -8    6.39    0.60
  -3 -13   8    7.76    0.59
   3 -13   8    7.34    0.56
   3 -13  -8    7.56    0.68
   3  13   8    7.60    0.65
  -3 -13   8    7.03    0.72
  -3 -13  -9    6.64    0.67
   3  13   9    5.68    0.63
  -3  13   9    6.06    0.66
   3  13  -9    7.21    0.81
   3  13   9    5.50    0.64
  -3  13   9    5.99    0.58
   3 -13  -9    5.46    0.63
  -3 -13  -9    5.26    0.56
  -3 -13   9    5.48    0.55
   3 -13   9    4.46    0.49
   3  13   9    5.66    0.60
  -3  13   9    5.74    0.67
  -3 -13   9    5.86    0.68
  -3 -13  10   31.70    1.21
  -3 -13 -10   31.27    1.39
   3 -13 -10   33.17    1.36
   3  13 -10   32.05    1.43
   3  13  10   28.63    1.31
  -3  13  10   29.28    1.32
   3  13  10   30.91    1.36
  -3 -13  10   29.58    1.21
   3 -13  10   30.85    1.21
   3  13  10   27.54    1.26
  -3  13  10   31.29    1.37
  -3 -13  10   31.93    1.41
   3  13  11   27.52    1.25
  -3  13  11   28.65    1.27
   3  13 -11   28.02    1.32
   3  13  11   26.44    1.19
  -3  13  11   28.97    1.28
   3  13  11   28.71    1.28
  -3 -13  11   27.92    1.13
  -3 -13 -11   30.09    1.31
   3 -13 -11   29.76    1.29
   3  13  12    1.21    0.46
  -3  13  12    0.86    0.46
   3  13 -12    0.81    0.57
   3  13  12    0.84    0.42
  -3  13  12    0.44    0.49
   3  13  12    0.79    0.45
  -3 -13 -12    1.04    0.41
   3 -13 -12    1.52    0.50
  -3 -13  12    1.29    0.43
   3  13 -13   22.44    1.13
  -3  13  13   22.65    1.09
   3  13  13   22.31    1.08
  -3  13  13   23.97    1.11
   3  13  13   24.22    1.12
  -3 -13  13   22.92    0.95
   3 -13 -13   26.18    1.14
   3  13 -14    0.42    0.51
  -3 -13  14    0.12    0.36
   3 -13 -14    0.15    0.43
   3  13  14    0.05    0.42
   3  13 -15    2.79    0.53
  -3 -13  15    2.29    0.38
   3 -13 -15    3.68    0.46
   3 -13 -15    1.85    0.44
  -3 -13 -15    2.43    0.36
   3  13  15    1.92    0.41
   3  13 -16    0.52    0.42
   3 -13 -16    1.42    0.36
  -3 -13  16    0.63    0.30
   3  13 -17    0.13    0.37
   3 -13 -17    0.01    0.28
  -3 -13 -17   -0.09    0.25
  -3 -13  17    0.16    0.24
  -3 -13 -18    8.35    0.40
   3  13 -18    7.56    0.45
   3 -13 -19   -0.16    0.19
   3  14   0    0.03    0.49
   3 -14   0    0.50    0.31
   3  14   0   -0.16    0.50
   3 -14   0    0.10    0.33
  -3 -14   0    0.19    0.34
   3  14   1   59.02    2.17
  -3 -14  -1   61.68    2.18
   3  14   1   57.60    2.14
   3  14  -1   56.47    2.14
   3  14  -1   55.94    2.11
   3 -14  -1   57.36    1.97
  -3 -14  -1   56.77    1.98
   3 -14   1   59.15    1.99
  -3 -14   1   62.59    2.02
   3  14  -2   31.41    1.43
   3  14   2   31.21    1.45
  -3 -14  -2   31.56    1.42
   3  14  -2   30.11    1.38
   3  14  -2   30.45    1.42
   3  14   2   30.65    1.42
   3 -14  -2   28.61    1.24
  -3 -14  -2   29.83    1.28
   3 -14   2   31.77    1.26
  -3 -14   2   29.65    1.25
   3  14  -3    1.71    0.62
  -3 -14  -3    1.16    0.48
   3  14   3    0.98    0.54
   3  14  -3    1.49    0.56
   3  14   3    1.16    0.54
   3  14   3    1.33    0.56
  -3 -14  -3    0.97    0.40
   3 -14  -3    1.88    0.43
   3 -14   3    0.71    0.35
  -3 -14   3    0.75    0.36
   3  14  -4   73.81    2.48
   3 -14   4   75.42    2.34
  -3 -14   4   76.80    2.35
   3 -14  -4   69.27    2.35
  -3 -14  -4   69.70    2.35
   3 -14  -4   67.21    2.27
   3  14   4   69.29    2.53
   3  14  -4   71.72    2.50
   3  14  -5   32.32    1.46
   3 -14   5   33.86    1.31
   3 -14  -5   32.41    1.38
  -3 -14  -5   32.41    1.36
  -3 -14   5   34.79    1.32
   3  14   5   33.77    1.51
  -3 -14  -5   28.11    1.40
   3 -14  -5   31.73    1.30
  -3 -14   5   32.11    1.36
   3  14  -6   28.81    1.34
  -3  14   6   27.68    1.25
   3  14   6   28.11    1.25
  -3 -14   6   27.24    1.15
   3 -14   6   28.15    1.16
   3 -14  -6   27.88    1.25
  -3 -14  -6   25.82    1.19
   3  14   6   24.89    1.31
  -3  14   6   25.58    1.11
  -3 -14  -6   27.29    1.30
   3 -14  -6   26.73    1.19
  -3 -14   6   25.25    1.22
   3  14  -7   15.48    1.01
   3  14   7   14.54    0.89
  -3  14   7   14.39    0.90
   3 -14  -7   12.82    0.85
  -3 -14  -7   12.69    0.81
  -3 -14   7   14.37    0.79
   3 -14   7   14.89    0.78
   3  14   7   15.51    1.00
  -3  14   7   15.05    0.81
  -3 -14  -7   13.86    0.91
   3 -14  -7   14.38    0.89
  -3 -14   7   13.41    0.89
  -3 -14  -8  420.84   11.31
   3 -14  -8  441.88   11.21
   3  14  -8  439.42   11.30
   3  14   8  423.61   11.22
  -3  14   8  438.99   11.24
   3  14   8  450.49   11.41
  -3  14   8  427.07   11.15
   3 -14  -8  411.72   11.23
  -3 -14  -8  372.79   11.11
  -3 -14   8  418.44   11.13
   3 -14   8  425.99   11.13
  -3 -14   8  416.03   11.28
  -3  14   8  456.27   11.30
   3  14   8  420.46   11.18
   3  14  -9   10.94    0.87
   3  14   9   10.52    0.77
  -3  14   9   10.68    0.78
  -3 -14  -9   11.30    0.81
   3  14   9   11.41    0.77
  -3  14   9   11.71    0.83
   3  14 -10   16.45    1.01
   3  14  10   16.90    0.94
  -3  14  10   15.68    0.93
  -3 -14 -10   18.00    0.98
   3  14  10   16.33    0.90
  -3  14  10   16.32    0.95
   3  14  11    0.47    0.43
  -3  14  11   -0.02    0.42
   3  14 -11    0.31    0.54
  -3  14  11   -0.02    0.45
   3  14  11    0.44    0.42
   3  14  11    0.09    0.43
  -3 -14 -11    0.12    0.40
   3 -14 -11    0.29    0.47
   3  14  12    3.53    0.52
  -3  14  12    2.91    0.50
   3  14 -12    4.04    0.63
   3  14  12    2.91    0.48
  -3  14  12    2.81    0.53
   3  14  12    3.44    0.52
  -3 -14  12    4.01    0.45
   3 -14 -12    4.26    0.57
   3  14  13    2.87    0.49
   3 -14 -13    2.92    0.52
   3  14 -13    2.53    0.55
   3  14  13    2.46    0.47
  -3  14  13    2.55    0.47
   3  14  13    3.04    0.47
  -3  14  13    2.33    0.49
   3 -14 -14   28.56    1.09
   3 -14 -14   27.16    1.11
   3  14 -14   25.86    1.12
   3  14  14   25.92    0.96
   3  14 -15   11.64    0.70
   3 -14 -15   13.41    0.67
  -3 -14 -15   12.48    0.59
   3  14 -16    1.49    0.37
   3 -14 -16    1.67    0.32
   3  14 -16    0.99    0.29
   3  14 -17    0.58    0.27
   3 -14 -17    1.00    0.26
  -3 -14 -17    0.94    0.22
   3 -14 -18    0.10    0.16
   3  15   0    0.24    0.54
   3  15   0    0.81    0.59
  -3 -15   0    0.45    0.42
   3 -15   0    0.45    0.33
   3 -15   0    0.63    0.37
  -3 -15   0    0.70    0.39
   3  15  -1  170.56    4.92
   3  15   1  172.04    4.93
   3  15  -1  168.59    4.92
   3  15   1  172.35    4.95
   3 -15  -1  148.19    4.54
  -3 -15  -1  181.73    4.95
   3 -15  -1  160.93    4.71
  -3 -15  -1  162.03    4.73
   3 -15   1  164.02    4.72
  -3 -15   1  164.67    4.74
   3  15   2  149.69    4.37
   3  15   2  149.30    4.42
   3  15  -2  146.75    4.32
   3  15  -2  150.11    4.36
   3  15   2  152.74    4.40
   3 -15  -2  130.18    3.99
  -3 -15  -2  158.61    4.37
  -3 -15   2  173.54    4.38
   3 -15  -2  130.18    4.10
  -3 -15  -2  131.83    4.11
   3 -15   2  140.25    4.12
  -3 -15   2  143.29    4.14
   3  15  -3    0.99    0.53
   3  15  -3    1.53    0.65
   3  15  -3    1.19    0.55
   3  15   3    1.02    0.57
   3  15   3    0.83    0.53
   3 -15  -3    1.24    0.40
  -3 -15  -3    1.44    0.47
  -3 -15   3    1.15    0.42
   3 -15  -3    0.95    0.39
  -3 -15  -3    1.16    0.39
   3 -15   3    1.02    0.39
  -3 -15   3    0.99    0.39
   3  15  -4    2.71    0.66
   3  15  -4    2.62    0.58
   3  15   4    2.51    0.60
   3  15   4    2.48    0.58
  -3 -15   4    3.38    0.47
   3 -15  -4    2.72    0.46
   3 -15  -4    2.17    0.44
  -3 -15  -4    3.19    0.47
   3 -15   4    2.58    0.43
  -3 -15   4    2.47    0.44
   3  15  -5   10.83    0.90
   3  15  -5   11.07    0.88
   3  15   5   10.77    0.88
   3 -15  -5   10.60    0.73
  -3 -15   5   11.72    0.72
   3 -15   5   12.01    0.68
  -3 -15   5   12.18    0.70
   3 -15  -5   12.38    0.73
  -3 -15  -5   11.46    0.71
   3  15  -6    0.73    0.60
   3  15   6    0.67    0.46
  -3  15   6    0.86    0.49
   3  15  -6    1.19    0.52
  -3  15   6    0.73    0.33
   3  15   6    1.17    0.54
  -3 -15  -6    0.66    0.46
   3 -15  -6    0.96    0.45
   3 -15  -6    0.53    0.39
  -3 -15  -6    0.67    0.36
   3 -15   6    0.35    0.32
  -3 -15   6    0.69    0.34
   3  15   7   37.47    1.61
  -3  15   7   38.06    1.39
   3  15  -7   36.80    1.57
  -3 -15  -7   35.13    1.53
   3 -15  -7   37.38    1.46
   3  15  -7   38.58    1.57
   3  15   7   36.07    1.49
  -3  15   7   38.60    1.51
   3  15   7   36.41    1.46
   3  15  -8  154.39    4.61
  -3 -15  -8  158.89    4.61
   3 -15  -8  162.17    4.52
   3  15  -8  155.44    4.56
   3  15   8  154.71    4.53
  -3  15   8  161.00    4.55
   3  15   8  152.87    4.48
  -3  15   8  162.67    4.57
   3  15  -9   14.47    0.92
  -3 -15  -9   14.90    0.90
   3 -15  -9   15.31    0.89
   3  15  -9   16.10    0.97
   3  15   9   15.00    0.88
  -3  15   9   15.45    0.89
   3  15   9   14.13    0.83
  -3  15   9   15.42    0.91
   3  15 -10    8.24    0.72
  -3 -15 -10    6.76    0.61
  -3  15  10    5.80    0.60
   3  15  10    6.61    0.63
   3  15 -10    6.93    0.70
   3  15  10    6.95    0.61
  -3  15  10    6.20    0.63
  -3  15  11   35.40    1.37
   3  15 -11   34.87    1.38
   3  15  11   35.86    1.37
   3  15 -11   34.89    1.40
  -3  15  11   35.45    1.38
   3  15  11   32.26    1.30
   3  15  12   45.75    1.63
   3  15 -12   44.46    1.61
   3 -15 -12   47.56    1.62
   3  15 -12   44.91    1.61
   3  15  12   46.41    1.61
  -3  15  12   44.16    1.60
  -3  15  12   44.22    1.61
   3  15 -13    0.38    0.38
   3 -15 -13   -0.09    0.38
   3  15 -13    0.02    0.42
  -3  15  13   -0.19    0.40
   3 -15 -14    5.10    0.43
  -3 -15 -14    5.04    0.42
   3  15 -14    4.07    0.43
   3  15 -14    4.66    0.49
  -3 -15 -15    8.85    0.42
   3 -15 -15    8.05    0.46
  -3 -15 -16    3.62    0.30
   3 -15 -16    3.63    0.30
   3 -15 -17    0.38    0.16
  -3 -16   0    0.33    0.41
   3  16   0    0.43    0.55
   3  16   0    0.26    0.47
   3  16   0    0.40    0.53
  -3 -16  -1    4.73    0.58
  -3 -16   1    5.33    0.59
   3  16  -1    5.23    0.70
   3  16   1    5.09    0.68
   3  16   1    4.53    0.66
   3  16  -1    5.04    0.68
   3  16   1    4.64    0.69
   3  16  -2   35.79    1.53
  -3 -16  -2   36.59    1.52
  -3 -16   2   39.28    1.48
   3 -16  -2   31.67    1.24
   3  16  -2   34.18    1.51
   3  16   2   34.95    1.54
   3  16   2   36.16    1.56
  -3 -16  -3   12.84    0.85
  -3 -16   3   13.18    0.78
   3 -16  -3   11.05    0.68
   3  16  -3   13.61    0.93
   3  16   3   12.92    0.91
   3  16   3   12.64    0.91
   3  16  -3   13.05    0.92
  -3 -16  -4    6.29    0.65
   3  16  -4    6.79    0.71
   3 -16  -4    5.46    0.53
   3  16   4    5.73    0.69
   3  16  -4    5.51    0.68
   3 -16  -5    0.77    0.41
   3  16  -5    0.69    0.52
   3  16   5    0.33    0.49
   3  16   5    0.73    0.44
  -3  16   5    0.62    0.47
   3  16  -5    0.46    0.51
   3  16  -6    8.36    0.75
   3  16   6   10.26    0.80
   3  16   6    8.73    0.76
   3  16  -6    8.91    0.76
   3 -16  -6    9.25    0.66
   3  16   6    8.76    0.70
  -3  16   6    9.45    0.74
   3  16  -6    8.70    0.80
   3  16   6    8.52    0.69
   3  16   7   26.33    1.24
   3  16  -7   26.63    1.23
  -3 -16  -7   25.49    1.20
   3 -16  -7   28.77    1.17
   3  16  -7   27.36    1.26
   3  16   7   25.64    1.18
  -3  16   7   27.73    1.21
  -3  16   7   28.23    1.24
   3  16   7   24.36    1.12
   3  16  -8    2.58    0.55
  -3 -16  -8    2.70    0.50
   3 -16  -8    2.20    0.49
   3  16  -8    2.70    0.59
   3  16   8    2.60    0.50
  -3  16   8    2.52    0.52
  -3  16   8    2.59    0.53
   3  16   8    2.50    0.47
   3  16  -9    0.18    0.44
  -3 -16  -9   -0.02    0.37
   3 -16  -9    0.36    0.44
   3  16   9    0.15    0.40
   3  16  -9   -0.17    0.49
  -3  16   9    0.10    0.40
   3  16   9    0.14    0.39
  -3  16   9   -0.26    0.44
   3  16  10   17.38    0.90
  -3  16  10   18.73    0.93
   3  16 -10   19.28    0.96
   3  16 -10   19.49    0.95
  -3  16  10   18.42    0.94
  -3  16  10   19.59    1.06
   3  16  11    2.37    0.43
  -3  16  11    2.45    0.44
   3  16 -11    3.10    0.51
   3  16 -11    2.39    0.45
  -3  16  11    3.06    0.64
  -3  16  11    2.21    0.46
   3 -16 -12   96.13    2.63
   3  16 -12   80.99    2.56
   3  16 -12   84.18    2.58
   3  16  12   87.74    2.59
  -3  16  12   86.91    2.60
  -3  16  12   96.06    2.68
  -3  16  12   88.68    2.62
   3  16 -13   22.29    0.88
   3 -16 -13   24.70    0.95
  -3 -16 -13   25.32    0.90
   3  16 -13   22.76    0.92
  -3  16  13   25.58    1.03
  -3 -16 -14   13.74    0.56
   3  16 -14   12.60    0.60
  -3  16  14   12.70    0.69
   3  16 -15    0.27    0.21
  -3  16  15    0.74    0.34
  -3  16  16    0.31    0.21
  -3 -17   0    0.34    0.38
   3  17   0    0.33    0.45
   3  17   0    0.41    0.51
  -3 -17  -1    1.71    0.43
  -3 -17   1    2.03    0.43
   3  17  -1    1.70    0.57
   3  17  -1    1.73    0.55
   3  17   1    1.46    0.53
   3  17   1    1.96    0.52
   3  17  -1    2.26    0.55
  -3 -17  -2    2.42    0.48
  -3 -17   2    2.44    0.42
   3  17  -2    2.26    0.57
   3  17  -2    2.67    0.57
   3  17   2    2.05    0.53
   3  17  -2    2.42    0.53
  -3 -17  -3    4.94    0.58
   3  17  -3    4.59    0.63
   3  17   3    5.50    0.65
   3  17  -3    5.63    0.66
  -3 -17  -4   42.66    1.62
   3 -17  -4   37.16    1.41
   3  17  -4   42.99    1.64
   3  17   4   43.64    1.68
   3  17  -4   43.03    1.63
   3  17   4   40.74    1.56
  -3  17   4   47.60    1.65
   3 -17  -5    0.93    0.38
   3  17   5    1.36    0.49
   3  17  -5    1.11    0.50
   3  17   5    0.93    0.49
   3  17  -5    1.13    0.51
   3  17   5    1.08    0.44
  -3  17   5    1.16    0.46
   3  17  -6    1.95    0.49
   3  17   6    2.04    0.52
   3 -17  -6    1.47    0.42
   3  17   6    2.19    0.46
  -3  17   6    1.84    0.48
   3  17  -6    1.60    0.47
   3  17   6    2.21    0.45
  -3  17   6    2.02    0.52
   3  17   7    5.26    0.59
   3  17  -7    4.66    0.58
  -3 -17  -7    4.86    0.54
   3  17  -7    5.24    0.58
   3 -17  -7    5.07    0.52
   3  17   7    5.02    0.54
  -3  17   7    4.62    0.55
  -3  17   7    5.55    0.60
   3  17   8   70.38    2.23
   3  17  -8   68.94    2.20
  -3 -17  -8   64.78    2.18
   3 -17  -8   68.74    2.13
   3  17  -8   68.28    2.18
   3  17   8   65.47    2.15
  -3  17   8   68.54    2.18
  -3  17   8   70.44    2.21
   3  17  -9    8.14    0.62
   3 -17  -9    8.14    0.60
   3  17  -9    8.50    0.61
   3  17   9    8.33    0.60
  -3  17   9    9.57    0.64
  -3  17   9   10.45    0.78
  -3  17   9    8.24    0.63
   3  17 -10    1.18    0.36
   3 -17 -10    1.27    0.39
   3  17  10    1.32    0.36
  -3  17  10    0.90    0.38
   3  17 -10    0.92    0.36
  -3  17  10    1.36    0.54
  -3  17  10    1.14    0.41
   3  17 -11    6.72    0.51
   3  17 -11    6.25    0.48
  -3  17  11    7.01    0.51
  -3  17  11    7.94    0.64
  -3  17  11    7.29    0.54
   3  17 -12    5.41    0.39
  -3 -17 -12    5.76    0.41
   3  17 -12    6.07    0.44
  -3  17  12    5.96    0.54
  -3 -17 -13    2.30    0.27
   3  17 -13    2.02    0.29
  -3  17  13    1.97    0.39
  -3  17  14    2.63    0.31
  -3 -18   0    0.06    0.31
   3  18   0    0.02    0.45
   3  18   0    0.34    0.42
  -3 -18  -1   -0.12    0.34
   3  18  -1    0.44    0.44
   3  18   1    0.19    0.40
   3  18  -1    0.38    0.40
  -3 -18  -2    7.54    0.59
   3  18   2    5.46    0.59
   3  18  -2    6.64    0.64
   3  18  -2    6.15    0.61
  -3 -18  -3    1.73    0.42
   3  18   3    2.35    0.47
   3  18  -3    2.22    0.46
   3  18  -3    2.05    0.49
   3  18   3    2.01    0.48
   3  18   3    1.78    0.44
  -3  18   3    1.77    0.47
   3  18  -4   18.31    0.93
  -3 -18  -4   18.16    0.90
   3  18   4   18.98    0.94
   3  18   4   17.04    0.92
   3  18  -4   16.54    0.89
   3  18  -4   18.91    0.94
   3  18   4   16.13    0.85
  -3  18   4   18.39    0.91
   3  18   5   82.08    2.57
   3  18  -5   81.68    2.56
   3  18  -5   84.33    2.56
  -3 -18  -5   81.48    2.53
   3  18  -5   83.39    2.55
   3  18   5   77.08    2.47
  -3  18   5   83.14    2.52
  -3  18   5   85.18    2.57
   3  18  -6    1.65    0.39
   3  18   6    2.46    0.47
   3  18  -6    2.24    0.46
   3  18  -6    1.87    0.44
   3 -18  -6    2.12    0.37
   3  18   6    1.92    0.41
  -3  18   6    1.68    0.43
  -3  18   6    2.09    0.46
   3  18   7   15.10    0.79
   3  18  -7   16.43    0.81
   3  18  -7   16.23    0.79
   3 -18  -7   13.59    0.70
   3  18   7   15.29    0.75
  -3  18   7   16.26    0.79
  -3  18   7   15.75    0.81
   3  18  -8   16.64    0.78
   3  18   8   15.01    0.77
   3  18  -8   16.14    0.76
   3 -18  -8   15.48    0.71
  -3  18   8   15.93    0.77
  -3  18   8   14.96    0.83
  -3  18   8   16.15    0.79
   3  18  -9    0.95    0.33
   3  18   9    1.17    0.34
   3  18  -9    0.99    0.33
   3 -18  -9    0.97    0.32
  -3  18   9    0.98    0.33
  -3  18   9    0.99    0.44
  -3  18   9    1.01    0.35
   3  18 -10   40.48    1.35
   3  18  10   43.43    1.42
   3  18 -10   45.21    1.40
   3 -18 -10   42.89    1.38
  -3  18  10   44.62    1.39
  -3  18  10   44.26    1.42
  -3  18  10   46.45    1.43
  -3 -18 -11    0.36    0.24
   3  18 -11    0.14    0.23
   3  18 -11    0.18    0.17
  -3  18  11    0.45    0.34
  -3 -18 -12    0.07    0.18
   3  18 -12    0.15    0.17
   3  19   0    0.13    0.34
   3  19   1   14.08    0.75
   3  19  -1   14.38    0.75
   3  19   1   13.96    0.72
  -3  19   1   14.91    0.76
  -3 -19  -2    5.20    0.45
   3  19   2    4.74    0.48
   3  19  -2    5.11    0.48
   3  19   2    4.57    0.50
   3  19   2    4.68    0.45
  -3  19   2    5.23    0.49
  -3 -19  -3    0.18    0.27
   3  19   3    0.28    0.32
  -3  19   3    0.14    0.34
   3  19  -3    0.11    0.31
   3  19  -3    0.36    0.36
   3  19   3    0.09    0.34
  -3  19   4    1.33    0.35
   3  19  -4    1.02    0.37
   3  19  -4    1.16    0.34
   3  19   4    1.10    0.36
  -3  19   4    0.85    0.38
  -3  19   5   17.23    0.79
   3  19   5   18.43    0.83
   3  19  -5   19.74    0.84
   3  19  -5   18.85    0.81
  -3  19   5   19.58    0.84
  -3  19   6    6.59    0.47
   3  19  -6    6.27    0.48
   3  19  -6    6.65    0.45
   3  19   6    6.80    0.50
  -3  19   6    6.30    0.54
  -3  19   6    6.16    0.50
  -3  19   7   -0.10    0.28
   3  19   7   -0.11    0.28
   3  19  -7   -0.07    0.23
   3  19  -7    0.08    0.29
  -3  19   7    0.36    0.31
  -3  19   8   -0.04    0.25
   3  19   8    0.03    0.25
   3  19  -8    0.01    0.19
   3  19  -8    0.26    0.25
  -3  19   8    0.13    0.29
   3  19  -9    6.58    0.37
   3  19   9    7.28    0.41
  -3 -19  -9    6.26    0.38
  -3  19   9    6.23    0.37
  -3  19   9    6.61    0.41
  -3 -19 -10    4.38    0.29
  -3  20   0   -0.21    0.28
   3  20   0   -0.02    0.27
  -3  20   1    1.77    0.31
  -3  20  -1    1.86    0.31
   3  20  -1    1.81    0.28
   3  20   1    1.54    0.31
   3  20  -1    1.56    0.32
  -3  20   2   16.03    0.68
  -3  20  -2   16.87    0.69
   3  20  -2   17.11    0.67
   3  20   2   16.81    0.72
  -3  20   2   17.73    0.73
  -3  20   3    4.95    0.38
   3  20   3    5.68    0.41
   3  20  -3    5.60    0.36
  -3  20   3    5.32    0.42
  -3  20   4    7.65    0.43
   3  20   4    8.23    0.46
   3  20  -4    7.71    0.40
  -3  20   4    8.04    0.48
  -3  20   5    6.28    0.36
   3  20   5    6.64    0.40
  -3  20   5    6.08    0.40
  -3  20   6    2.92    0.26
  -3  20   6    3.46    0.31
  -3 -20  -7   57.54    1.65
  -3  20   7   57.87    1.66
  -3  21   0    0.09    0.17
   3  21   0    0.15    0.14
   3  21  -1   33.44    0.99
   3  21   1   34.60    1.00
   3  21   2    7.94    0.34
   4   0   0  391.12    9.98
   4   0  -1    0.08    0.16
   4   0  -2 1687.14   42.34
   4   0   2 1685.99   42.34
   4   0  -2 1693.21   42.36
   4   0  -3    0.07    0.17
   4   0   3    0.07    0.16
   4   0  -4    4.80    0.31
   4   0   4    5.33    0.31
   4   0  -5    0.56    0.19
   4   0   5    0.86    0.19
   4   0   6  154.70    4.33
   4   0   6  161.61    4.20
   4   0  -6  153.67    4.19
   4   0  -7    0.42    0.27
   4   0   7    0.11    0.32
   4   0  -7    0.09    0.18
   4   0   7   -0.02    0.19
   4   0  -8   19.80    0.78
   4   0   8   18.21    0.84
   4   0  -8   17.91    0.67
   4   0   8   17.47    0.65
   4   0  -9   -0.01    0.20
   4   0   9    0.17    0.17
   4   0  -9    0.97    0.33
   4   0   9    0.73    0.39
   4   0  10  117.94    3.44
   4   0  11    0.93    0.46
   4   0  12    8.59    0.66
   4   0  12    8.66    0.65
  -4   0  12    8.17    0.58
   4   0  12    9.81    0.74
  -4   0  13    0.06    0.40
   4   0  13    0.35    0.51
   4   0  13    0.33    0.48
   4   0  13    0.18    0.49
  -4   0  13   -0.24    0.32
   4   0  14   33.57    1.43
   4   0  14   28.23    1.25
  -4   0  14   30.40    1.21
   4   0 -14   33.59    1.31
   4   0  14   30.59    1.29
   4   0 -15   -0.33    0.41
   4   0 -15    0.34    0.42
   4   0  15    0.10    0.54
   4   0  15    0.03    0.56
  -4   0  15    0.32    0.44
   4   0  15    0.18    0.58
   4   0 -16    0.24    0.43
   4   0  16    0.02    0.60
   4   0  16    0.43    0.58
  -4   0  16    0.43    0.46
   4   0  16   -0.04    0.63
   4   0  17    0.79    0.64
   4   0 -17    0.54    0.44
   4   0  17    0.30    0.61
  -4   0  17    0.63    0.51
   4   0  17    0.34    0.69
   4   0  18    0.11    0.59
   4   0  18    0.29    0.58
   4   0  18   -0.09    0.67
   4   0  19   -0.19    0.56
   4   0  19    0.44    0.57
   4   0  19    0.24    0.66
  -4   0  19   -0.34    0.62
   4   0  20  127.42    3.70
  -4   0  20  130.32    3.52
   4   0  20  119.64    3.56
   4   0  20  120.08    3.53
   4   0  21    0.52    0.61
  -4   0  21    0.20    0.49
   4   0  21    0.07    0.48
  -4   0  22   15.81    0.67
   4   0 -23    0.36    0.35
   4   0 -24    2.18    0.25
   4   1   0  566.00   14.04
   4  -1   0  541.69   14.02
   4   1  -1    0.75    0.20
   4  -1  -1    0.43    0.18
   4   1  -2  333.15    8.25
   4   1   2  323.81    8.23
   4  -1  -2  320.03    8.23
   4  -1   2  307.45    8.21
   4  -1  -2  322.18    8.24
   4  -1  -3    1.27    0.23
   4  -1   3    0.62    0.19
   4   1  -3    0.90    0.22
   4  -1  -3    0.90    0.24
   4  -1  -4   58.98    1.72
   4   1  -4   60.56    1.69
   4  -1  -4   57.93    1.70
   4  -1   4   58.81    1.68
   4   1  -4   58.79    1.69
   4   1   4   59.49    1.69
   4  -1  -5    7.58    0.44
   4  -1  -5    6.24    0.38
   4  -1   5    6.61    0.36
   4   1  -5    6.76    0.38
   4   1   5    8.14    0.38
   4   1   6  104.38    2.94
   4   1  -6  110.79    2.87
   4  -1  -6  108.88    2.90
   4  -1  -6   98.97    2.81
   4   1  -6   99.48    2.80
   4  -1   6  103.13    2.81
   4   1   6  105.81    2.81
   4   1   7  176.83    4.82
   4   1  -7  189.34    4.73
   4  -1  -7  187.02    4.77
   4  -1   7  179.44    4.66
   4   1  -7  167.26    4.63
   4   1   7  183.96    4.65
   4  -1  -7  166.18    4.65
   4  -1  -8  423.50   10.34
   4   1  -8  419.17   10.30
   4   1   8  401.31   10.40
   4   1   8  409.34   10.19
   4  -1  -8  388.21   10.21
   4  -1   8  390.64   10.20
   4   1  -8  382.16   10.18
   4  -1  -9   29.39    1.03
   4   1   9   27.30    1.09
   4  -1   9   24.51    0.85
   4   1  -9   24.16    0.84
   4   1   9   26.44    0.84
   4  -1  -9   24.35    0.87
   4  -1 -10   88.68    2.62
   4   1  10   88.27    2.70
   4   1  11  185.62    5.19
  -4  -1  12   13.45    0.78
   4   1  12   17.55    0.95
  -4   1  12   12.90    0.72
   4  -1  12   16.11    0.83
   4  -1  12   17.52    0.87
   4  -1  12   17.72    0.83
   4   1  12   16.90    0.85
   4   1  13   93.07    2.85
   4   1 -13   91.07    2.71
   4  -1  13   82.63    2.62
  -4   1  13   90.83    2.65
   4  -1  13   92.61    2.68
   4  -1  13   90.87    2.69
   4   1  13   86.62    2.66
  -4  -1  14    0.93    0.38
  -4   1  14    1.60    0.49
   4  -1  14    1.71    0.59
   4   1  14    0.67    0.56
   4  -1  14    1.28    0.56
   4  -1 -14    1.65    0.46
   4   1  14    1.47    0.54
   4   1  14    0.96    0.55
   4   1  15    0.77    0.54
   4   1 -15    0.91    0.43
   4  -1 -15    1.06    0.49
   4   1  15    0.67    0.56
   4  -1  15    1.73    0.60
   4   1  15    0.73    0.52
   4  -1 -15    0.72    0.41
  -4  -1  15    0.69    0.42
  -4   1  15    0.71    0.48
   4  -1  15    0.76    0.60
   4   1  15    0.74    0.56
   4   1  16  133.71    3.94
   4   1 -16  128.63    3.79
   4  -1 -16  134.07    3.87
   4   1  16  123.68    3.70
   4  -1  16  120.41    3.71
  -4  -1  16  123.57    3.65
  -4   1  16  132.70    3.74
   4  -1  16  127.96    3.77
   4   1  16  123.42    3.71
   4   1  16  123.69    3.72
   4  -1 -16  141.40    3.86
   4   1  17   57.48    2.09
   4   1 -17   55.27    1.93
   4  -1 -17   54.70    1.98
   4   1  17   51.18    1.90
   4  -1  17   52.61    1.92
  -4   1  17   55.30    1.90
   4  -1 -17   57.09    1.96
   4  -1  17   54.69    1.94
   4   1  17   51.81    1.88
   4   1  18   19.74    1.13
   4  -1  18   19.63    1.05
   4   1  18   20.58    1.03
   4  -1  18   17.60    1.01
  -4   1  18   19.42    1.00
  -4  -1  18   20.62    1.01
   4  -1  18   17.93    1.09
   4   1  18   18.90    1.07
   4  -1  19    0.45    0.68
   4   1  19    0.59    0.68
  -4  -1  19    0.04    0.57
   4  -1  19    0.11    0.51
   4  -1  19    0.69    0.60
   4   1  19    0.02    0.54
   4   1  19    0.22    0.55
   4   1  20   39.64    1.55
  -4   1  20   41.91    1.45
  -4  -1  20   41.03    1.39
   4  -1  20   38.40    1.51
   4   1  20   36.97    1.48
   4  -1  20   37.44    1.44
   4   1  20   38.07    1.42
  -4   1  21   16.15    0.80
   4  -1  21   17.14    0.92
   4   1  21   16.84    0.89
  -4  -1  21   14.33    0.75
   4   1  21   14.95    0.78
   4  -1  21   15.66    0.82
   4   1  22    0.77    0.50
  -4   1  22   -0.08    0.40
   4   1  22    0.70    0.38
   4  -1 -23    8.86    0.57
   4   1 -23    8.12    0.51
   4  -1 -24    0.64    0.23
   4  -2   0   25.34    0.75
   4   2   0   23.58    0.74
   4  -2  -1   23.13    0.74
   4   2  -1   24.09    0.75
  -4  -2  -1   19.48    0.53
   4  -2  -2  781.61   19.83
   4  -2   2  764.73   19.81
   4   2   2  793.70   19.82
   4   2  -2  776.21   19.83
   4  -2  -2  814.05   19.85
   4  -2  -3  409.06   10.76
   4  -2   3  420.14   10.74
   4   2   3  430.91   10.75
   4   2  -3  405.35   10.75
   4  -2  -3  438.96   10.79
   4   2  -3  426.22   10.70
   4   2  -4  176.27    4.72
   4  -2  -4  168.53    4.71
   4  -2   4  175.07    4.70
   4   2   4  185.38    4.71
   4  -2  -4  179.25    4.75
   4   2  -4  191.07    4.68
   4   2  -5  168.60    4.43
   4   2   5  173.65    4.42
   4  -2   5  163.27    4.42
   4  -2  -5  165.36    4.44
   4   2  -5  171.32    4.40
   4  -2  -5  163.72    4.47
   4   2  -6    4.11    0.30
   4   2   6    3.25    0.26
   4  -2  -6    3.53    0.31
   4  -2   6    3.32    0.30
   4   2   6    4.64    0.43
   4  -2   6    3.33    0.38
   4   2  -6    4.02    0.32
   4  -2  -6    3.83    0.38
   4  -2   7  151.82    3.95
   4   2  -7  143.43    3.91
   4   2   7  151.12    3.91
   4  -2  -7  141.44    3.94
   4   2   7  145.92    4.07
   4  -2   7  143.59    4.05
   4   2  -7  152.93    3.95
   4  -2  -7  151.89    4.03
   4   2  -8    9.04    0.43
   4  -2  -8    8.64    0.48
   4   2   8    9.86    0.44
   4   2   8   10.36    0.63
   4   2  -8   10.05    0.51
   4  -2  -8   10.29    0.58
   4  -2   8    9.13    0.60
   4   2  -9  299.60    8.09
   4   2   9  318.52    8.09
   4   2   9  322.93    8.35
   4  -2   9  310.50    8.33
   4   2  -9  322.11    8.20
   4  -2  -9  333.88    8.30
   4  -2  10  191.39    5.35
   4  -2 -10  199.62    5.31
   4   2  10  193.63    5.37
   4  -2 -11  288.90    7.51
   4   2  11  280.77    7.57
   4  -2  11  273.69    7.54
   4   2  12   43.31    1.60
   4  -2  12   49.76    1.61
  -4  -2  12   39.96    1.62
   4  -2 -12   54.15    1.73
   4   2  12   48.24    1.75
   4  -2  12   49.15    1.74
   4  -2 -12   49.62    1.63
  -4   2  12   47.63    1.61
   4  -2  12   44.47    1.60
   4  -2 -13  108.23    3.05
   4   2  13  104.30    3.10
   4  -2  13   99.88    3.06
   4  -2  13   98.01    2.95
   4   2  13   94.57    2.91
   4  -2  13  103.23    2.93
   4   2  13   97.93    2.93
   4  -2  13   92.45    2.90
  -4   2  13  101.45    2.94
  -4  -2  13   82.89    2.90
   4   2  14   10.56    0.84
   4  -2 -14   11.94    0.80
   4  -2  14   10.01    0.81
   4   2  14    9.22    0.72
   4  -2  14    9.51    0.79
   4   2  14    9.57    0.74
   4  -2  14    9.71    0.80
  -4   2  14   10.48    0.73
  -4  -2  14    8.70    0.69
   4   2  15    8.41    0.80
   4   2 -15    8.80    0.65
   4  -2 -15    8.67    0.73
   4  -2  15    7.69    0.76
  -4  -2  15    6.01    0.61
  -4   2  15    7.48    0.70
   4  -2  15    6.91    0.77
   4  -2  15    7.27    0.77
   4   2  15    8.39    0.72
   4   2  15    7.91    0.74
   4  -2  16   11.10    0.86
   4   2  16   10.80    0.89
   4   2 -16    8.51    0.69
   4  -2 -16   10.98    0.80
   4  -2 -16    9.50    0.73
  -4   2  16    9.89    0.79
   4   2  16    8.90    0.81
   4  -2  16   10.02    0.87
   4  -2  16    8.82    0.84
   4   2  16    9.11    0.80
   4   2  16    9.44    0.78
   4   2  17    0.25    0.59
   4  -2  17    0.55    0.62
   4   2  17    0.53    0.56
   4  -2 -17    0.77    0.46
   4   2  17    0.11    0.65
   4  -2  17    0.20    0.60
   4   2 -17    0.52    0.40
   4  -2  17    0.67    0.70
  -4   2  17    0.40    0.55
   4   2  17   -0.05    0.65
  -4  -2  17    0.25    0.53
   4  -2 -17    0.33    0.45
   4   2  18    8.38    0.73
   4  -2  18    8.58    0.80
   4   2  18    9.42    0.84
   4  -2  18    8.40    0.78
   4   2  18    7.59    0.81
  -4  -2  18    8.47    0.70
   4  -2  18    9.27    0.88
   4  -2  18    7.99    0.74
  -4   2  18    9.27    0.76
   4  -2 -18    8.92    0.71
   4   2  19   32.88    1.42
   4  -2  19   31.49    1.38
   4  -2  19   32.49    1.35
   4   2  19   31.03    1.28
   4  -2  19   33.54    1.33
  -4   2  19   32.32    1.30
   4  -2  19   32.62    1.39
  -4  -2  19   31.43    1.23
   4   2  19   32.47    1.35
   4  -2  20   78.80    2.48
   4   2  20   86.65    2.63
   4  -2  20   80.13    2.56
  -4  -2  20   82.34    2.37
   4  -2  20   80.23    2.52
   4   2  20   81.03    2.48
   4  -2  20   81.41    2.49
   4   2  20   79.12    2.43
   4   2  21    3.19    0.62
  -4   2  21    4.14    0.59
   4   2  21    3.22    0.50
   4  -2  21    2.70    0.54
   4   2 -22   10.33    0.64
  -4   2  22   10.92    0.60
   4   2  22    9.45    0.53
   4  -2 -23    0.47    0.36
   4   2 -23    0.07    0.28
  -4   2  23   -0.07    0.26
   4  -2 -24   15.55    0.60
   4  -3   0 1096.22   27.20
  -4  -3   0 1061.63   27.20
   4  -3   0 1143.74   27.39
  -4  -3  -1   15.76    0.52
   4  -3   1   16.46    0.52
  -4  -3   1   16.51    0.52
   4  -3  -1   16.68    0.68
  -4  -3   2   47.26    1.28
   4  -3   2   46.65    1.27
   4  -3  -2   47.07    1.44
   4  -3   2   47.72    1.42
   4   3  -2   46.16    1.43
   4   3   2   48.14    1.42
  -4  -3   3  136.31    3.46
   4  -3   3  132.68    3.44
   4  -3  -3  130.97    3.60
   4  -3   3  131.11    3.57
   4   3  -3  135.53    3.60
   4   3   3  131.93    3.57
   4   3  -4  309.98    7.87
  -4  -3   4  304.17    7.85
   4  -3  -4  310.64    8.00
   4  -3   4  306.05    7.97
   4   3  -4  318.72    7.99
   4   3   4  309.73    7.95
   4   3  -5   42.48    1.24
   4  -3  -5   42.54    1.34
   4   3   5   41.36    1.28
   4  -3   5   43.43    1.32
   4   3  -5   42.48    1.32
   4   3   6  109.50    3.11
   4  -3  -6  106.72    3.08
   4   3  -6  117.73    2.98
   4  -3   6  104.08    3.09
   4  -3   6  107.61    3.03
   4  -3  -6  110.18    3.06
   4   3   6  112.46    3.01
   4   3  -6  115.29    3.03
   4   3   7  360.05    9.63
   4  -3   7  348.88    9.61
   4   3  -7  387.70    9.50
   4  -3  -7  375.10    9.62
   4   3  -7  368.10    9.51
   4   3   7  376.09    9.49
   4   3   8  333.64    8.72
   4  -3   8  323.97    8.71
   4   3  -8  342.20    8.57
   4  -3  -8  347.61    8.71
   4   3  -8  316.16    8.53
   4   3   8  337.07    8.53
   4  -3   9  115.76    3.33
   4   3   9  114.16    3.34
   4   3  -9  118.31    3.18
   4  -3  -9  125.80    3.34
   4   3  -9  110.27    3.11
   4   3   9  114.85    3.10
   4   3  10    8.43    0.65
   4  -3  10    9.02    0.64
   4   3 -10    9.09    0.52
   4  -3 -11   33.91    1.23
   4   3  11   34.51    1.35
   4  -3 -11   35.88    1.32
   4  -3  11   32.50    1.31
   4  -3  12   39.02    1.48
   4  -3 -12   41.65    1.48
   4   3  12   40.07    1.52
   4   3  12   36.36    1.38
   4   3  12   35.65    1.32
  -4  -3  12   33.68    1.44
   4  -3 -12   39.60    1.40
  -4   3  12   38.36    1.39
   4  -3  12   36.03    1.39
   4   3  13    4.52    0.61
  -4  -3  13    3.46    0.53
   4   3  13    4.26    0.58
   4  -3 -13    4.77    0.58
   4   3  13    5.11    0.64
   4  -3  13    5.13    0.63
   4  -3 -13    4.83    0.49
   4   3  13    4.22    0.51
   4  -3  13    5.36    0.68
  -4   3  13    4.29    0.58
   4   3 -14   34.74    1.30
   4  -3 -14   38.23    1.48
   4  -3  14   34.11    1.43
   4   3  14   34.93    1.48
   4   3  14   35.66    1.38
   4   3  14   29.58    1.30
   4  -3  14   34.54    1.42
  -4  -3  14   28.92    1.35
   4  -3  14   32.82    1.39
  -4   3  14   36.84    1.39
   4  -3  15    4.63    0.71
   4   3 -15    3.94    0.50
   4  -3 -15    4.66    0.60
   4   3  15    3.91    0.67
   4  -3  15    4.84    0.65
   4   3  15    4.17    0.61
   4   3  15    3.63    0.63
  -4  -3  15    2.57    0.53
   4  -3  15    4.16    0.74
  -4   3  15    4.14    0.64
   4   3  16   16.38    1.01
   4  -3  16   14.55    0.96
   4  -3 -16   15.19    0.94
   4  -3  16   14.24    1.00
  -4   3  16   16.21    0.95
  -4  -3  16   13.58    0.88
   4   3  16   14.31    0.88
   4  -3  16   16.63    0.99
   4   3  16   14.12    0.92
   4   3  17    9.46    0.81
   4   3  17    9.64    0.77
   4  -3  17   11.03    0.89
   4   3  17   10.45    0.88
   4  -3  17    8.79    0.80
   4  -3 -17   10.78    0.82
   4   3  17    9.18    0.82
   4  -3  17   10.55    0.92
   4  -3  17    9.09    0.82
  -4   3  17    9.87    0.81
   4  -3 -17   10.04    0.74
   4  -3  18    9.74    0.86
   4   3  18    8.95    0.74
   4   3  18   10.03    0.84
   4  -3  18    9.65    0.78
   4   3  18    9.59    0.82
   4  -3  18    8.90    0.88
   4  -3  18    9.19    0.80
  -4   3  18    8.83    0.76
   4  -3 -18   10.05    0.74
   4  -3  19   -0.48    0.74
  -4   3  19    0.24    0.52
   4   3  19    0.40    0.62
   4  -3  19   -0.02    0.53
   4   3  19   -0.26    0.52
   4  -3  19   -0.11    0.48
   4   3  19    0.49    0.52
   4  -3  19    0.55    0.63
   4  -3  20  124.17    3.58
   4   3  20  135.85    3.73
   4   3  20  123.58    3.54
   4  -3  20  124.29    3.57
   4   3  20  121.00    3.49
   4  -3  21   30.19    1.13
   4   3  21   29.25    1.07
   4   3 -22    6.92    0.50
   4  -3 -22    8.42    0.63
  -4   3  22    7.42    0.54
   4   3 -23   -0.01    0.21
   4  -3 -23    0.17    0.34
  -4   3  23    0.09    0.26
   4  -3 -24    7.23    0.37
   4  -4   0  496.27   13.00
   4  -4   0  523.86   12.85
  -4  -4   0  502.35   12.85
   4  -4  -1   53.51    1.60
   4  -4  -1   53.35    1.44
  -4  -4  -1   49.54    1.44
   4  -4   1   54.71    1.43
  -4  -4   1   50.69    1.43
   4  -4   2  382.23   10.21
   4  -4  -2  372.04   10.23
  -4  -4   2  402.57   10.08
   4  -4  -2  385.94   10.23
   4  -4  -3    0.81    0.29
  -4  -4   3    0.82    0.16
   4  -4   3    1.10    0.16
   4  -4  -4   33.56    1.19
  -4  -4   4   36.50    1.07
   4  -4   4   36.07    1.05
   4   4  -5   20.93    0.80
   4   4   5   20.98    0.77
  -4  -4   5   21.72    0.73
   4  -4   5   23.01    0.72
   4   4  -5   19.33    0.66
   4   4  -6  506.99   12.41
   4   4   6  482.79   12.36
   4   4  -6  481.40   12.27
   4   4   6  474.91   12.44
   4  -4   6  481.99   12.44
   4   4  -7   10.47    0.51
   4   4   7    9.79    0.59
   4  -4   7    9.38    0.58
   4   4  -7    9.93    0.45
   4   4   8  333.85    8.49
   4   4  -8  334.85    8.52
   4   4   8  324.15    8.65
   4  -4   8  325.17    8.64
   4   4  -8  329.00    8.47
   4   4  -9   14.68    0.61
   4   4   9   15.22    0.60
   4  -4   9   14.70    0.78
   4   4   9   15.96    0.80
   4   4  -9   16.37    0.64
   4   4  10   17.88    0.91
   4  -4  10   20.11    0.92
   4   4 -10   18.30    0.74
   4  -4  11   18.16    0.85
   4  -4  11   16.47    0.86
   4   4  11   17.49    0.91
   4   4 -11   16.27    0.71
   4  -4 -11   17.11    0.80
  -4   4  11   15.04    0.81
   4  -4  11   15.33    0.86
   4   4  12   24.64    1.12
   4   4 -12   21.73    0.88
   4  -4 -12   23.99    1.08
   4   4  12   21.02    0.99
   4  -4  12   22.43    1.06
   4   4  12   20.72    0.93
  -4  -4  12   20.46    1.07
   4  -4 -12   23.02    1.00
  -4   4  12   21.18    0.99
   4  -4  12   21.08    1.04
   4   4  13   13.64    0.81
   4   4  13   13.69    0.84
   4   4  13   14.18    0.90
   4  -4  13   12.98    0.84
   4   4 -13   12.57    0.69
   4  -4 -13   13.56    0.86
   4   4  13   12.22    0.75
  -4  -4  13   12.92    0.84
   4  -4 -13   13.69    0.76
  -4   4  13   13.40    0.82
   4  -4  13   11.84    0.86
   4   4  14   37.01    1.45
   4   4  14   35.06    1.40
   4   4  14   39.67    1.57
   4  -4  14   36.04    1.48
   4  -4 -14   39.28    1.54
   4   4  14   35.68    1.37
  -4   4  14   38.73    1.46
   4  -4  14   35.11    1.47
  -4  -4  14   32.42    1.47
   4   4  15   73.92    2.43
   4  -4  15   69.22    2.33
   4  -4 -15   74.30    2.42
  -4  -4  15   62.92    2.32
   4  -4  15   67.55    2.32
   4  -4  15   72.85    2.33
   4   4  15   64.87    2.24
   4   4  15   65.32    2.20
   4  -4  15   69.95    2.31
  -4   4  15   70.26    2.29
   4  -4 -16    0.93    0.52
   4   4  16    0.39    0.54
   4  -4  16    0.19    0.50
   4  -4  16    0.62    0.68
   4   4  16    0.52    0.60
  -4  -4  16    0.92    0.46
   4  -4  16    0.96    0.76
  -4   4  16    0.66    0.59
   4   4  16    0.30    0.58
   4  -4  16    0.02    0.61
   4   4  17   21.28    1.14
   4  -4  17   19.64    1.06
   4  -4 -17   21.37    1.12
   4  -4  17   17.51    1.07
   4   4  17   18.51    1.03
   4  -4  17   19.36    1.15
  -4   4  17   19.67    1.06
   4   4  17   17.77    1.03
   4   4  17   16.62    0.96
   4  -4  17   20.84    1.12
   4   4  18    5.24    0.62
   4   4  18    6.96    0.72
   4  -4  18    5.70    0.64
   4  -4 -18    6.94    0.64
   4  -4  18    4.32    0.70
   4  -4  18    5.58    0.83
  -4   4  18    5.48    0.69
   4   4  18    4.62    0.70
   4  -4  18    6.17    0.79
   4   4  18    4.69    0.67
   4   4  19   -0.32    0.48
   4  -4  19   -0.08    0.43
   4   4  19   -0.04    0.48
   4  -4  19    0.37    0.62
   4  -4  19   -0.32    0.56
  -4   4  19   -0.03    0.52
   4   4  19   -0.03    0.61
   4  -4 -19    0.06    0.41
   4  -4  20   14.65    0.83
  -4   4  20   13.33    0.79
   4  -4  20   14.60    0.86
   4   4  20   14.15    0.74
   4   4 -21    7.33    0.53
   4  -4  21    7.38    0.59
   4   4  21    6.16    0.50
  -4   4  22   26.11    0.90
   4   4 -22   21.71    0.81
  -4   4  23   12.83    0.51
   4  -5   0   27.46    0.86
  -4  -5   0   28.21    0.87
   4  -5  -1  403.44   10.12
  -4  -5  -1  390.34   10.12
   4  -5   1  405.04   10.10
  -4  -5   1  393.94   10.10
   4  -5   2    7.93    0.35
  -4  -5   2    7.07    0.35
   4  -5  -2    7.90    0.50
   4  -5   3  278.28    7.02
  -4  -5   3  268.94    7.02
   4  -5  -3  274.72    7.18
  -4  -5   4  241.98    6.25
   4  -5   4  244.73    6.24
   4  -5  -4  238.04    6.39
  -4  -5   5    2.32    0.24
   4  -5   5    1.93    0.22
   4  -5  -5    2.20    0.37
  -4  -5   6  129.15    3.48
   4  -5   6  129.81    3.46
   4  -5  -6  128.32    3.60
   4   5  -7  298.41    7.52
   4   5   7  280.96    7.46
   4  -5  -7  295.99    7.59
   4   5   7  278.63    7.54
   4  -5   7  287.63    7.55
   4   5   8  242.89    6.46
   4   5  -8  258.52    6.52
   4   5   8  246.76    6.59
   4  -5  -8  246.25    6.63
   4  -5   8  246.04    6.59
   4   5  -9  183.81    4.88
   4   5   9  184.06    4.84
   4   5   9  183.99    5.03
   4  -5   9  180.92    5.01
   4  -5  10   40.76    1.37
   4   5  10   36.92    1.44
   4  -5  10   38.64    1.45
   4   5  10   39.61    1.45
   4  -5  10   38.31    1.42
   4  -5 -10   38.83    1.37
   4  -5  10   38.55    1.42
   4  -5  11   74.12    2.18
  -4  -5  11   73.38    2.34
   4   5  11   72.29    2.27
   4  -5  11   68.76    2.22
   4  -5  11   66.57    2.24
   4  -5 -11   68.44    2.17
   4  -5 -11   69.84    2.18
  -4   5  11   64.19    2.16
   4  -5  11   66.84    2.20
   4  -5  12    4.00    0.56
   4   5  12    2.68    0.54
   4   5  12    2.31    0.52
   4  -5  12    3.47    0.52
  -4  -5  12    3.85    0.58
   4  -5  12    3.37    0.61
   4  -5 -12    4.06    0.47
   4  -5  12    3.27    0.63
   4   5  12    3.05    0.45
  -4   5  12    2.93    0.54
   4  -5  13    2.95    0.54
   4   5  13    2.21    0.55
   4   5  13    1.93    0.53
  -4  -5  13    1.66    0.51
   4  -5  13    2.00    0.59
   4  -5 -13    2.28    0.44
   4  -5  13    3.59    0.71
   4   5  13    2.43    0.47
  -4   5  13    2.79    0.56
   4   5  14    4.34    0.66
   4  -5  14    4.39    0.56
   4   5  14    4.12    0.62
   4   5  14    4.54    0.60
  -4  -5  14    4.48    0.62
   4  -5  14    4.07    0.66
   4  -5 -14    4.62    0.56
   4  -5  14    4.82    0.77
   4   5  14    3.96    0.56
  -4   5  14    4.43    0.65
   4  -5  15    2.44    0.56
   4   5  15    3.71    0.58
   4   5  15    3.48    0.62
   4  -5  15    3.04    0.77
   4   5  15    2.30    0.54
  -4   5  15    2.40    0.62
   4  -5  15    2.26    0.64
   4   5  15    2.96    0.63
  -4  -5  15    2.42    0.57
   4   5  16  421.45   10.38
   4  -5  16  385.08   10.23
   4  -5 -16  419.74   10.43
  -4   5  16  394.66   10.23
   4  -5  16  370.44   10.24
   4   5  16  381.26   10.16
   4   5  16  376.22   10.10
  -4  -5  16  351.56   10.32
   4  -5  17   91.22    3.01
  -4   5  17   98.26    3.00
   4   5  17  104.48    3.11
   4  -5 -17  103.23    3.14
   4  -5  17   94.85    2.99
   4   5  17   95.29    2.94
   4   5  17   92.52    2.88
   4  -5  17  100.54    3.04
   4  -5  18    0.02    0.57
  -4   5  18   -0.17    0.55
   4   5  18    0.54    0.58
   4   5  18    0.26    0.50
   4   5  18   -0.05    0.52
   4  -5  18    0.40    0.43
   4  -5  18    0.76    0.65
   4   5  18    0.66    0.56
   4  -5  19    8.03    0.72
  -4   5  19    8.12    0.71
   4   5  19    8.54    0.63
   4  -5  19    7.51    0.77
   4  -5 -19    7.92    0.64
   4  -5  20   15.89    0.84
  -4   5  20   15.33    0.83
   4   5  20   14.18    0.70
   4  -5 -21    8.76    0.68
   4  -5  21    9.09    0.62
   4  -5 -22    0.40    0.37
   4  -5  22    0.46    0.34
  -4   5  22   -0.28    0.41
   4  -5 -23    5.37    0.39
   4   5 -23    5.06    0.38
   4   5 -23    4.00    0.32
  -4  -5  23    4.49    0.33
   4  -6   0   14.14    0.55
  -4  -6   0   13.94    0.56
   4  -6  -1   13.72    0.55
  -4  -6  -1   14.26    0.57
   4  -6   1   13.21    0.52
  -4  -6   1   13.10    0.53
   4  -6  -2   41.19    1.36
   4  -6  -2   39.91    1.23
  -4  -6  -2   40.31    1.25
   4  -6   2   40.06    1.20
  -4  -6   2   39.61    1.21
   4  -6  -3   18.73    0.81
   4  -6   3   18.48    0.66
  -4  -6   3   18.30    0.67
   4  -6  -4  474.74   12.37
   4  -6   4  479.03   12.21
  -4  -6   4  484.59   12.22
   4  -6  -5  498.65   12.89
  -4  -6   5  491.66   12.75
   4  -6   5  510.93   12.75
  -4  -6   6    0.63    0.22
   4  -6   6    0.42    0.21
   4  -6  -7   57.20    1.86
  -4  -6   7   55.46    1.74
   4  -6   7   60.09    1.74
   4   6  -8   58.27    1.77
   4   6   8   54.26    1.70
   4  -6  -8   57.53    1.86
   4  -6  -9   18.70    0.88
   4   6  -9   21.22    0.83
   4  -6  -9   19.48    0.95
   4   6   9   20.50    0.91
   4  -6   9   19.83    0.90
   4  -6  10  129.45    3.54
   4   6  10  121.68    3.59
   4  -6 -10  125.89    3.65
   4  -6  10  122.88    3.58
  -4   6  10  125.15    3.58
   4  -6 -10  126.32    3.59
   4  -6 -11    6.04    0.54
   4  -6  11    7.00    0.62
   4   6  11    6.19    0.58
   4  -6  11    6.41    0.58
   4  -6 -11    6.32    0.60
   4   6  11    6.10    0.49
  -4   6  11    5.72    0.51
   4   6  11    5.99    0.50
  -4  -6  11    6.51    0.67
  -4   6  11    5.96    0.60
  -4   6  11    6.36    0.56
   4   6  12    1.99    0.43
  -4   6  12    2.72    0.56
   4  -6  12    3.41    0.56
   4  -6 -12    4.01    0.54
   4   6  12    3.29    0.53
   4  -6  12    3.01    0.48
  -4  -6  12    3.00    0.55
   4   6  12    3.02    0.40
   4  -6  12    2.81    0.61
   4  -6 -12    3.10    0.46
   4  -6 -12    3.26    0.47
   4   6  13    0.32    0.48
   4  -6 -13    0.15    0.46
   4   6  13    0.75    0.51
   4  -6  13    0.81    0.57
   4  -6  13    0.18    0.42
   4  -6 -13    0.72    0.40
   4  -6  13    0.73    0.59
  -4  -6  13    0.49    0.49
   4   6  13    0.56    0.41
  -4   6  13    0.90    0.55
   4   6  14   93.63    2.95
   4   6  14   95.71    2.99
   4   6  14   98.19    3.04
   4   6  14  104.30    3.13
   4  -6  14  101.83    3.05
   4  -6  14   98.86    3.13
  -4  -6  14  101.74    3.25
  -4   6  14   99.31    3.08
   4   6  15   77.68    2.45
   4  -6 -15   86.45    2.59
   4   6  15   78.85    2.52
   4   6  15   77.28    2.46
   4  -6  15   73.84    2.56
   4   6  15   83.73    2.61
   4  -6  15   74.01    2.49
  -4   6  15   78.98    2.57
  -4  -6  15   79.42    2.69
   4   6  16   61.78    2.04
   4   6  16   62.03    2.10
   4  -6  16   58.98    2.17
   4   6  16   68.49    2.20
   4  -6  16   60.80    2.09
  -4   6  16   63.77    2.17
  -4  -6  16   62.03    2.26
   4   6  17    2.00    0.53
   4   6  17    1.95    0.53
   4   6  17    2.23    0.61
  -4   6  17    1.71    0.62
   4  -6  17    2.44    0.65
   4   6  18    3.88    0.55
   4  -6  18    3.86    0.72
   4   6  18    4.22    0.61
  -4   6  18    3.81    0.66
   4  -6  18    4.05    0.65
   4   6  19    0.31    0.40
   4  -6  19    0.24    0.53
   4  -6  19    0.27    0.45
  -4   6  19   -0.15    0.51
   4  -6 -20    6.22    0.55
   4  -6 -20    7.15    0.65
  -4   6  20    5.98    0.59
   4  -6  20    6.06    0.60
   4  -6  21    0.16    0.39
   4  -6 -21    0.20    0.41
  -4   6  22    5.90    0.48
   4  -6  22    5.91    0.43
   4  -6 -22    6.03    0.48
   4  -6 -23    3.14    0.28
   4   6 -23    2.47    0.23
   4  -7   0  686.69   17.57
  -4  -7   0  701.22   17.58
   4  -7  -1   11.44    0.53
  -4  -7  -1   10.96    0.54
   4  -7   1   10.92    0.49
  -4  -7   1   11.53    0.51
   4  -7   2    0.17    0.18
  -4  -7   2    0.14    0.19
   4  -7  -2    0.40    0.23
  -4  -7  -2    0.19    0.23
   4  -7   3    5.92    0.36
  -4  -7   3    5.90    0.37
   4  -7  -3    5.23    0.49
  -4  -7   4  111.63    3.13
   4  -7   4  118.09    3.14
   4  -7  -4  114.60    3.28
  -4  -7   5   11.28    0.55
   4  -7   5   12.43    0.55
   4  -7  -5   12.53    0.69
  -4  -7   6   12.31    0.58
   4  -7   6   11.74    0.56
   4  -7  -6   13.64    0.72
  -4  -7   7    0.76    0.24
   4  -7   7    1.12    0.25
   4  -7  -8   43.97    1.52
   4  -7  -8   43.91    1.57
   4  -7   8   41.81    1.57
  -4  -7   8   44.10    1.45
   4  -7   8   45.11    1.44
   4  -7   9   10.98    0.73
   4   7   9   10.73    0.69
   4  -7   9   11.65    0.67
   4  -7  -9   10.79    0.71
   4   7  -9   13.24    0.63
   4   7   9   11.45    0.56
   4   7   9    9.96    0.67
   4   7   9   10.54    0.63
  -4   7   9   11.50    0.65
   4  -7  -9   12.79    0.71
   4  -7 -10   27.15    1.11
   4  -7  10   26.12    1.06
  -4  -7  10   26.29    1.23
   4  -7 -10   24.73    1.12
   4   7  10   23.72    1.01
  -4   7  10   24.99    1.05
   4   7  10   24.86    1.04
  -4   7  10   24.87    1.07
   4   7  10   25.43    1.01
   4  -7 -11   47.26    1.65
   4  -7  11   45.91    1.60
   4  -7 -11   43.95    1.66
   4   7  11   45.02    1.60
  -4   7  11   44.12    1.59
   4   7  11   42.19    1.56
   4   7  11   45.96    1.60
  -4  -7  11   48.12    1.81
  -4   7  11   46.40    1.63
   4  -7 -12   18.67    0.93
   4  -7  12   16.26    0.91
   4  -7 -12   17.26    0.96
   4   7  12   16.65    0.89
  -4   7  12   17.59    0.88
   4   7  12   16.60    0.86
  -4  -7  12   15.20    1.00
  -4   7  12   16.12    0.95
  -4   7  12   15.79    0.87
   4  -7  13   22.14    1.09
   4   7  13   21.68    1.06
   4  -7 -13   21.49    1.12
   4   7  13   21.40    1.06
   4  -7 -13   24.94    1.10
   4  -7 -13   23.57    1.10
  -4  -7  13   23.85    1.23
  -4   7  13   22.70    1.14
   4   7  13   20.54    0.98
   4  -7  14   38.20    1.50
   4   7  14   36.13    1.43
   4  -7 -14   38.59    1.57
   4   7  14   38.34    1.49
   4  -7 -14   39.75    1.51
  -4  -7  14   37.15    1.63
  -4   7  14   38.15    1.54
   4   7  14   35.02    1.37
   4   7  15   52.43    1.85
   4   7  15   50.82    1.77
   4  -7 -15   53.89    1.97
   4   7  15   49.19    1.75
  -4  -7  15   49.05    1.97
  -4   7  15   50.75    1.90
   4  -7 -15   56.94    1.91
   4  -7  16   33.06    1.38
   4   7  16   32.36    1.28
   4   7  16   32.54    1.37
  -4  -7  16   28.25    1.44
   4  -7 -16   37.83    1.43
  -4   7  16   35.15    1.46
   4  -7 -16   37.34    1.51
  -4   7  17    1.65    0.62
   4   7  17    1.35    0.49
   4   7  17    1.42    0.56
   4  -7  17    1.93    0.56
   4  -7 -18    0.60    0.52
  -4   7  18    0.24    0.56
   4   7  18   -0.21    0.42
   4   7  18    0.12    0.51
   4  -7  18    0.07    0.49
   4  -7 -19   16.79    0.92
  -4   7  19   17.30    0.91
   4  -7  19   15.79    0.88
   4  -7  19   16.44    0.83
   4  -7 -20    0.18    0.43
   4  -7  20    0.24    0.44
  -4   7  20   -0.11    0.45
   4  -7 -21    0.01    0.37
  -4   7  21    0.30    0.38
   4  -7  21    0.15    0.37
  -4   7  22    8.10    0.46
   4   7 -22    7.27    0.43
   4  -8   0    0.76    0.24
  -4  -8   0    0.40    0.24
  -4  -8  -1    1.00    0.27
   4  -8   1    0.46    0.22
  -4  -8   1    0.83    0.25
   4  -8  -1    0.56    0.26
  -4  -8  -2  118.29    3.21
   4  -8  -2  115.68    3.19
   4  -8   2  110.23    3.13
  -4  -8   2  115.47    3.16
   4  -8  -3  653.16   16.40
  -4  -8  -3  641.11   16.41
   4  -8   3  628.43   16.33
  -4  -8   3  652.15   16.36
   4  -8  -4    0.53    0.36
   4  -8   4    0.57    0.26
  -4  -8   4    0.56    0.25
  -4  -8   5    1.55    0.27
   4  -8   5    2.12    0.28
   4  -8  -6   24.41    1.06
  -4  -8   6   23.87    0.93
   4  -8   6   25.06    0.92
   4  -8  -7  299.21    7.78
  -4  -8   7  295.95    7.62
   4  -8   7  298.22    7.61
   4  -8   7  285.62    7.74
   4  -8   8    5.45    0.60
   4   8   8    4.72    0.53
  -4   8   8    6.52    0.51
   4  -8   8    5.46    0.55
   4  -8   8    5.13    0.58
   4  -8  -8    5.33    0.55
   4   8   8    4.74    0.50
   4   8   8    5.58    0.48
   4  -8  -8    4.61    0.52
  -4  -8   8    4.70    0.42
   4  -8   8    5.56    0.43
   4  -8  -9   10.15    0.69
   4   8  -9   10.63    0.60
   4   8   9    9.25    0.53
   4   8   9    9.23    0.65
   4   8   9    9.75    0.63
   4  -8   9   10.68    0.77
   4   8   9    9.37    0.60
  -4   8   9    9.87    0.63
   4  -8   9   10.71    0.75
   4  -8   9   10.56    0.68
   4  -8  -9   10.44    0.72
   4   8   9    9.37    0.58
  -4   8   9   10.20    0.66
   4  -8  -9   10.16    0.67
  -4  -8  -9    8.70    0.64
   4  -8  10    1.13    0.56
   4   8  10    1.24    0.35
  -4   8  10    0.73    0.34
  -4  -8 -10    0.57    0.31
   4  -8 -10    0.20    0.37
   4  -8  10    0.58    0.51
   4  -8 -10    1.60    0.45
   4  -8  10    0.52    0.46
   4   8  10    1.16    0.36
  -4  -8  10    0.18    0.47
   4  -8 -10    0.71    0.44
  -4   8  10    1.30    0.36
   4   8  10    0.47    0.32
   4  -8 -11   23.98    1.13
  -4  -8  11   24.11    1.23
   4   8  11   25.09    1.08
   4   8  11   24.28    1.04
  -4   8  11   24.05    1.07
   4  -8  11   23.86    1.15
   4  -8  11   23.26    1.08
   4  -8 -11   24.19    1.15
   4  -8  11   22.69    1.17
  -4  -8 -11   23.51    1.05
   4  -8 -11   26.64    1.13
   4   8  11   23.64    1.01
  -4   8  11   23.83    1.10
  -4  -8  12   37.43    1.63
   4   8  12   40.23    1.47
   4   8  12   36.77    1.42
  -4   8  12   39.34    1.47
   4  -8  12   36.20    1.50
   4  -8  12   35.02    1.44
   4  -8 -12   36.91    1.53
   4  -8  12   36.17    1.56
   4  -8 -12   40.25    1.51
  -4   8  12   37.81    1.54
  -4   8  12   38.40    1.49
  -4  -8  13  151.93    4.54
   4   8  13  157.90    4.33
   4  -8  13  148.82    4.38
   4   8  13  132.14    4.13
   4  -8  13  147.61    4.25
   4  -8 -13  157.10    4.45
   4   8  13  139.60    4.21
   4  -8  13  152.59    4.34
  -4   8  13  149.93    4.35
   4  -8 -13  162.42    4.37
   4  -8 -13  161.80    4.36
   4   8  14    5.87    0.58
   4  -8  14    6.23    0.74
   4  -8  14    6.12    0.72
   4   8  14    5.53    0.63
   4  -8 -14    6.07    0.70
  -4  -8  14    5.93    0.73
  -4   8  14    6.42    0.78
   4  -8 -14    6.68    0.65
   4  -8  15   20.78    1.10
   4  -8  15   19.42    1.10
   4   8  15   20.23    0.98
   4   8  15   20.30    1.07
   4  -8 -15   23.10    1.15
   4  -8 -15   22.25    1.15
  -4  -8  15   19.87    1.17
   4  -8 -15   23.89    1.11
  -4   8  15   21.89    1.17
   4   8  16    1.26    0.48
  -4   8  16    1.39    0.68
   4  -8 -16    1.24    0.58
   4  -8 -16    1.44    0.49
   4  -8  16    1.00    0.55
   4   8  16    1.12    0.59
   4   8  17    8.89    0.71
   4   8  17    7.79    0.59
  -4   8  17    6.70    0.77
   4  -8 -17    9.95    0.78
   4  -8  17    8.20    0.72
   4  -8 -17    9.97    0.72
   4  -8  18   16.91    0.88
  -4   8  18   19.45    1.00
   4   8  18   16.55    0.88
   4  -8 -18   17.53    0.95
   4  -8  19   25.90    1.05
  -4   8  19   28.73    1.15
   4  -8 -19   26.05    1.13
  -4   8  20    3.21    0.49
   4   8 -20    2.83    0.49
  -4  -8  20    2.18    0.38
  -4  -8  20    2.74    0.39
  -4   8  21    0.10    0.34
  -4  -8  21    0.20    0.25
  -4  -8  21   -0.09    0.25
   4   8 -21    0.72    0.34
   4   8 -22    1.68    0.23
   4   8 -22    2.27    0.30
  -4   8  22    1.65    0.28
   4  -9   0  208.97    5.56
  -4  -9   0  208.70    5.58
   4  -9  -1  252.15    6.46
  -4  -9  -1  258.50    6.50
   4  -9   1  237.35    6.40
  -4  -9   1  231.40    6.42
   4  -9  -2   64.95    1.94
  -4  -9  -2   64.34    1.96
   4  -9   2   60.89    1.88
  -4  -9   2   61.87    1.91
   4  -9  -3    6.71    0.49
  -4  -9  -3    7.75    0.52
   4  -9   3    6.77    0.44
  -4  -9   3    6.61    0.45
   4  -9   4   46.01    1.48
  -4  -9   4   45.86    1.51
   4  -9  -5   16.19    0.85
   4  -9  -5   16.66    0.80
   4   9   5   16.70    0.87
  -4  -9   5   16.71    0.75
   4  -9   5   16.75    0.73
   4  -9   5   15.70    0.86
   4  -9   6  248.24    6.61
   4   9   6  230.12    6.60
   4  -9  -6  238.07    6.56
   4  -9  -6  249.66    6.65
   4   9   6  238.40    6.62
   4   9   6  234.12    6.67
   4  -9   6  242.20    6.63
  -4  -9   6  263.11    6.53
   4  -9   6  252.16    6.49
   4   9  -7   34.92    1.43
  -4   9   7   34.03    1.27
   4   9   7   32.59    1.22
   4  -9  -7   33.23    1.30
   4   9   7   33.82    1.37
   4  -9   7   34.82    1.37
   4   9   7   35.04    1.37
   4  -9   7   32.42    1.33
   4  -9   7   34.68    1.25
   4  -9  -7   34.57    1.36
   4  -9  -7   33.25    1.30
  -4  -9   7   33.23    1.22
   4  -9   7   33.66    1.20
   4  -9  -8   18.20    0.93
   4   9   8   18.25    0.97
   4   9   8   19.76    0.95
   4  -9   8   19.45    1.01
  -4  -9   8   20.24    0.88
   4  -9   8   20.57    0.86
   4  -9   8   18.84    1.00
   4  -9   8   20.33    0.92
  -4  -9   8   20.73    1.07
   4  -9  -8   18.85    0.97
   4   9   8   19.06    0.86
  -4   9   8   20.85    0.96
   4   9   8   18.81    0.86
  -4   9   8   19.66    0.90
   4  -9  -9    0.36    0.40
  -4  -9   9    0.46    0.47
   4  -9   9    0.42    0.54
  -4  -9   9    0.27    0.26
   4  -9   9    0.36    0.26
  -4  -9  -9   -0.02    0.32
   4  -9  -9   -0.06    0.40
   4  -9   9    0.78    0.52
   4  -9   9    0.85    0.48
   4  -9  -9    0.41    0.39
   4   9   9    0.02    0.30
  -4   9   9    0.22    0.36
   4   9   9    1.15    0.38
   4   9   9    0.27    0.32
   4   9   9    0.37    0.29
  -4   9   9    0.20    0.32
   4  -9 -10   48.79    1.74
   4   9  10   46.57    1.71
   4   9  10   46.78    1.67
  -4   9  10   47.74    1.70
   4  -9  10   49.16    1.78
   4  -9  10   49.01    1.69
   4  -9 -10   48.72    1.78
   4  -9  10   49.00    1.81
   4  -9 -10   49.49    1.75
  -4  -9 -10   46.05    1.74
   4   9  10   47.04    1.63
  -4   9  10   49.12    1.74
   4  -9 -11   19.99    1.01
   4   9  11   20.04    0.97
   4  -9  11   19.77    1.10
   4   9  11   19.45    0.94
  -4   9  11   19.04    0.96
   4  -9  11   19.93    1.07
   4  -9  11   18.84    0.99
   4  -9 -11   18.49    1.02
  -4  -9 -11   17.50    0.93
   4  -9 -11   20.66    1.03
  -4   9  11   20.10    1.01
   4   9  11   17.93    0.89
   4  -9 -12   68.53    2.28
  -4  -9  12   67.47    2.42
   4   9  12   67.28    2.23
   4  -9  12   68.01    2.32
   4   9  12   64.59    2.18
  -4   9  12   70.38    2.25
   4  -9  12   68.68    2.30
   4  -9  12   64.43    2.18
   4  -9 -12   67.51    2.33
  -4  -9 -12   63.38    2.17
   4  -9 -12   70.58    2.29
  -4   9  12   65.24    2.29
  -4   9  12   68.91    2.27
  -4   9  13   61.24    2.21
   4  -9  13   62.95    2.18
   4  -9 -13   68.24    2.20
   4  -9 -13   62.47    2.23
   4   9  13   61.45    2.06
   4   9  13   64.58    2.15
  -4  -9  13   62.62    2.32
   4  -9 -13   65.04    2.20
   4  -9  13   61.92    2.22
  -4   9  14   16.79    1.04
   4  -9  14   15.60    0.97
   4   9  14   13.25    0.82
   4  -9 -14   15.06    0.94
   4  -9  14   13.96    0.98
  -4  -9  14   16.06    1.04
   4  -9 -14   14.77    0.94
   4  -9 -14   17.64    0.94
   4  -9 -14   15.34    0.92
   4   9  15   25.16    1.10
   4   9  15   26.91    1.23
  -4   9  15   29.80    1.34
   4  -9  15   28.76    1.31
   4  -9 -15   29.46    1.30
   4  -9  15   27.99    1.27
   4  -9 -15   30.98    1.28
   4   9  16   51.09    1.72
   4   9  16   53.78    1.85
  -4   9  16   58.46    1.99
   4  -9  16   55.60    1.95
   4  -9 -16   53.70    1.93
   4  -9  16   54.22    1.89
   4  -9 -16   59.99    1.95
   4   9  17    1.02    0.52
   4  -9  17    0.27    0.50
  -4   9  17   -0.19    0.60
   4  -9 -17    0.16    0.46
   4  -9  17    0.14    0.59
   4  -9 -17    0.21    0.42
  -4   9  18   31.31    1.27
   4  -9 -18   32.81    1.23
   4   9 -18   32.48    1.30
   4   9  18   30.21    1.14
   4  -9  18   29.65    1.16
  -4  -9  18   27.67    1.08
  -4  -9  19    6.60    0.48
   4  -9  19    7.14    0.55
   4   9 -19    7.36    0.62
  -4   9  19    8.31    0.65
  -4  -9  20   32.55    1.03
  -4   9  20   33.90    1.17
   4   9 -20   32.54    1.18
   4   9 -21    9.54    0.49
   4 -10   0  356.01    9.17
  -4 -10   0  346.69    9.18
   4  10   1    7.23    0.64
   4  10   1    7.62    0.62
   4 -10  -1    7.70    0.52
  -4 -10  -1    7.69    0.54
   4 -10   1    8.08    0.50
  -4 -10   1    7.27    0.51
   4  10   2   67.01    2.30
   4  10   2   64.61    2.25
   4  10   2   66.88    2.29
   4 -10  -2   77.21    2.24
  -4 -10  -2   78.50    2.26
   4 -10   2   72.27    2.15
  -4 -10   2   71.19    2.17
   4  10   3  485.69   13.36
   4 -10  -3  489.90   13.23
   4  10   3  489.35   13.38
   4 -10  -3  530.08   13.29
  -4 -10  -3  532.39   13.30
   4 -10   3  527.77   13.22
  -4 -10   3  537.51   13.25
  -4 -10   4    2.42    0.36
   4 -10   4    2.92    0.35
   4 -10  -4    2.58    0.39
  -4 -10  -4    2.28    0.39
   4 -10  -4    1.97    0.39
   4  10   4    2.01    0.43
   4  10   4    2.09    0.43
   4 -10   4    2.28    0.51
   4 -10  -5  122.68    3.47
  -4 -10  -5  120.85    3.48
  -4 -10   5  125.50    3.42
   4 -10   5  121.76    3.39
   4  10   5  117.25    3.54
   4 -10  -5  115.79    3.44
   4 -10   5  120.74    3.52
   4  10   5  117.23    3.53
   4  10  -5  116.54    3.57
   4  10   5  118.23    3.54
   4  10   5  118.89    3.61
  -4 -10   6   42.83    1.41
   4 -10   6   39.43    1.36
   4  10   6   36.87    1.47
   4 -10   6   37.96    1.49
   4  10  -6   39.59    1.56
  -4  10   6   40.71    1.44
   4  10   6   38.29    1.39
   4 -10  -6   39.59    1.50
  -4 -10   6   42.09    1.59
   4  10   6   37.04    1.48
   4  10   6   36.86    1.53
   4 -10  -6   38.36    1.45
   4 -10  -7    0.54    0.39
  -4 -10   7    1.02    0.47
   4  10   7    0.90    0.40
  -4 -10   7    0.40    0.28
   4 -10   7    0.77    0.28
   4  10   7    1.19    0.40
   4 -10  -7    0.66    0.41
   4 -10   7    0.74    0.54
   4 -10  -7    0.43    0.39
   4  10   7    0.97    0.33
   4  10  -7    0.33    0.51
  -4  10   7    0.11    0.31
   4  10   7    0.39    0.30
   4 -10  -8   75.30    2.37
  -4 -10   8   80.38    2.54
   4  10   8   71.52    2.46
   4  10   8   72.66    2.41
   4 -10   8   76.11    2.46
  -4 -10   8   74.70    2.32
   4 -10   8   74.88    2.29
   4 -10   8   75.80    2.43
  -4 -10  -8   72.24    2.47
   4 -10  -8   73.86    2.44
  -4  10   8   78.52    2.42
   4  10   8   72.47    2.29
   4  10  -8   77.50    2.53
   4  10   8   70.93    2.31
  -4  10   8   72.31    2.36
   4 -10  -9   32.81    1.31
  -4 -10   9   34.75    1.47
   4  10   9   31.55    1.38
   4  10   9   31.36    1.33
   4 -10   9   32.06    1.41
  -4 -10   9   33.24    1.25
   4 -10   9   31.15    1.19
   4 -10   9   33.34    1.41
  -4 -10  -9   29.91    1.35
   4 -10  -9   31.38    1.37
   4  10   9   30.85    1.22
  -4  10   9   33.36    1.34
   4  10   9   31.64    1.26
  -4  10   9   34.19    1.32
   4  10  -9   33.18    1.47
   4 -10  10   49.68    1.85
   4  10  10   44.93    1.66
  -4  10  10   46.19    1.71
   4  10 -10   44.83    1.86
   4 -10  10   48.81    1.80
   4 -10 -10   46.94    1.72
  -4 -10  10   51.54    1.90
   4 -10 -10   46.87    1.80
   4  10  10   44.13    1.62
  -4  10  10   51.56    1.78
   4  10  10   49.12    1.76
   4 -10 -10   49.04    1.76
  -4 -10 -10   45.68    1.76
   4 -10  11    4.70    0.73
  -4 -10 -11    3.49    0.49
   4 -10 -11    5.16    0.61
   4 -10  11    4.10    0.70
   4 -10 -11    4.71    0.62
   4  10  11    4.44    0.50
  -4  10  11    5.22    0.56
   4  10 -11    4.39    0.72
   4  10  11    4.31    0.54
  -4  10  11    4.96    0.60
   4  10  11    4.26    0.50
   4 -10 -11    4.23    0.60
   4 -10  12    1.05    0.67
   4  10 -12    1.12    0.63
   4  10  12    1.05    0.40
  -4  10  12    0.84    0.42
  -4 -10 -12    0.78    0.36
   4 -10 -12    0.69    0.49
   4 -10  12    1.39    0.61
   4 -10 -12    0.64    0.50
   4  10  12    1.30    0.41
   4 -10 -12    0.72    0.48
  -4  10  12    1.43    0.49
  -4  10  12    0.90    0.66
   4 -10  13    5.48    0.76
   4  10 -13    6.66    0.77
   4 -10  13    6.93    0.75
   4 -10 -13    6.26    0.69
  -4 -10 -13    5.71    0.51
   4 -10 -13    4.64    0.62
   4  10  13    5.52    0.60
  -4 -10  13    6.75    0.75
   4 -10 -13    4.93    0.64
   4  10  13    6.21    0.60
  -4  10  13    5.98    0.81
  -4  10  13    5.75    0.64
   4 -10  14   19.94    1.07
  -4 -10  14   16.66    0.87
   4  10  14   16.85    0.86
   4 -10  14   18.61    1.08
   4 -10 -14   19.59    1.01
   4  10 -14   19.88    1.13
  -4  10  14   20.82    1.13
   4 -10 -14   20.42    1.01
   4 -10 -14   19.88    1.02
  -4 -10  15   18.69    0.89
   4 -10  15   21.07    1.06
   4  10  15   19.14    0.99
   4 -10  15   19.97    1.10
   4  10 -15   21.00    1.13
   4 -10 -15   19.48    1.01
  -4  10  15   20.30    1.13
   4 -10 -15   23.64    1.06
   4 -10  16    2.07    0.61
   4 -10 -16    2.56    0.48
   4  10 -16    2.46    0.62
   4 -10  16    2.12    0.55
   4  10  16    1.47    0.52
  -4 -10  16    1.89    0.44
  -4  10  16    1.13    0.64
   4 -10  17    0.88    0.55
   4  10 -17    0.71    0.52
   4 -10 -17    0.72    0.41
  -4 -10 -17    0.33    0.26
  -4  10  17    0.19    0.58
   4 -10  17    0.55    0.49
   4  10  17    0.73    0.48
  -4 -10  17    0.19    0.35
   4 -10 -18    3.96    0.46
   4  10 -18    3.90    0.56
  -4  10  18    3.66    0.59
   4  10  18    2.96    0.46
   4 -10  18    2.86    0.48
  -4 -10  18    2.64    0.37
   4  10 -19   19.66    0.89
  -4  10  19   22.16    0.91
  -4 -10  19   18.58    0.72
   4 -10  19   20.57    0.82
   4 -10 -19   23.62    0.89
   4  10 -20    5.15    0.43
  -4  10  20    6.07    0.47
   4  10 -21    8.70    0.39
   4  10 -21    5.84    0.32
   4 -11   0   56.73    1.79
  -4 -11   0   58.75    1.83
   4 -11  -1   95.64    2.76
  -4 -11  -1   99.57    2.80
   4 -11   1   95.04    2.73
  -4 -11   1   97.75    2.77
   4 -11  -1   83.48    2.65
   4  11   1   89.83    2.91
   4  11   1   88.92    2.87
   4 -11  -2    0.92    0.31
   4 -11  -2    0.70    0.31
  -4 -11  -2    0.66    0.34
   4 -11   2    0.45    0.28
  -4 -11   2    0.75    0.32
   4  11   2    0.92    0.42
   4  11   2    0.64    0.38
  -4 -11   2    0.82    0.38
   4  11   3   28.48    1.29
   4 -11  -3   29.60    1.14
  -4 -11   3   29.72    1.25
   4  11   3   28.78    1.28
   4  11  -3   29.63    1.31
   4 -11  -3   32.49    1.21
  -4 -11  -3   32.50    1.23
   4 -11   3   30.21    1.13
  -4 -11   3   29.28    1.14
  -4 -11   4   19.72    0.86
   4 -11   4   17.75    0.81
   4 -11  -4   16.98    0.84
  -4 -11  -4   18.05    0.87
   4  11   4   16.99    0.95
   4 -11  -4   16.30    0.83
   4  11   4   16.51    0.94
  -4 -11   4   17.25    0.94
   4  11  -4   16.72    0.99
  -4 -11   5    4.74    0.45
   4 -11   5    5.25    0.44
   4 -11  -5    4.64    0.49
  -4 -11  -5    4.72    0.48
   4  11   5    4.75    0.56
   4  11   5    4.94    0.58
   4  11   5    4.35    0.58
   4 -11  -5    5.37    0.52
  -4 -11   5    5.43    0.60
   4  11  -5    4.89    0.66
   4 -11   6   17.96    0.99
   4 -11  -6   16.90    0.89
   4 -11  -6   16.44    0.88
  -4 -11  -6   16.49    0.86
  -4 -11   6   16.64    0.82
   4 -11   6   16.75    0.79
   4  11   6   16.65    0.95
   4  11   6   16.78    0.97
  -4 -11   6   18.72    1.00
   4  11  -6   18.18    1.03
  -4  11   6   18.68    0.89
   4  11   6   16.51    0.83
   4  11  -7  108.61    3.29
   4  11   7   97.56    3.07
  -4  11   7  111.81    3.16
   4 -11   7  109.94    3.22
   4 -11  -7  103.44    3.13
  -4 -11  -7   97.90    3.24
   4 -11  -7  101.06    3.18
  -4 -11   7  104.27    3.06
   4 -11   7  104.13    3.02
   4  11   7  105.02    3.28
   4  11   7  100.96    3.05
  -4 -11   7  102.84    3.25
  -4  11   8    4.61    0.52
   4  11   8    3.41    0.45
   4  11  -8    3.94    0.70
  -4 -11   8    3.67    0.45
   4 -11   8    4.24    0.43
   4 -11   8    4.92    0.71
  -4  11   8    5.01    0.58
   4  11   8    4.06    0.47
   4 -11  -8    3.98    0.55
   4  11   8    4.27    0.58
   4  11   8    4.16    0.54
  -4 -11   8    3.60    0.59
  -4 -11  -8    3.42    0.54
   4  11   9    0.85    0.37
  -4  11   9    0.73    0.38
   4  11  -9    0.41    0.57
  -4 -11   9    0.47    0.27
   4 -11   9    0.82    0.28
  -4 -11  -9    0.44    0.39
   4 -11   9    0.11    0.58
   4 -11  -9   -0.12    0.45
   4  11   9    0.08    0.41
   4  11   9    0.28    0.41
  -4 -11   9   -0.22    0.48
   4 -11  -9    0.26    0.43
  -4  11   9   -0.25    0.43
   4  11   9    0.88    0.37
   4  11  10    1.51    0.40
  -4  11  10    1.23    0.41
   4  11 -10    1.41    0.63
  -4 -11 -10    1.40    0.43
   4 -11 -10    1.97    0.51
   4 -11  10    1.59    0.62
   4 -11 -10    0.71    0.46
   4  11  10    1.43    0.43
  -4 -11  10    2.00    0.52
   4 -11 -10    1.67    0.47
   4  11  10    1.75    0.42
  -4  11  10    1.38    0.49
   4 -11  11   -0.02    0.65
   4  11  11   -0.04    0.37
  -4  11  11   -0.18    0.40
   4  11 -11    0.38    0.58
  -4 -11 -11    0.20    0.37
   4 -11 -11    0.11    0.48
   4 -11  11    0.44    0.62
   4 -11 -11   -0.21    0.51
   4  11  11    0.12    0.39
  -4 -11  11    0.09    0.48
   4 -11 -11   -0.08    0.46
  -4  11  11    0.21    0.44
   4  11  11    0.41    0.37
   4 -11  12    0.33    0.65
  -4  11  12    0.26    0.41
   4  11 -12    0.47    0.58
   4  11  12    0.12    0.38
  -4 -11 -12    0.14    0.36
   4 -11 -12    0.73    0.50
   4 -11  12    0.17    0.61
   4 -11 -12    0.44    0.44
   4  11  12   -0.09    0.41
  -4 -11  12    0.27    0.46
   4 -11 -12    0.36    0.46
  -4  11  12    0.18    0.46
  -4  11  12    0.27    0.69
   4 -11  13   74.49    2.43
   4 -11  13   76.93    2.48
   4  11  13   66.57    2.21
  -4  11  13   76.19    2.48
  -4  11  13   72.51    2.41
   4 -11 -13   78.34    2.44
  -4 -11 -13   73.25    2.35
   4  11  13   72.42    2.39
   4  11 -13   69.92    2.46
  -4  11  13   74.81    2.39
   4  11 -14    1.93    0.62
   4 -11  14    2.09    0.65
  -4  11  14    1.81    0.68
  -4 -11  14    1.69    0.43
   4 -11  14    1.96    0.61
   4 -11 -14    2.52    0.48
   4 -11 -14    1.19    0.50
   4  11 -15   11.33    0.84
  -4 -11  15   10.47    0.63
   4 -11  15   12.95    0.83
  -4  11  15   12.23    0.91
   4  11  15   10.05    0.74
   4 -11 -15   13.13    0.76
  -4  11  16    0.07    0.60
   4 -11 -16    1.35    0.39
   4  11  16    0.60    0.47
   4 -11  16    0.82    0.50
  -4 -11  16    0.34    0.34
   4  11 -16    0.88    0.53
   4  11 -17   23.42    1.04
  -4 -11  17   20.81    0.81
   4 -11  17   22.60    0.96
  -4  11  17   25.24    1.08
   4  11  17   22.65    0.91
  -4 -11 -17   22.02    0.83
   4 -11 -17   24.94    0.98
   4  11 -18    1.78    0.45
   4 -11  18    1.96    0.41
   4 -11 -18    1.62    0.36
  -4  11  18    1.50    0.50
   4  11  18    1.35    0.37
   4  11 -19    1.25    0.36
   4 -11 -19    1.33    0.30
  -4  11  19    1.37    0.41
   4  11 -20  117.13    2.86
  -4  11  20  116.83    2.85
   4 -12   0  393.42   10.00
  -4 -12   0  409.92   10.04
   4  12  -1    3.47    0.65
   4  12   1    3.08    0.54
  -4 -12   1    3.46    0.47
   4 -12  -1    3.20    0.40
   4 -12  -1    2.43    0.40
  -4 -12  -1    3.19    0.44
  -4 -12   1    3.15    0.43
   4 -12   1    3.80    0.44
   4  12  -2   96.91    3.12
  -4 -12   2   93.60    2.98
   4  12   2   95.56    3.11
   4 -12  -2   95.10    2.88
   4  12   2   96.90    3.14
   4 -12  -2  101.21    2.97
  -4 -12  -2  102.14    2.99
   4 -12   2  104.68    2.94
  -4 -12   2  104.62    2.97
   4  12  -3    2.28    0.60
  -4 -12   3    1.80    0.45
   4  12   3    1.41    0.51
   4  12   3    1.58    0.48
   4 -12  -3    2.01    0.38
   4 -12  -3    1.73    0.38
  -4 -12  -3    1.47    0.39
   4 -12   3    1.80    0.35
  -4 -12   3    1.67    0.37
   4  12  -4   21.64    1.15
  -4 -12   4   19.40    1.02
   4  12   4   21.52    1.11
   4  12   4   19.72    1.08
   4 -12  -4   21.34    0.97
   4 -12  -4   21.90    1.01
  -4 -12  -4   22.95    1.03
  -4 -12   4   21.94    0.97
   4 -12   4   21.40    0.93
   4  12  -5    0.40    0.55
  -4 -12   5    0.55    0.42
   4  12   5    0.65    0.46
   4  12   5    0.61    0.46
   4 -12  -5    0.67    0.40
  -4 -12   5    0.60    0.32
   4 -12   5    0.82    0.31
  -4 -12  -5    0.85    0.36
   4 -12  -5    0.59    0.35
   4  12  -6   24.84    1.27
  -4  12   6   25.53    1.11
   4  12   6   23.58    1.08
  -4 -12   6   25.34    1.20
   4  12   6   23.87    1.24
   4 -12  -6   24.79    1.10
  -4 -12  -6   23.78    1.08
  -4 -12   6   26.96    1.07
   4 -12   6   24.85    1.02
   4 -12  -6   24.84    1.11
  -4 -12  -6   22.48    1.20
   4 -12  -7   26.47    1.15
  -4 -12  -7   24.95    1.11
  -4 -12   7   25.11    1.07
   4 -12   7   25.07    1.04
   4 -12  -7   25.69    1.16
  -4 -12  -7   23.29    1.21
   4  12  -7   26.12    1.31
   4  12   7   25.12    1.11
  -4  12   7   26.62    1.15
   4 -12   7   26.64    1.28
   4  12   7   25.13    1.25
   4  12   7   26.31    1.10
  -4 -12   7   26.33    1.24
  -4 -12   8    2.15    0.37
   4 -12   8    2.89    0.39
   4 -12  -8    0.81    0.38
  -4 -12  -8    1.33    0.40
  -4 -12  -8    1.17    0.45
   4 -12  -8    1.54    0.47
   4  12   8    2.16    0.43
  -4  12   8    2.24    0.45
   4  12  -8    1.77    0.64
   4 -12   8    1.07    0.61
   4  12   8    1.13    0.49
   4  12   8    0.82    0.44
   4  12   8    1.53    0.41
  -4  12   8    1.16    0.47
  -4 -12   8    1.01    0.49
  -4 -12  -9   21.92    1.05
  -4 -12   9   22.95    1.02
   4 -12   9   23.36    0.99
   4 -12   9   26.46    1.25
  -4 -12  -9   23.15    1.17
   4  12   9   22.65    1.03
  -4  12   9   25.73    1.17
   4  12   9   25.89    1.24
   4  12   9   23.54    1.16
  -4 -12   9   23.83    1.22
   4  12  -9   23.60    1.27
   4  12   9   23.31    1.07
  -4  12   9   25.68    1.13
   4 -12  10   31.85    1.39
  -4 -12 -10   30.10    1.35
   4 -12 -10   28.78    1.32
   4  12  10   27.86    1.20
  -4  12  10   31.49    1.33
   4  12  10   31.93    1.35
  -4 -12  10   32.75    1.44
   4  12  10   29.56    1.26
  -4  12  10   29.44    1.28
   4  12 -10   32.71    1.47
   4 -12  11    6.23    0.76
  -4 -12 -11    5.90    0.60
   4 -12 -11    5.88    0.65
   4 -12 -11    4.23    0.59
  -4  12  11    5.45    0.62
   4  12  11    4.72    0.52
   4  12  11    4.91    0.58
  -4 -12  11    5.77    0.69
   4  12  11    5.48    0.57
  -4  12  11    5.69    0.60
   4  12 -11    5.15    0.75
  -4 -12 -12    2.75    0.45
   4 -12 -12    2.71    0.56
   4  12  12    2.24    0.49
   4  12 -12    2.92    0.68
   4  12  12    2.26    0.46
  -4  12  12    1.78    0.48
  -4  12  12    2.49    0.52
  -4  12  12    2.17    0.72
   4 -12  12    3.34    0.67
   4  12  12    2.42    0.47
   4  12  13    4.61    0.53
   4  12 -13    4.11    0.68
   4 -12  13    4.68    0.68
   4 -12 -13    4.61    0.54
   4 -12 -13    3.64    0.58
  -4 -12 -13    4.76    0.51
  -4  12  13    3.66    0.56
  -4  12  13    5.19    0.80
  -4  12  14    3.44    0.71
   4 -12  14    3.22    0.62
   4  12 -14    3.61    0.63
   4  12  14    2.29    0.55
   4 -12 -14    3.91    0.49
  -4  12  15   16.22    0.96
   4 -12  15   15.72    0.87
   4  12 -15   14.82    0.87
   4  12  15   15.01    0.79
   4 -12 -15   16.02    0.81
  -4  12  16    0.39    0.56
   4 -12  16    0.21    0.44
   4  12 -16   -0.13    0.46
   4  12  16    0.22    0.41
   4 -12 -16    0.72    0.35
  -4  12  17    7.92    0.66
   4 -12  17    8.62    0.57
   4  12 -17    7.69    0.59
   4  12  17    7.45    0.49
  -4 -12 -17    7.19    0.42
   4 -12 -17    8.38    0.52
  -4  12  18   53.81    1.66
   4  12 -18   55.63    1.64
   4 -12 -18   54.62    1.62
   4  12 -19    7.39    0.39
   4 -12 -19    7.75    0.40
  -4  12  19    8.51    0.46
   4 -13   0  129.20    3.55
  -4 -13   0  125.69    3.56
   4  13  -1    0.05    0.58
   4 -13  -1    0.75    0.32
  -4 -13  -1    0.23    0.32
   4 -13   1    0.31    0.29
  -4 -13   1    0.13    0.33
   4 -13  -1    0.14    0.30
   4  13  -1    0.22    0.53
   4  13  -2   78.31    2.63
   4 -13  -2   75.71    2.42
  -4 -13  -2   77.61    2.44
   4 -13   2   77.90    2.40
  -4 -13   2   83.97    2.45
   4 -13  -2   72.14    2.33
   4  13  -2   74.34    2.64
   4  13   2   80.67    2.63
   4  13   3   14.54    0.95
   4 -13  -3   14.88    0.80
  -4 -13  -3   14.62    0.81
   4 -13   3   15.97    0.79
  -4 -13   3   14.87    0.80
   4  13  -3   15.13    1.00
   4 -13  -3   13.58    0.76
   4  13   3   14.75    0.96
  -4 -13   3   13.57    0.83
   4  13   4   38.18    1.60
   4 -13  -4   38.34    1.45
  -4 -13  -4   39.35    1.47
   4 -13   4   39.83    1.42
  -4 -13   4   40.06    1.45
   4  13  -4   38.23    1.62
   4  13   4   38.81    1.62
   4 -13  -4   36.27    1.40
  -4 -13   4   35.96    1.49
   4  13   5   50.10    1.85
   4  13  -5   46.71    1.84
  -4 -13   5   47.81    1.64
   4 -13   5   47.18    1.61
   4 -13  -5   46.55    1.70
  -4 -13  -5   46.44    1.70
   4 -13  -5   45.86    1.65
  -4 -13  -5   44.56    1.81
  -4 -13   5   43.82    1.74
   4  13  -6    1.34    0.62
   4  13   6    0.55    0.39
  -4  13   6    0.79    0.41
  -4 -13   6    0.47    0.30
   4 -13   6    0.72    0.29
   4 -13  -6    0.39    0.36
  -4 -13  -6    0.17    0.34
  -4 -13  -6    0.60    0.44
   4 -13  -6    0.40    0.40
  -4 -13   6    0.66    0.45
  -4 -13  -7   -0.03    0.43
   4 -13  -7    0.08    0.42
  -4 -13   7    0.64    0.30
   4 -13   7    0.32    0.28
   4 -13  -7    0.91    0.35
  -4 -13  -7    0.57    0.35
   4  13  -7    0.87    0.64
   4  13   7    0.21    0.38
  -4  13   7    0.48    0.38
   4  13   7    0.60    0.38
  -4 -13   7    0.08    0.43
  -4 -13  -8   65.85    2.32
   4 -13  -8   68.16    2.23
   4  13   8   70.41    2.32
   4 -13  -8   60.62    2.17
  -4 -13  -8   59.84    2.13
  -4 -13   8   67.27    2.15
   4 -13   8   65.12    2.10
   4  13  -8   70.06    2.38
   4  13   8   64.78    2.18
  -4  13   8   69.80    2.23
   4  13   8   66.76    2.15
  -4  13   8   66.43    2.24
  -4 -13   8   66.27    2.32
  -4 -13  -9   22.50    1.14
   4  13   9   24.45    1.15
   4 -13  -9   18.47    1.01
  -4 -13  -9   19.24    0.98
  -4 -13   9   20.31    0.97
   4 -13   9   20.09    0.92
   4  13  -9   24.54    1.26
   4  13   9   21.75    1.03
  -4  13   9   22.31    1.05
  -4 -13   9   23.77    1.19
   4  13   9   22.39    1.00
  -4  13   9   23.43    1.11
   4  13  10  104.85    3.15
   4  13  10   97.92    2.99
  -4  13  10  102.97    3.12
   4  13  10   91.92    3.02
  -4  13  10   99.92    3.07
   4  13 -10  104.14    3.22
   4 -13  10  102.56    3.16
  -4 -13 -10  103.97    3.18
   4  13  11    1.69    0.46
  -4  13  11    0.98    0.48
   4  13  11    1.90    0.45
  -4  13  11    1.41    0.45
   4  13 -11    1.32    0.64
   4 -13  11    1.95    0.66
  -4 -13 -11    2.57    0.46
   4 -13 -11    2.10    0.53
   4  13  12    0.08    0.39
  -4  13  12   -0.02    0.44
  -4  13  12    0.42    0.68
  -4  13  12    0.19    0.39
   4  13 -12    0.22    0.58
   4  13  12   -0.11    0.39
   4 -13  12    0.29    0.59
  -4 -13 -12    0.25    0.35
   4 -13 -12    0.14    0.45
   4  13  13    1.77    0.44
   4  13 -13    2.44    0.59
   4 -13  13    2.28    0.60
   4 -13 -13    2.04    0.42
   4 -13 -13    1.84    0.48
  -4  13  13    1.72    0.68
  -4  13  14    0.97    0.63
   4 -13  14    0.47    0.51
   4  13 -14    0.38    0.49
   4 -13 -14    0.45    0.34
   4  13  14    0.17    0.45
   4  13 -15    0.61    0.46
   4 -13 -15    0.39    0.32
  -4  13  15    1.01    0.58
   4  13  15   -0.04    0.39
   4  13  16    0.10    0.33
   4 -13 -16    0.10    0.23
   4  13 -16   -0.12    0.39
   4  13 -16    0.40    0.34
  -4  13  16    0.01    0.50
   4 -13 -16    0.06    0.28
   4  13 -17    3.98    0.43
  -4  13  17    4.19    0.50
   4 -13 -17    4.56    0.37
   4  13 -17    3.86    0.35
   4  13 -18    6.73    0.41
   4 -13 -18    7.37    0.39
  -4  13  19   18.29    0.60
   4  14   0  252.79    7.02
   4 -14   0  258.80    6.78
  -4 -14   0  266.89    6.82
   4 -14  -1    0.87    0.34
   4  14  -1    0.86    0.55
   4 -14  -1    1.43    0.32
  -4 -14  -1    1.82    0.36
   4 -14   1    1.37    0.31
  -4 -14   1    1.19    0.34
   4  14  -2    7.85    0.79
   4  14  -2    7.83    0.83
   4 -14  -2    6.44    0.52
   4 -14  -2    6.28    0.54
  -4 -14  -2    6.14    0.55
   4 -14   2    7.87    0.56
  -4 -14   2    7.43    0.59
   4  14   3   61.95    2.23
   4  14  -3   58.96    2.17
   4  14  -3   59.30    2.15
   4 -14  -3   53.75    1.86
   4 -14  -3   56.01    1.91
  -4 -14  -3   53.87    1.91
   4 -14   3   60.14    1.92
  -4 -14   3   60.41    1.95
   4  14   4   17.82    1.05
   4  14   4   17.41    1.10
   4  14  -4   17.12    1.07
  -4 -14   4   16.84    0.85
   4 -14   4   17.10    0.83
   4 -14  -4   15.97    0.86
  -4 -14  -4   15.65    0.86
   4 -14  -4   17.01    0.85
   4  14  -4   17.85    1.10
  -4 -14   5   17.22    0.85
   4 -14   5   17.06    0.82
   4 -14  -5   17.54    0.88
  -4 -14  -5   17.49    0.88
   4  14  -5   18.25    1.09
  -4  14   5   19.73    0.98
   4  14   5   18.31    0.96
   4 -14  -5   17.68    0.89
  -4 -14  -5   17.25    1.03
   4  14  -6    9.10    0.85
   4  14   6    7.46    0.64
  -4  14   6    8.39    0.67
  -4 -14   6    7.15    0.67
  -4 -14   6    6.62    0.54
   4 -14   6    6.75    0.53
   4 -14  -6    6.58    0.59
  -4 -14  -6    7.11    0.58
   4  14   6    7.99    0.64
   4 -14  -6    7.52    0.64
  -4 -14  -6    7.79    0.70
   4  14  -7    3.91    0.75
   4  14   7    3.93    0.52
  -4  14   7    3.40    0.52
  -4 -14   7    3.10    0.55
   4 -14  -7    3.04    0.49
  -4 -14  -7    2.83    0.45
  -4 -14   7    4.66    0.42
   4 -14   7    4.23    0.39
  -4  14   7    4.53    0.60
   4  14   7    3.56    0.49
  -4 -14  -7    3.66    0.56
   4 -14  -7    4.02    0.54
   4  14   7    3.70    0.59
  -4  14   8    4.22    0.59
   4  14   8    3.66    0.47
   4  14   8    3.58    0.50
  -4  14   8    3.14    0.51
   4  14  -8    3.38    0.71
  -4 -14  -8    2.93    0.52
   4 -14  -8    3.95    0.57
   4  14   8    3.51    0.57
  -4  14   9  281.63    7.30
   4  14  -9  277.27    7.38
   4  14   9  253.56    7.22
  -4  14   9  265.78    7.25
  -4 -14  -9  260.25    7.33
   4 -14  -9  266.68    7.26
   4  14   9  273.60    7.35
  -4  14  10   43.30    1.58
   4  14  10   37.56    1.48
  -4  14  10   39.83    1.52
   4  14 -10   40.69    1.64
  -4 -14 -10   41.52    1.60
   4  14  10   41.79    1.60
  -4  14  11   32.06    1.32
  -4  14  11   35.75    1.50
   4  14 -11   33.31    1.40
   4  14  11   29.86    1.26
  -4  14  11   31.57    1.28
  -4 -14 -11   33.88    1.34
   4  14  11   34.59    1.36
  -4  14  12    2.87    0.48
  -4  14  12    3.70    0.76
   4  14 -12    3.59    0.61
  -4  14  12    3.10    0.45
   4 -14 -12    3.58    0.42
   4 -14 -12    2.42    0.53
   4  14  12    3.14    0.49
   4 -14 -13   11.65    0.63
   4  14 -13   10.16    0.74
   4  14  13   10.43    0.68
  -4  14  13   12.45    0.87
   4 -14 -14    1.90    0.34
  -4  14  14    3.48    0.61
   4  14  14    2.59    0.43
   4  14 -14    3.02    0.49
   4  14 -15   47.30    1.60
   4  14  15   49.31    1.48
   4  14 -16    9.35    0.49
  -4  14  16   12.15    0.64
   4 -14 -16    7.15    0.37
  -4 -14 -16   11.51    0.47
   4  14 -16    9.65    0.54
   4  14 -17    2.09    0.28
  -4  14  17    3.51    0.38
  -4  14  18   24.31    0.76
   4  15   0   19.97    1.16
   4 -15   0   19.17    0.90
  -4 -15   0   19.24    0.93
   4  15  -1  296.86    7.77
  -4 -15   1  337.62    7.83
   4 -15  -1  256.29    7.32
   4  15   1  277.39    7.73
  -4 -15  -1  311.62    7.79
   4 -15  -1  271.32    7.47
  -4 -15  -1  272.57    7.49
   4 -15   1  269.38    7.45
  -4 -15   1  275.92    7.49
   4  15  -2   23.83    1.26
   4  15   2   25.02    1.31
   4 -15  -2   22.69    0.96
   4  15  -2   25.00    1.29
  -4 -15  -2   27.53    1.26
   4 -15  -2   21.57    1.01
  -4 -15  -2   23.93    1.05
   4 -15   2   24.92    1.05
  -4 -15   2   24.87    1.07
   4  15   3   88.50    2.87
   4  15  -3   86.00    2.77
   4  15  -3   88.17    2.81
   4 -15  -3   77.78    2.46
   4 -15  -3   77.64    2.51
  -4 -15  -3   78.70    2.53
   4 -15   3   81.88    2.53
  -4 -15   3   85.62    2.57
   4  15  -4   94.23    3.09
  -4  15   4  103.98    3.01
   4  15   4   97.44    2.98
   4  15  -4   98.07    3.09
   4  15   4   98.31    3.17
   4  15  -4   95.71    3.11
   4  15  -5    0.80    0.62
   4  15   5   -0.13    0.41
  -4  15   5    0.04    0.42
  -4 -15  -5    0.21    0.41
   4 -15  -5    0.16    0.36
  -4 -15   5   -0.02    0.33
   4  15  -5   -0.03    0.50
   4  15   5    0.11    0.52
   4  15   6   -0.06    0.41
   4  15  -6   -0.12    0.63
   4  15   6    0.12    0.40
  -4  15   6    0.38    0.41
  -4 -15  -6    0.18    0.40
   4 -15  -6    0.26    0.39
   4  15  -6    0.62    0.52
   4  15   6    0.25    0.48
   4  15   6   -0.18    0.47
  -4  15   7   29.26    1.28
   4  15  -7   28.45    1.36
   4  15   7   27.99    1.21
  -4  15   7   29.34    1.24
  -4 -15  -7   28.92    1.32
   4 -15  -7   29.50    1.22
   4  15   7   30.51    1.34
   4  15  -7   29.95    1.36
  -4  15   8   68.19    2.22
   4  15  -8   67.13    2.28
   4  15   8   63.29    2.15
  -4  15   8   65.88    2.17
  -4 -15  -8   64.56    2.25
   4 -15  -8   68.31    2.17
   4  15   8   66.94    2.26
   4  15  -8   65.94    2.29
  -4  15   9    8.78    0.69
   4  15  -9    8.75    0.79
   4  15   9    9.47    0.65
  -4  15   9    8.77    0.66
  -4 -15  -9   10.01    0.71
   4 -15  -9    9.82    0.71
   4  15   9    7.85    0.68
   4  15  -9    8.88    0.75
  -4  15  10   16.72    0.87
  -4  15  10   15.48    0.82
   4  15 -10   15.41    0.93
  -4 -15 -10   16.15    0.87
   4  15  10   15.23    0.87
  -4  15  11   23.50    1.04
   4  15 -11   24.94    1.10
  -4  15  11   23.37    1.00
  -4 -15 -11   24.16    1.04
   4  15  11   24.00    1.06
   4  15 -11   21.30    1.06
   4  15 -12   14.85    0.82
   4  15  12   15.76    0.79
   4  15 -12   13.24    0.78
  -4  15  12   13.91    0.75
   4  15 -13    2.52    0.47
   4  15  13    1.63    0.39
   4  15 -13    1.72    0.39
   4  15 -14    0.72    0.37
  -4 -15 -14    0.70    0.26
   4  15  14    0.50    0.30
   4  15 -14    0.65    0.32
   4  15 -15    8.70    0.46
   4 -15 -15    8.90    0.41
   4  16   0   85.09    2.85
  -4 -16   0   90.71    2.83
   4  16   0   86.36    2.90
   4  16   0   84.38    2.84
   4  16   1  120.85    3.85
  -4 -16  -1  126.90    3.82
   4  16  -1  123.35    3.85
   4  16   1  124.74    3.91
   4  16  -1  121.64    3.82
   4  16  -2    8.93    0.80
  -4 -16  -2    8.90    0.73
  -4 -16   2    9.57    0.70
   4  16   2    7.98    0.79
   4  16  -2    8.75    0.80
   4  16  -3   39.15    1.62
  -4 -16  -3   43.27    1.65
  -4 -16   3   44.80    1.57
   4  16  -3   39.68    1.62
   4  16   3   42.81    1.69
   4  16  -4    4.95    0.67
   4  16   4    3.88    0.52
  -4  16   4    4.50    0.56
   4 -16  -4    3.91    0.45
  -4 -16   4    5.07    0.51
   4  16  -4    4.76    0.64
   4  16   4    4.20    0.64
   4  16   5    6.45    0.58
  -4  16   5    7.77    0.64
   4 -16  -5    6.28    0.53
   4  16  -5    5.81    0.68
   4  16   5    6.78    0.71
   4  16  -5    7.21    0.72
  -4  16   6    4.71    0.59
   4  16  -6    5.81    0.73
  -4  16   6    4.37    0.53
   4  16   6    4.22    0.50
  -4 -16  -6    4.19    0.57
   4 -16  -6    4.03    0.48
   4  16   6    4.62    0.62
   4  16  -6    5.04    0.65
   4  16  -6    5.02    0.65
  -4  16   7    0.39    0.43
   4  16  -7   -0.32    0.58
   4  16   7    0.25    0.37
  -4  16   7    0.46    0.38
   4  16  -7    0.30    0.49
  -4 -16  -7    0.09    0.40
   4 -16  -7    0.13    0.39
   4  16  -7    0.86    0.51
   4  16   7    0.09    0.45
  -4  16   8    0.13    0.42
  -4  16   8   -0.26    0.38
   4  16  -8    0.64    0.52
  -4 -16  -8    0.39    0.37
   4 -16  -8   -0.02    0.37
   4  16  -8    0.60    0.48
   4  16   8    0.37    0.42
  -4  16   9    0.52    0.40
  -4  16   9    1.11    0.39
   4  16  -9    0.88    0.52
  -4 -16  -9    0.82    0.38
   4 -16  -9    0.30    0.38
   4  16  -9    0.67    0.43
   4  16   9    0.25    0.39
  -4  16  10    7.94    0.60
  -4  16  10    7.93    0.56
   4  16 -10    7.74    0.66
   4 -16 -10    7.68    0.59
  -4 -16 -10    7.75    0.57
   4  16 -10    7.86    0.62
   4  16  10    8.91    0.62
  -4  16  11   23.08    0.95
   4  16 -11   25.18    1.05
   4  16 -11   24.60    1.03
  -4  16  11   25.57    1.02
   4  16 -12   17.15    0.79
   4  16 -12   15.99    0.76
   4  16  12   17.20    0.67
   4  16 -13   33.49    1.16
   4  16 -13   31.71    1.13
  -4 -16 -14   15.47    0.50
   4  16 -14   15.20    0.61
   4  16 -15    8.12    0.38
  -4 -17   0   25.47    1.14
   4  17   0   24.74    1.21
   4  17   0   24.72    1.22
   4  17  -1   30.58    1.39
  -4 -17  -1   33.47    1.35
  -4 -17   1   34.46    1.33
   4  17   1   31.61    1.40
   4  17   1   31.01    1.39
   4  17  -1   31.23    1.38
   4  17  -1   30.65    1.39
   4  17   2   26.68    1.16
  -4  17   2   30.08    1.23
  -4 -17  -2   29.67    1.26
   4  17  -2   28.79    1.31
  -4 -17   2   30.86    1.22
   4  17   2   29.33    1.33
   4  17  -2   29.60    1.33
   4  17  -2   29.47    1.32
  -4  17   3   59.34    2.00
  -4 -17  -3   61.99    2.09
   4  17  -3   59.89    2.11
   4  17   3   60.46    2.14
   4  17  -3   61.68    2.12
  -4  17   4    1.97    0.46
   4  17  -4    2.14    0.55
  -4 -17  -4    2.12    0.45
   4  17  -4    1.93    0.51
   4  17   4    2.22    0.53
  -4  17   5   24.71    1.07
   4  17  -5   24.22    1.13
  -4  17   5   26.62    1.13
   4  17  -5   25.82    1.18
   4  17   5   26.07    1.20
  -4  17   6   33.59    1.27
  -4 -17  -6   32.63    1.31
   4 -17  -6   30.59    1.18
   4  17  -6   34.43    1.35
  -4  17   6   35.57    1.33
   4  17  -6   34.43    1.36
  -4  17   7   28.29    1.11
  -4 -17  -7   28.00    1.15
   4 -17  -7   26.88    1.07
   4  17  -7   27.48    1.17
  -4  17   7   28.40    1.14
   4  17  -7   29.72    1.20
  -4  17   8    1.64    0.36
   4  17  -8    1.39    0.44
  -4 -17  -8    1.29    0.35
   4 -17  -8    1.76    0.38
  -4  17   8    1.35    0.41
   4  17  -8    1.41    0.42
  -4  17   9    0.15    0.29
   4  17  -9    0.25    0.36
   4 -17  -9    0.05    0.34
  -4 -17  -9    0.60    0.30
  -4  17   9    0.64    0.36
   4  17  -9    0.66    0.36
   4  17   9    0.02    0.34
  -4  17  10    8.49    0.50
   4  17 -10    8.41    0.54
   4  17 -10    8.48    0.58
   4  17  10    8.66    0.55
  -4  17  10    8.51    0.55
   4  17 -11   19.64    0.81
   4  17 -11   22.07    0.85
   4  17 -12    0.32    0.25
  -4 -17 -12    0.60    0.24
   4  17 -12    0.50    0.23
  -4 -17 -13    8.12    0.34
   4  17 -13    7.66    0.40
  -4 -18   0   70.41    2.15
   4  18   0   63.51    2.20
  -4  18   1   12.18    0.71
  -4 -18  -1   14.46    0.75
   4  18  -1   13.51    0.82
   4  18   1   12.00    0.78
   4  18  -1   12.71    0.79
  -4  18   2   12.64    0.71
  -4 -18  -2   13.99    0.76
   4  18   2   13.61    0.80
   4  18  -2   12.74    0.80
   4  18  -2   12.70    0.80
  -4  18   3    0.48    0.36
  -4 -18  -3    0.36    0.35
   4  18   3    0.16    0.38
   4  18  -3    0.49    0.38
   4  18  -3    0.41    0.44
   4  18   3    0.82    0.43
   4  18  -3    0.47    0.43
  -4  18   4   34.79    1.27
   4  18  -4   36.10    1.37
  -4 -18  -4   36.56    1.34
  -4  18   4   36.67    1.34
   4  18   4   36.27    1.38
   4  18  -4   35.12    1.37
   4  18  -4   36.59    1.38
  -4  18   5   38.01    1.36
   4  18  -5   39.45    1.45
  -4  18   5   40.85    1.42
   4  18  -5   40.88    1.47
   4  18  -5   42.16    1.48
  -4  18   6   32.14    1.19
   4  18  -6   35.21    1.29
  -4  18   6   33.97    1.24
   4  18  -6   35.60    1.30
   4  18  -6   36.87    1.31
  -4  18   7   11.41    0.61
   4  18  -7   12.56    0.67
  -4 -18  -7   12.16    0.65
   4  18  -7   12.03    0.68
  -4  18   7   13.22    0.67
  -4  18   8    0.01    0.25
   4  18  -8    0.20    0.30
   4  18  -8    0.04    0.31
  -4  18   8    0.36    0.47
  -4  18   8   -0.19    0.32
  -4  18   9   -0.03    0.22
   4  18  -9    0.07    0.28
   4  18  -9   -0.12    0.28
  -4  18   9   -0.09    0.29
  -4  18   9    0.70    0.42
   4  18 -10   42.51    1.29
   4  18 -10   46.05    1.34
  -4  18  10   45.06    1.37
  -4 -18 -11    5.55    0.31
   4  18 -11    5.34    0.33
  -4  18  11    5.86    0.41
  -4  18  12    7.95    0.36
   4 -18 -12    5.68    0.28
   4  19   0   51.54    1.63
  -4  19   0   45.30    1.48
  -4 -19  -1   69.37    1.92
   4  19   1   62.27    1.95
   4  19  -1   63.64    1.96
   4  19   1   62.79    1.96
  -4  19   1   59.32    1.84
  -4  19  -1   56.31    1.83
  -4  19   2    4.57    0.46
  -4 -19  -2    4.80    0.40
   4  19   2    4.23    0.45
   4  19  -2    4.60    0.45
   4  19   2    4.03    0.45
  -4  19   2    3.34    0.36
  -4  19  -2    3.41    0.37
  -4  19   3   12.07    0.62
  -4 -19  -3   11.50    0.60
   4  19  -3   12.29    0.66
   4  19   3   11.21    0.63
   4  19  -3   11.49    0.64
  -4  19   3    9.74    0.54
  -4  19   4    2.46    0.37
  -4 -19  -4    2.42    0.34
   4  19  -4    2.43    0.39
   4  19  -4    2.31    0.36
   4  19   4    2.29    0.37
  -4  19   4    1.72    0.29
   4  19  -5    2.85    0.39
   4  19  -5    2.37    0.34
  -4  19   5    2.43    0.36
  -4  19   5    1.71    0.28
   4  19  -6   15.27    0.66
   4  19  -6   13.91    0.63
  -4  19   6   14.57    0.63
  -4  19   6   15.07    0.71
  -4  19   6   13.03    0.55
   4  19  -7    6.23    0.41
   4  19  -7    5.51    0.37
  -4  19   7    5.92    0.47
  -4  19   7    5.38    0.37
  -4  19   7    4.54    0.28
  -4  19   8    1.42    0.23
  -4  19   8    1.67    0.33
   4  19  -8    1.60    0.26
   4  19  -8    1.08    0.20
  -4  19   9   29.19    0.95
  -4 -19  -9   29.82    0.93
  -4  20   0   30.26    0.99
   4  20   0   32.37    1.07
  -4  20   1    1.25    0.25
  -4  20  -1    1.17    0.24
   4  20  -1    1.53    0.29
   4  20  -1    1.52    0.25
   4  20   1    1.54    0.29
  -4  20   2    3.57    0.30
   4  20   2    4.34    0.35
   4  20  -2    3.94    0.31
   4  20  -2    3.74    0.33
  -4  20   3    3.72    0.29
   4  20   3    4.55    0.34
   4  20  -3    4.20    0.30
  -4  20   4    5.56    0.32
   4  20  -4    6.12    0.33
   4  20  -5   19.68    0.68
   4  20   5   25.76    0.78
   4  20   6   10.06    0.42
   5   0   0    0.11    0.23
   5   0  -1   -0.10    0.24
   5   0  -2  843.38   21.28
   5   0   2  838.38   21.27
   5   0  -3    0.12    0.22
   5   0   3    0.28    0.24
   5   0  -4 1712.65   42.99
   5   0   4 1697.78   42.97
   5   0  -4 1723.64   42.99
   5   0  -5    0.19    0.27
   5   0   5    0.18    0.21
   5   0  -6   29.20    1.04
   5   0   6   31.75    1.05
   5   0  -6   32.71    1.10
   5   0  -7    0.46    0.28
   5   0  -7    0.19    0.22
   5   0   7    0.14    0.23
   5   0   8   53.66    1.60
   5   0  -8   54.63    1.68
   5   0   8   56.29    1.78
   5   0  -9    0.50    0.31
   5   0   9    0.24    0.40
   5   0  -9    0.33    0.22
   5   0   9   -0.04    0.21
   5   0  10 1015.38   26.16
   5   0 -10 1035.58   26.06
   5   0 -11    0.25    0.32
   5   0 -11    0.60    0.36
   5   0  11    0.30    0.48
   5   0  11    0.46    0.34
   5   0  11   -0.05    0.44
   5   0  12    5.75    0.61
   5   0  12    5.33    0.62
   5   0  12    6.01    0.65
   5   0 -12    6.36    0.56
   5   0 -12    5.93    0.54
   5   0  12    5.06    0.54
   5   0  12    4.24    0.54
   5   0 -13   -0.04    0.37
   5   0  13    0.11    0.51
   5   0  13   -0.09    0.51
   5   0 -13   -0.14    0.37
   5   0  13    0.31    0.50
   5   0  13    0.58    0.54
  -5   0  13   -0.17    0.36
   5   0  13   -0.20    0.45
   5   0  14   27.18    1.29
   5   0 -14   27.05    1.20
   5   0  14   25.44    1.14
   5   0  14   26.81    1.14
   5   0  14   28.14    1.22
   5   0  14   27.06    1.22
   5   0  15   -0.19    0.57
   5   0 -15    0.11    0.38
   5   0  15    0.88    0.56
   5   0  15   -0.24    0.59
   5   0  15    1.04    0.45
   5   0  16    6.04    0.71
   5   0  16    6.64    0.74
   5   0 -16    7.08    0.63
   5   0  16    6.62    0.78
   5   0  16    6.75    0.64
   5   0  17    0.29    0.60
   5   0  17   -0.25    0.60
   5   0  17    0.55    0.55
   5   0  17    0.10    0.45
   5   0  18   41.96    1.62
   5   0  18   38.24    1.51
   5   0  18   37.99    1.47
   5   0  19    0.16    0.57
   5   0  19    0.31    0.60
   5   0  20   30.90    1.23
   5   0  20   31.68    1.23
   5   0 -21    0.82    0.49
   5   0  21    0.87    0.50
   5   0  22   21.78    0.83
   5   0 -22   21.92    0.93
   5   0 -23   -0.04    0.27
   5   1   0    0.15    0.25
   5  -1   0    0.39    0.25
   5   1  -1  132.41    3.59
   5  -1  -1  130.72    3.58
   5  -1  -2   28.69    1.01
   5  -1   2   28.80    1.01
   5   1  -2   28.01    1.00
   5   1   2   30.42    1.01
   5  -1  -3  192.94    5.24
   5  -1   3  194.18    5.23
   5   1  -3  204.00    5.25
   5   1   3  199.93    5.23
   5  -1  -3  199.91    5.25
   5  -1  -4   24.11    0.90
   5  -1   4   24.68    0.89
   5   1  -4   22.22    0.87
   5   1   4   23.66    0.87
   5  -1  -4   25.51    0.92
   5   1  -4   24.82    0.87
   5  -1  -5   89.54    2.66
   5  -1   5   93.82    2.66
   5   1  -5   94.02    2.66
   5   1   5   96.16    2.65
   5  -1  -5   99.06    2.72
   5   1  -5   99.82    2.68
   5  -1  -6    1.36    0.32
   5   1  -6    1.41    0.27
   5  -1   6    1.64    0.27
   5   1  -6    0.99    0.24
   5   1   6    0.80    0.22
   5  -1  -6    1.53    0.27
   5  -1   7  257.79    6.83
   5  -1  -7  245.57    6.82
   5   1  -7  258.43    6.82
   5   1   7  265.32    6.81
   5  -1  -7  275.65    6.92
   5   1  -7  271.94    6.86
   5   1  -8  365.38    9.83
   5   1   8  398.46    9.85
   5  -1  -8  366.60    9.86
   5  -1   8  387.74    9.87
   5  -1  -8  391.97    9.96
   5   1  -8  387.95    9.91
   5   1   8  389.10   10.03
   5   1   9    0.50    0.21
   5  -1  -9    0.47    0.24
   5  -1   9    0.46    0.23
   5   1  -9    0.67    0.23
   5  -1  -9    0.53    0.32
   5   1  -9    1.01    0.30
   5   1   9    0.46    0.41
   5   1  10    1.15    0.38
   5  -1 -10    1.52    0.40
   5   1 -10    0.64    0.33
   5  -1  10    1.50    0.48
   5   1  10    0.49    0.46
   5  -1 -11   15.91    0.81
   5   1  11   17.11    0.93
   5   1 -11   15.30    0.78
   5  -1 -11   16.51    0.84
   5   1  11   15.67    0.87
   5  -1  11   17.37    0.84
   5   1  11   16.25    0.88
   5   1  11   16.36    0.85
   5  -1  11   15.25    0.79
   5  -1  12  129.98    3.53
   5   1  12  123.56    3.56
   5   1  12  124.92    3.54
   5   1  12  128.71    3.69
   5   1 -12  125.21    3.54
   5  -1 -12  128.86    3.61
   5  -1 -12  125.53    3.57
   5  -1  12  118.61    3.51
   5   1  12  111.52    3.41
   5  -1  12  114.49    3.44
   5   1  13    0.60    0.50
   5  -1  13    0.12    0.49
   5   1  13    0.17    0.51
   5   1 -13    0.31    0.37
   5  -1 -13    0.19    0.40
   5   1  13    0.82    0.52
   5  -1 -13    0.35    0.38
   5  -1  13    0.33    0.51
   5   1  13    0.32    0.47
   5  -1  13    0.07    0.46
  -5  -1  13    0.29    0.39
   5  -1  14    0.51    0.53
   5   1 -14    0.10    0.37
   5  -1 -14    0.02    0.40
   5  -1  14   -0.37    0.60
   5   1  14   -0.39    0.55
   5   1  14    0.37    0.53
   5  -1 -14   -0.11    0.40
   5  -1  14    0.02    0.53
   5   1  14   -0.21    0.51
   5  -1  14    0.04    0.48
  -5  -1  14   -0.06    0.37
   5  -1  15    2.44    0.61
  -5   1  15    3.24    0.52
   5   1  15    3.00    0.60
   5  -1  15    3.09    0.65
   5  -1 -15    2.94    0.51
   5   1 -15    3.36    0.49
   5   1  15    3.56    0.65
   5   1  15    3.05    0.64
   5   1  15    2.88    0.50
   5  -1  15    3.10    0.55
   5  -1  16   -0.35    0.61
  -5   1  16   -0.33    0.47
   5   1  16    0.12    0.58
   5  -1  16    0.32    0.62
   5   1  16   -0.19    0.62
   5  -1 -16    0.43    0.40
   5   1 -16    0.56    0.39
   5   1  16    0.13    0.58
   5  -1  16   -0.13    0.49
   5   1  16    0.44    0.42
   5  -1  17   26.85    1.24
   5   1  17   26.59    1.21
   5  -1  17   24.04    1.17
   5   1  17   24.95    1.15
   5   1  17   25.46    1.26
  -5   1  17   25.40    1.10
   5  -1  17   25.42    1.13
   5   1  18   18.28    0.99
   5  -1  18   18.45    1.04
   5  -1  18   18.40    1.00
   5   1  18   18.24    0.97
   5  -1  19    2.16    0.66
   5   1  19    1.61    0.60
  -5   1  19    1.57    0.54
   5  -1  19    2.50    0.63
   5   1  19    1.89    0.60
   5   1 -20    1.84    0.54
   5   1 -20    1.70    0.55
   5  -1 -20    2.34    0.58
   5  -1  20    2.38    0.59
   5   1  20    2.58    0.57
   5   1  21  116.40    3.29
   5  -1  21  116.04    3.31
   5   1 -21  119.58    3.42
   5  -1 -21  126.68    3.48
   5   1  22   18.60    0.74
   5   1 -22   18.37    0.81
   5  -1 -22   20.16    0.87
   5   1 -23    1.52    0.27
   5  -1 -23    1.77    0.32
   5   2   0    0.63    0.26
   5  -2   0    0.31    0.29
   5   2  -1 1465.74   36.80
   5  -2  -1 1458.84   36.80
   5   2  -2   56.98    1.70
   5   2   2   55.41    1.68
   5  -2  -2   55.16    1.69
   5  -2   2   55.19    1.67
   5  -2  -3    3.09    0.36
   5   2  -3    3.10    0.33
   5   2   3    2.83    0.30
   5  -2  -3    2.72    0.34
   5  -2   3    2.59    0.32
   5  -2  -4 1185.15   28.82
   5   2  -4 1168.23   28.78
   5   2   4 1142.44   28.75
   5  -2  -4 1083.59   28.77
   5  -2   4 1133.29   28.77
   5  -2  -5   46.27    1.48
   5   2  -5   46.47    1.39
   5   2  -5   43.58    1.41
   5  -2   5   44.46    1.42
   5   2   5   46.98    1.42
   5  -2  -5   43.75    1.43
   5  -2  -6   23.02    0.91
   5   2  -6   22.34    0.82
   5  -2  -6   20.80    0.84
   5  -2   6   21.64    0.84
   5   2  -6   21.79    0.83
   5   2   6   22.53    0.82
   5  -2  -7    9.49    0.58
   5   2  -7    9.92    0.51
   5   2  -7    9.13    0.49
   5   2   7    9.53    0.48
   5  -2  -7    8.38    0.51
   5  -2   7    8.78    0.50
   5  -2  -8  153.24    4.14
   5   2  -8  152.05    4.05
   5   2   8  154.12    4.20
   5  -2   8  144.46    4.17
   5  -2   8  145.07    4.04
   5  -2  -8  139.31    4.04
   5   2  -8  147.94    4.01
   5   2   8  157.61    4.02
   5  -2  -9    4.32    0.45
   5   2  -9    3.89    0.37
   5   2   9    4.68    0.53
   5  -2   9    3.21    0.48
   5   2   9    3.33    0.31
   5   2  -9    4.03    0.33
   5  -2  10  299.88    7.74
   5   2  10  301.26    7.87
   5  -2  10  290.63    7.84
   5  -2 -10  303.78    7.81
   5   2 -10  283.15    7.67
   5   2  10  283.13    7.75
   5   2  11  324.37    8.50
   5  -2  11  318.08    8.47
   5  -2 -11  332.48    8.44
   5   2 -11  315.51    8.30
   5   2  11  310.75    8.37
   5  -2  11  327.38    8.37
   5  -2  11  323.40    8.31
   5  -2 -11  323.00    8.37
   5  -2  11  309.97    8.36
   5  -2  11  289.93    8.27
   5  -2  12    0.90    0.50
   5   2 -12    1.30    0.38
   5  -2 -12    1.80    0.47
   5   2  12    0.84    0.51
   5   2  12    2.47    0.54
   5  -2  12    0.87    0.49
   5  -2  12    1.31    0.50
   5  -2  12    0.85    0.52
   5   2  12    0.49    0.45
   5  -2 -12    0.71    0.37
   5   2  13  118.83    3.51
   5  -2  13  125.82    3.49
   5   2  13  128.74    3.67
   5  -2  13  121.67    3.62
   5   2 -13  119.88    3.45
   5  -2 -13  128.43    3.60
   5  -2 -13  120.46    3.52
   5   2  13  112.77    3.37
   5  -2  13  115.28    3.43
  -5   2  13  125.19    3.48
   5  -2  13  120.03    3.50
  -5  -2  13  102.92    3.51
   5   2  14   42.27    1.59
   5   2  14   45.40    1.71
   5  -2  14   42.11    1.66
   5  -2 -14   43.38    1.63
   5   2 -14   42.08    1.51
   5  -2 -14   46.72    1.64
   5   2  14   40.68    1.48
   5  -2  14   40.32    1.53
  -5   2  14   44.83    1.55
  -5  -2  14   36.49    1.54
   5  -2  14   39.53    1.56
   5  -2  15    2.50    0.65
   5  -2 -15    2.85    0.51
   5   2 -15    2.00    0.42
   5   2  15    2.28    0.59
   5   2  15    2.71    0.60
   5  -2  15    2.07    0.58
   5  -2 -15    2.34    0.51
   5  -2  15    2.12    0.63
  -5   2  15    3.51    0.53
   5   2  15    1.63    0.56
   5  -2  15    2.18    0.55
  -5  -2  15    1.68    0.44
   5  -2  16  140.70    4.24
   5   2  16  143.03    4.20
   5  -2 -16  156.83    4.42
   5   2  16  161.64    4.50
   5  -2  16  155.97    4.44
   5  -2  16  154.67    4.35
   5   2  16  143.70    4.28
  -5   2  16  154.32    4.27
   5  -2  16  150.41    4.30
   5  -2 -17    8.64    0.78
   5  -2  17    7.46    0.79
   5   2  17    6.85    0.72
   5   2  17    7.55    0.78
   5   2  17    6.54    0.73
   5  -2  17    7.74    0.80
  -5   2  17    8.15    0.68
   5  -2  17    6.68    0.68
   5   2  17    8.33    0.78
   5  -2  17    7.45    0.72
   5  -2  18   36.07    1.44
   5   2  18   35.71    1.37
   5   2  18   36.11    1.43
   5  -2  18   39.39    1.50
   5  -2  18   36.75    1.40
  -5   2  18   35.65    1.36
   5  -2  19   27.32    1.18
   5   2  19   23.52    1.10
   5  -2  20  100.61    2.92
   5   2  20   97.20    2.87
   5  -2 -20  106.28    3.08
   5   2 -20  102.74    2.99
  -5   2  20   95.25    2.80
   5   2 -21    1.15    0.42
   5  -2 -21    1.85    0.51
   5  -2  21    1.56    0.49
   5   2  21    1.89    0.46
   5  -2 -22    1.29    0.42
   5   2 -22    0.40    0.32
   5   2  22    0.67    0.34
   5  -2 -23    0.32    0.29
   5  -3   0    2.96    0.37
   5   3   0    4.20    0.36
   5  -3  -1    6.52    0.44
   5   3  -1    4.19    0.39
   5  -3  -2    2.09    0.13
   5  -3   2    2.77    0.32
   5   3  -2    2.65    0.31
   5   3   2    2.98    0.32
   5  -3  -3  653.95   16.31
   5  -3  -3  667.75   16.32
   5  -3   3  618.18   16.26
   5   3  -3  637.04   16.29
   5   3   3  627.32   16.25
   5  -3  -4    5.65    0.46
   5   3  -4    4.86    0.39
   5   3   4    4.87    0.36
   5  -3  -4    4.77    0.41
   5  -3   4    4.93    0.39
   5  -3  -5  126.06    3.39
   5   3  -5  119.40    3.32
   5   3   5  122.56    3.30
   5  -3  -5  117.33    3.34
   5  -3   5  115.86    3.31
   5   3  -6   61.22    1.83
   5  -3  -6   67.05    1.99
   5   3  -6   68.25    1.93
   5   3   6   62.90    1.87
   5  -3  -6   61.69    1.93
   5  -3   6   63.98    1.92
   5  -3  -7  266.55    6.75
   5   3  -7  249.00    6.58
   5   3  -7  263.06    6.64
   5   3   7  261.82    6.62
   5  -3  -7  233.60    6.64
   5  -3   7  246.08    6.65
   5   3  -8    1.09    0.25
   5   3   8    1.52    0.24
   5  -3  -8    1.74    0.36
   5   3  -8    1.47    0.27
   5  -3  -9   82.38    2.46
   5   3  -9   77.56    2.30
   5   3   9   82.52    2.50
   5  -3   9   79.75    2.48
   5   3  -9   79.40    2.30
   5   3   9   80.93    2.28
   5   3  10    1.75    0.42
   5  -3 -10    0.98    0.31
   5  -3  10    2.56    0.47
   5  -3 -10    2.75    0.43
   5   3 -10    1.36    0.30
   5   3  10    1.49    0.45
   5  -3  10    1.25    0.43
   5  -3 -11   31.29    1.16
   5   3  11   32.47    1.33
   5  -3 -11   33.17    1.29
   5   3 -11   30.88    1.12
   5  -3  11   31.90    1.30
   5   3  11   30.10    1.25
   5   3  11   30.54    1.31
   5  -3  11   31.69    1.19
   5  -3  11   30.89    1.24
  -5   3  11   30.47    1.19
   5  -3  11   28.96    1.20
   5  -3  11   31.82    1.26
   5  -3 -11   31.85    1.20
   5  -3 -12  225.99    6.02
   5  -3  12  230.96    6.11
   5   3  12  233.98    6.24
   5  -3 -12  240.64    6.21
   5   3 -12  213.77    5.98
   5  -3  12  228.07    6.20
   5   3  12  221.84    6.11
   5  -3 -12  220.89    6.09
  -5   3  12  225.07    6.07
   5  -3  12  215.20    6.03
   5  -3  12  219.30    6.11
   5  -3  13  161.40    4.58
   5   3  13  171.80    4.72
   5  -3 -13  179.81    4.70
   5   3 -13  153.21    4.44
   5  -3  13  167.18    4.67
   5   3  13  164.97    4.57
  -5   3  13  170.46    4.56
   5   3  13  150.63    4.41
   5  -3  13  156.21    4.50
   5  -3 -13  175.30    4.62
  -5  -3  13  141.76    4.61
   5  -3  14   12.49    0.86
   5   3  14   12.79    0.86
   5  -3 -14   12.67    0.84
   5   3  14   14.80    0.93
   5  -3  14   13.01    0.88
   5   3  14   12.00    0.77
   5  -3  14   13.43    0.88
  -5   3  14   13.78    0.83
  -5  -3  14   12.45    0.83
   5  -3 -14   13.62    0.82
   5  -3 -15    1.34    0.55
  -5  -3  15    0.94    0.45
   5  -3 -15    1.47    0.48
   5   3  15    1.53    0.58
   5   3  15    1.48    0.58
   5  -3  15    1.69    0.55
   5  -3  15    0.98    0.61
  -5   3  15    1.33    0.53
   5   3  15    1.39    0.53
   5  -3  15    1.21    0.54
   5  -3 -15    1.24    0.45
   5  -3 -16   58.45    2.03
   5   3  16   57.63    2.06
   5  -3  16   56.37    2.00
   5  -3 -16   61.85    2.00
   5   3  16   51.22    1.83
   5  -3  16   52.93    1.92
  -5   3  16   56.23    1.91
   5  -3  16   53.04    1.92
   5   3  16   50.12    1.89
   5   3  16   54.78    1.96
   5  -3  16   55.47    2.00
   5  -3  17    1.95    0.70
  -5   3  17    0.16    0.52
   5   3  17    0.84    0.57
   5   3  17    0.68    0.58
   5  -3  17    1.41    0.68
   5   3  17    0.73    0.65
   5  -3  17    0.52    0.53
  -5   3  18   10.41    0.74
   5  -3  18   11.16    0.77
   5   3  18    9.71    0.77
   5  -3  18   12.70    0.90
   5  -3  19    2.25    0.51
  -5   3  19    1.90    0.48
   5   3  19    2.26    0.58
   5  -3  19    3.74    0.68
   5  -3 -20   20.28    1.02
   5   3 -20   17.57    0.87
   5   3  20   17.39    0.85
   5  -3  20   17.95    0.93
   5   3 -21    1.24    0.50
   5  -3 -21    0.37    0.46
   5   3 -21    0.68    0.35
  -5   3  21    0.26    0.40
   5   3  21    0.65    0.39
   5   3  22   28.92    0.90
   5  -3 -22   31.46    1.11
   5  -3 -23    0.28    0.27
   5  -4   0    0.59    0.31
   5  -4   0    0.29    0.10
   5   4   0    0.46    0.26
   5  -4  -1  345.69    8.10
   5   4  -1  346.32    8.07
   5  -4   1  310.08    7.78
   5  -4  -1  290.00    7.78
   5  -4  -2   26.78    1.00
   5  -4   2   26.29    0.97
   5   4  -2   27.20    0.98
   5   4   2   26.18    0.94
   5  -4  -2   25.30    0.76
  -5  -4   2   24.32    0.74
   5  -4   2   26.25    0.74
   5  -4  -3  227.10    5.74
   5   4  -3  219.22    5.70
   5  -4   3  218.25    5.69
   5   4   3  213.77    5.66
  -5  -4  -3  207.99    5.49
  -5  -4   3  211.04    5.46
   5  -4   3  215.06    5.46
   5  -4  -4    7.25    0.51
   5  -4   4    6.88    0.46
   5   4  -4    7.02    0.47
   5   4   4    7.38    0.44
   5  -4  -5  128.38    3.60
   5   4  -5  135.01    3.58
   5   4   5  127.12    3.52
   5  -4   5  125.49    3.56
   5   4  -6   59.79    1.85
   5   4   6   60.72    1.81
   5  -4  -7   78.83    2.31
   5   4  -7   79.91    2.22
   5   4   7   75.62    2.16
   5   4  -8   23.95    0.87
   5   4  -8   26.64    0.96
   5   4   8   25.75    0.93
   5   4  -9   81.94    2.36
   5   4   9   82.14    2.33
   5  -4  -9   87.24    2.55
   5   4   9   77.58    2.56
   5   4   9   78.58    2.56
   5  -4 -10   10.49    0.70
   5   4  10    9.86    0.71
   5   4  10   10.65    0.71
   5  -4  10   10.02    0.65
   5  -4  10    9.70    0.69
   5  -4 -10    9.37    0.58
   5  -4 -11   24.33    1.01
   5  -4 -11   22.98    1.06
   5   4  11   23.84    1.10
   5  -4  11   23.52    1.08
   5  -4  11   23.34    1.05
   5   4  11   23.82    1.12
  -5   4  11   22.23    1.01
   5  -4  11   22.57    1.04
   5  -4  11   22.85    1.07
   5  -4 -11   24.25    1.07
   5  -4 -12   46.01    1.63
   5  -4  12   48.35    1.67
   5   4  12   45.81    1.67
  -5  -4  12   39.11    1.69
   5  -4 -12   48.80    1.73
   5   4  12   47.34    1.75
   5  -4  12   45.50    1.70
  -5   4  12   45.90    1.63
   5  -4  12   43.73    1.63
   5  -4  12   44.89    1.68
   5  -4 -12   53.00    1.72
   5  -4 -13   52.33    1.72
  -5  -4  13   39.33    1.70
  -5   4  13   48.49    1.67
   5  -4  13   43.15    1.65
   5  -4 -13   44.42    1.53
   5  -4  13   45.02    1.67
   5   4  13   43.63    1.67
   5  -4 -13   46.53    1.73
   5   4  13   47.30    1.75
   5  -4  13   45.71    1.70
   5  -4  13   42.41    1.67
   5  -4 -13   46.68    1.66
   5  -4 -14   21.58    1.02
   5   4  14   18.71    1.01
   5   4  14   20.35    1.06
   5  -4 -14   19.72    1.04
   5   4  14   20.50    1.09
   5  -4  14   19.96    1.04
  -5   4  14   18.40    0.99
   5   4  14   18.00    0.91
   5  -4  14   18.25    1.04
  -5  -4  14   16.22    1.00
   5  -4  14   19.02    1.03
   5  -4 -14   21.50    1.04
   5  -4 -15  207.85    5.33
   5   4  15  183.58    5.25
   5   4  15  190.09    5.29
   5  -4 -15  187.18    5.40
   5   4  15  207.43    5.45
   5  -4  15  189.19    5.34
  -5  -4  15  162.34    5.32
   5   4  15  180.51    5.14
  -5   4  15  195.32    5.29
   5  -4  15  180.82    5.29
   5  -4 -15  206.78    5.37
   5   4  16  235.38    6.31
   5   4  16  229.72    6.26
   5  -4 -16  239.47    6.45
   5  -4 -16  257.00    6.41
   5  -4  16  225.55    6.30
  -5  -4  16  198.97    6.32
   5   4  16  220.83    6.16
  -5   4  16  239.94    6.30
   5  -4  17   63.44    2.11
   5   4  17   63.42    2.12
   5   4  17   59.65    2.05
  -5   4  17   63.70    2.08
   5  -4  18   45.58    1.65
   5   4  18   44.01    1.62
   5   4  18   48.79    1.70
   5  -4  18   47.72    1.74
  -5   4  18   46.95    1.64
   5   4  19   15.18    0.83
   5  -4  19   16.07    0.94
   5  -4  19   15.98    0.85
   5   4 -19   16.57    0.83
  -5   4  19   15.34    0.82
   5   4 -20    0.05    0.35
   5   4  20    0.41    0.44
   5  -4  20    0.11    0.55
   5   4 -21    5.15    0.58
   5   4 -21    3.32    0.36
   5   4  21    4.38    0.42
  -5   4  21    4.26    0.48
   5   4 -22   25.19    0.97
   5   4 -23    0.36    0.20
   5  -5   0    0.08    0.13
  -5  -5   0    0.06    0.13
   5  -5  -1  150.47    4.02
  -5  -5  -1  146.59    4.01
   5  -5   1  163.72    4.02
  -5  -5   1  160.85    4.03
   5  -5   2    4.07    0.23
  -5  -5   2    3.22    0.22
   5  -5  -2    3.64    0.25
  -5  -5  -2    3.76    0.26
   5   5  -3   91.11    2.52
   5   5   3   84.80    2.46
   5  -5  -3   80.14    2.30
  -5  -5  -3   84.37    2.32
  -5  -5   3   86.35    2.29
   5  -5   3   87.32    2.29
   5   5  -4   35.29    1.22
   5   5   4   33.42    1.17
  -5  -5   4   33.27    1.04
   5  -5   4   35.61    1.04
   5   5  -5   24.73    0.95
   5   5   5   22.98    0.89
   5   5  -6  124.34    3.46
   5   5   6  122.72    3.41
   5   5   7  118.30    3.38
   5   5  -7  127.57    3.45
   5   5  -8  416.15   10.57
   5   5   8  401.42   10.52
   5   5   9   68.70    2.28
   5  -5   9   71.89    2.14
   5   5  -9   69.98    2.09
   5   5   9   70.68    2.06
   5  -5   9   68.20    2.22
   5   5   9   69.11    2.31
   5  -5  10   40.69    1.42
   5   5  10   40.65    1.55
   5  -5 -10   38.71    1.40
   5  -5  10   39.71    1.50
   5  -5  11  154.74    4.24
  -5   5  11  148.04    4.25
   5  -5  11  150.32    4.32
   5  -5 -11  151.56    4.26
   5  -5  12    0.35    0.50
   5  -5 -12    0.37    0.42
   5   5  12    0.57    0.51
  -5  -5  12    0.39    0.48
  -5   5  12    0.37    0.48
   5  -5  12    0.33    0.54
   5  -5 -12    0.67    0.36
   5  -5  13    0.75    0.58
   5  -5 -13    0.58    0.46
   5   5  13    0.29    0.53
  -5  -5  13    0.32    0.45
  -5   5  13    0.12    0.51
   5  -5  13    0.08    0.58
   5  -5 -13    0.49    0.38
   5  -5 -14   47.88    1.60
   5   5  14   47.74    1.74
   5  -5  14   49.44    1.78
   5   5  14   48.41    1.78
   5  -5 -14   49.41    1.84
  -5  -5  14   42.37    1.81
  -5   5  14   49.75    1.77
   5  -5  14   46.14    1.77
   5  -5 -14   51.67    1.77
   5   5  15    8.77    0.84
   5   5  15    8.89    0.79
   5  -5 -15    8.51    0.76
   5  -5 -15    7.79    0.68
   5   5  15    7.99    0.70
  -5   5  15    7.59    0.77
  -5  -5  15    6.34    0.71
   5  -5  15    6.99    0.78
   5  -5 -16   27.48    1.20
   5   5  16   24.57    1.14
   5   5  16   25.09    1.21
   5  -5 -16   26.01    1.24
  -5   5  16   28.29    1.21
   5  -5  16   25.09    1.20
  -5  -5  16   21.14    1.17
   5  -5  16   23.84    1.08
   5   5  17  102.88    3.12
   5   5  17   99.48    3.05
  -5   5  17  105.89    3.12
   5  -5  17   98.54    3.11
   5   5  18    0.08    0.53
  -5   5  18    0.43    0.51
   5  -5  18    0.31    0.50
   5   5 -18    0.22    0.38
   5   5  18    0.51    0.57
   5   5  19    6.18    0.58
   5  -5  19    6.18    0.71
   5  -5  19    6.37    0.61
  -5   5  19    6.39    0.60
   5   5  20    8.24    0.56
  -5   5  20    7.87    0.57
   5  -5  20    8.27    0.59
   5   5 -21    7.69    0.63
   5   5  21    5.35    0.40
   5   5 -22    8.11    0.42
   5   5 -22   12.02    0.60
   5   5 -23    1.84    0.19
   5  -5 -23    3.04    0.25
   5  -6   0    0.37    0.16
  -5  -6   0    0.25    0.16
   5  -6  -1   53.38    1.52
  -5  -6  -1   52.78    1.52
   5  -6   1   55.03    1.51
  -5  -6   1   51.60    1.51
   5  -6   2    0.48    0.16
  -5  -6   2    0.52    0.17
   5  -6  -2    0.40    0.18
  -5  -6  -2    0.87    0.21
  -5  -6   3   25.77    0.84
   5  -6   3   26.72    0.84
   5  -6  -3   25.72    0.86
  -5  -6  -3   25.95    0.88
   5  -6  -4   49.25    1.69
  -5  -6   4   50.27    1.47
   5  -6   4   51.06    1.47
   5  -6  -5  278.58    7.29
  -5  -6   5  282.37    7.07
   5  -6   5  278.23    7.05
   5   6  -5  263.87    7.22
   5   6   5  255.94    7.16
   5  -6  -6  203.08    5.51
  -5  -6   6  202.29    5.28
   5   6  -6  206.08    5.44
   5   6   6  191.85    5.36
   5   6   7   64.32    2.00
   5   6  -7   68.08    2.07
   5  -6  -7   69.18    2.18
   5  -6  -8   49.94    1.72
   5   6   8   51.42    1.81
   5  -6  -8   51.72    1.79
   5   6   8   50.74    1.83
   5   6   8   50.81    1.62
   5   6  -8   53.20    1.69
   5  -6  -8   54.10    1.79
   5  -6   8   52.06    1.78
   5  -6   9   66.27    2.18
   5   6   9   65.03    2.24
   5  -6   9   70.07    2.12
   5  -6   9   67.44    2.07
   5   6   9   66.44    2.22
   5   6  -9   67.84    2.05
   5   6   9   65.41    1.99
   5  -6  -9   66.49    2.17
   5  -6  -9   66.70    2.08
   5  -6  -9   66.45    2.13
   5  -6 -10    1.81    0.37
   5  -6 -10    1.85    0.42
   5   6  10    1.85    0.43
   5  -6  10    1.70    0.47
   5  -6  10    2.14    0.49
   5   6  10    1.57    0.31
   5  -6  10    1.56    0.51
   5  -6 -10    1.52    0.47
   5  -6 -11    0.46    0.34
   5  -6  11    0.98    0.47
   5  -6  11    0.46    0.51
  -5   6  11    0.55    0.47
   5   6  11    0.91    0.31
   5  -6  11    0.99    0.54
  -5  -6  11    0.76    0.48
   5  -6  12    1.20    0.49
   5  -6  12    1.03    0.54
   5  -6 -12    1.01    0.38
  -5   6  12    1.42    0.53
   5  -6  12    0.80    0.56
  -5  -6  12    1.00    0.52
   5  -6  13    0.11    0.49
   5  -6  13    0.72    0.57
   5   6  13    0.02    0.55
  -5   6  13    0.32    0.51
   5  -6 -13    0.17    0.38
   5  -6  13    0.66    0.58
  -5  -6  13    0.06    0.48
  -5  -6  14   17.99    1.10
  -5   6  14   20.69    1.08
   5  -6 -14   21.12    0.92
   5  -6  14   20.08    1.01
   5  -6  14   21.03    1.08
   5   6  14   21.34    1.07
   5   6  14   20.65    1.11
   5  -6 -14   23.53    1.07
   5  -6  14   19.55    1.09
   5  -6 -15  119.85    3.62
  -5  -6  15  107.86    3.58
   5  -6  15  111.58    3.37
   5   6  15  117.41    3.43
   5  -6  15  116.49    3.47
   5   6  15  121.67    3.50
   5  -6 -15  112.71    3.57
  -5   6  15  119.77    3.48
   5  -6  15  110.97    3.47
   5  -6 -15  121.58    3.50
   5  -6  16   14.79    0.85
   5   6  16   15.53    0.90
   5   6  16   16.39    0.98
   5  -6 -16   16.78    0.92
   5  -6 -16   17.34    1.05
  -5   6  16   16.05    0.96
   5  -6  16   14.69    0.93
   5   6  17    2.71    0.66
   5   6  17    2.26    0.56
  -5   6  17    2.18    0.61
   5  -6 -17    3.27    0.67
   5  -6  17    2.38    0.61
   5  -6 -17    2.55    0.52
   5   6  18    4.64    0.64
   5   6  18    4.15    0.55
   5  -6 -18    4.20    0.67
   5  -6  18    4.83    0.60
  -5   6  18    4.58    0.61
   5  -6 -18    4.49    0.56
   5  -6  19    5.18    0.58
   5   6  19    5.15    0.54
  -5   6  19    5.94    0.59
   5  -6 -19    6.40    0.68
   5  -6  20   10.07    0.62
   5   6  20    8.38    0.51
   5  -6 -20    9.40    0.69
  -5   6  20    8.92    0.58
   5  -6 -21   24.56    0.99
   5   6 -22    2.05    0.34
   5  -6 -22    1.24    0.30
   5   6 -22    1.78    0.29
   5  -7   0    0.24    0.17
  -5  -7   0    0.31    0.18
   5  -7  -1   72.88    2.09
  -5  -7  -1   75.91    2.11
   5  -7   1   75.18    2.08
  -5  -7   1   74.05    2.09
   5  -7  -2   48.60    1.53
  -5  -7  -2   52.68    1.56
   5  -7   2   53.35    1.52
  -5  -7   2   52.23    1.52
   5  -7  -3   93.77    2.70
  -5  -7  -3   97.82    2.72
   5  -7   3  101.68    2.68
  -5  -7   3   96.69    2.68
  -5  -7   4    1.21    0.23
   5  -7  -4    1.29    0.26
  -5  -7  -4    1.74    0.28
   5  -7   4    1.45    0.23
   5  -7  -4    1.29    0.40
  -5  -7   5  294.25    7.83
   5  -7   5  309.26    7.84
   5  -7  -5  308.38    8.07
   5  -7  -6    8.82    0.64
   5  -7  -6    8.59    0.57
   5   7  -6    7.92    0.56
   5   7   6    7.67    0.51
  -5  -7   6    6.99    0.45
   5  -7   6    7.54    0.44
   5   7   7   22.17    1.04
   5  -7  -7   24.29    1.08
   5   7  -7   22.64    0.98
   5   7   7   23.54    0.94
   5  -7  -7   24.58    1.06
   5   7   7   23.19    1.09
   5  -7   8  150.28    4.10
   5   7   8  146.43    4.20
   5  -7   8  146.68    4.02
   5  -7  -8  152.81    4.21
   5   7   8  144.24    4.16
   5   7   8  142.30    4.07
   5   7   8  134.40    3.98
   5   7  -8  146.60    4.07
   5   7   8  145.00    4.25
   5  -7  -8  149.38    4.17
   5  -7  -9    3.82    0.49
   5   7   9    3.32    0.50
   5  -7   9    3.65    0.55
   5  -7   9    3.91    0.52
   5  -7  -9    3.87    0.54
   5   7   9    5.00    0.47
   5   7   9    4.13    0.43
   5   7  -9    5.06    0.43
   5   7   9    4.60    0.37
   5   7   9    3.51    0.53
   5  -7  -9    2.82    0.52
   5  -7 -10    3.55    0.43
   5  -7 -10    3.17    0.49
   5  -7  10    4.04    0.56
   5  -7  10    3.58    0.54
   5  -7 -10    3.61    0.52
   5   7  10    3.63    0.43
   5  -7 -10    4.30    0.57
  -5   7  10    4.83    0.46
  -5   7  11    0.82    0.52
   5  -7 -11   -0.02    0.34
   5  -7  11    0.02    0.48
   5  -7  11   -0.03    0.50
   5  -7 -11    0.28    0.42
   5   7  11    0.41    0.32
  -5  -7  11    0.03    0.49
   5  -7  11    0.04    0.56
   5  -7 -11    0.45    0.47
   5  -7  12   53.07    1.93
  -5   7  12   53.15    1.89
   5  -7  12   50.75    1.84
   5  -7  12   50.81    1.83
   5  -7 -12   51.70    1.94
   5   7  12   54.82    1.82
  -5  -7  12   49.79    2.00
   5  -7 -12   56.03    1.96
  -5   7  13   13.24    0.89
   5  -7  13   12.62    0.82
   5  -7  13   11.87    0.86
   5  -7 -13   11.83    0.84
   5   7  13   11.63    0.85
  -5  -7  13   10.51    0.87
   5  -7  13   12.93    0.90
   5  -7 -13   12.82    0.89
   5  -7 -13   13.16    0.80
  -5   7  14   24.22    1.20
   5   7  14   23.07    1.15
   5  -7  14   23.09    1.17
   5   7  14   25.40    1.22
   5  -7 -14   25.78    1.26
  -5  -7  14   24.36    1.26
   5  -7  14   22.91    1.10
   5  -7  14   23.75    1.20
   5  -7 -14   27.95    1.17
  -5   7  15   21.40    1.10
   5  -7  15   17.99    0.95
   5  -7 -15   18.93    0.86
   5  -7  15   20.55    1.08
   5   7  15   18.96    1.00
   5   7  15   20.67    1.09
   5  -7  15   20.61    1.09
  -5  -7  15   19.38    1.11
   5  -7 -15   22.57    1.05
   5  -7 -15   21.23    1.14
   5   7  16    0.70    0.61
   5  -7  16    0.59    0.48
   5   7  16    0.79    0.51
   5  -7  16    0.73    0.63
  -5   7  16    0.27    0.56
   5  -7 -16    0.46    0.42
   5  -7  16    0.68    0.58
   5  -7 -16    0.71    0.58
   5  -7 -17   33.25    1.43
  -5   7  17   34.88    1.36
[truncated: 398,312 more chars]
