# Supplementary material for: Crystal structure and Hirshfeld surface analysis of (22 RS,23 SR,25 RS,26 SR)-23,25,5-trimethyl-21-(2,2,2-tri­fluoro­acet­yl)-5-aza-2(2,6)-piperidina-1,3(2,5)-di­furana­cyclo­hexa­phan-24-one
Source: Acta Crystallogr E Crystallogr Commun. 2023 Mar 10;79(Pt 4):292–6. doi: 10.1107/S2056989023001986 (PMC10088306; doi:10.1107/S2056989023001986)
Supplement: Supplementary file 2 [file e-79-00292-Isup2.hkl]

data_I                                                                          
_shelx_title ' en112 in Pbca'                                                   
_shelx_refln_list_code          4                                               
_shelx_F_calc_maximum      315.62                                               
_exptl_crystal_F_000      1712.00                                               
_reflns_d_resolution_high  0.7845                                               
                                                                                
loop_                                                                           
 _space_group_symop_operation_xyz                                               
 'x, y, z'                                                                      
 '-x+1/2, -y, z+1/2'                                                            
 '-x, y+1/2, -z+1/2'                                                            
 'x+1/2, -y+1/2, -z'                                                            
 '-x, -y, -z'                                                                   
 'x-1/2, y, -z-1/2'                                                             
 'x, -y-1/2, z-1/2'                                                             
 '-x-1/2, y-1/2, z'                                                             
                                                                                
_cell_length_a    11.1351                                                       
_cell_length_b    17.0545                                                       
_cell_length_c    19.9131                                                       
_cell_angle_alpha  90.000                                                       
_cell_angle_beta   90.000                                                       
_cell_angle_gamma  90.000                                                       
                                                                                
_shelx_F_squared_multiplier     1.000                                           
                                                                                
loop_                                                                           
 _refln_index_h                                                                 
 _refln_index_k                                                                 
 _refln_index_l                                                                 
 _refln_F_squared_calc                                                          
 _refln_F_squared_meas                                                          
 _refln_F_squared_sigma                                                         
 _refln_observed_status                                                         
   2   0   0      23934.00      22096.82       552.23 o                         
   4   0   0       4640.80       3937.77       100.48 o                         
   6   0   0       3631.06       4413.38       114.07 o                         
   8   0   0        650.36        728.13        12.07 o                         
  10   0   0       4188.32       4089.14        62.69 o                         
  12   0   0        722.67        710.21        17.07 o                         
   2   1   0      36010.56      31201.48       458.02 o                         
   4   1   0       5537.64       5578.59       122.38 o                         
   6   1   0        543.17        591.80        16.61 o                         
   8   1   0       2397.63       2443.02        31.39 o                         
  10   1   0          4.76         10.04         2.14 o                         
  12   1   0        284.86        303.58         7.65 o                         
   0   2   0      99616.76     100669.38      2511.85 o                         
   2   2   0        432.15        333.97         8.33 o                         
   4   2   0        182.73        246.46         8.86 o                         
   6   2   0        559.59        673.17        14.52 o                         
   8   2   0        695.32        742.28        10.47 o                         
  10   2   0       2227.05       2195.99        20.88 o                         
  12   2   0         14.85         17.97         2.91 o                         
  14   2   0        495.67        396.58        11.68 o                         
   2   3   0      15554.33      16406.03       290.25 o                         
   4   3   0      11240.12      11088.40       207.04 o                         
   6   3   0      23754.05      24639.51      1012.33 o                         
   8   3   0         32.04         34.95         2.38 o                         
  10   3   0        678.27        680.05        10.90 o                         
  12   3   0        113.67         92.33         3.99 o                         
  14   3   0         13.79         17.12         2.01 o                         
   0   4   0       7201.47       8236.19       314.17 o                         
   2   4   0       1181.38       1192.45        31.51 o                         
   4   4   0       5244.22       5113.07        78.54 o                         
   6   4   0       5239.91       5329.78       256.53 o                         
   8   4   0        192.00        207.79         4.93 o                         
  10   4   0        881.56        819.00        15.14 o                         
  12   4   0        188.93        178.64         5.22 o                         
   2   5   0       1009.44       1052.94        19.93 o                         
   4   5   0        209.96        280.25         6.16 o                         
   6   5   0       2656.79       2557.81       102.79 o                         
   8   5   0        239.23        229.14         4.61 o                         
  10   5   0         73.39         66.45         3.52 o                         
  12   5   0        380.26        356.85         7.35 o                         
   0   6   0       2194.54       2754.99        70.27 o                         
   2   6   0       1987.87       1851.84        34.28 o                         
   4   6   0        114.88        141.38         3.95 o                         
   6   6   0          1.46          2.11         2.92 o                         
   8   6   0        786.65        806.23         9.45 o                         
  10   6   0        651.38        590.25        12.13 o                         
  12   6   0          1.85          0.88         1.96 o                         
   2   7   0          3.73          2.40         1.63 o                         
   4   7   0       6272.01       6987.42       125.12 o                         
   6   7   0          3.95          7.25         3.22 o                         
   8   7   0         30.39         32.11         2.36 o                         
  10   7   0        333.38        298.23         6.05 o                         
  12   7   0         31.27         41.20         3.88 o                         
   0   8   0       3524.00       3976.02        91.97 o                         
   2   8   0         25.42         24.61         2.24 o                         
   6   8   0         58.79         47.65         2.69 o                         
   8   8   0        957.83        873.52        13.71 o                         
  10   8   0         84.49         72.27         3.29 o                         
  12   8   0         10.26         13.05         2.29 o                         
   2   9   0       1622.59       1541.54        29.01 o                         
   4   9   0       1882.89       2102.54        39.65 o                         
   6   9   0         15.14          7.28         2.33 o                         
   8   9   0        856.09        858.44        11.32 o                         
  10   9   0          0.03          1.97         2.10 o                         
  12   9   0        153.41        144.70         4.90 o                         
   0  10   0        814.45        810.81        29.70 o                         
   2  10   0       2275.14       2268.35        41.01 o                         
   4  10   0       3679.16       3538.05        65.32 o                         
   6  10   0        426.91        437.74        11.03 o                         
   8  10   0          6.03          7.42         2.02 o                         
  10  10   0        509.16        548.36        11.61 o                         
  12  10   0        434.57        388.15        37.70 o                         
   2  11   0        535.35        636.16        13.95 o                         
   4  11   0        652.08        581.28        12.88 o                         
   6  11   0        530.80        552.87         8.82 o                         
   8  11   0          2.16          3.07         1.92 o                         
  10  11   0         61.02         54.85         3.87 o                         
   0  12   0      20679.90      19619.91       292.11 o                         
   2  12   0         24.36         29.72         1.97 o                         
   4  12   0       3987.29       4045.37        83.06 o                         
   6  12   0       8715.24       8123.17       120.40 o                         
   8  12   0        473.20        502.10        18.83 o                         
  10  12   0        429.66        494.65        14.50 o                         
   2  13   0        376.94        416.63         7.04 o                         
   4  13   0       1339.19       1283.40        25.31 o                         
   6  13   0        634.29        661.60        16.48 o                         
   8  13   0         99.39        102.93         5.78 o                         
  10  13   0         82.33         64.59         8.26 o                         
   0  14   0       6354.54       6421.20        74.62 o                         
   2  14   0       1368.99       1368.08        20.67 o                         
   4  14   0       2754.91       2615.10        39.94 o                         
   6  14   0       6972.04       7049.33       129.43 o                         
   8  14   0        217.97        233.38         7.37 o                         
  10  14   0        200.39        173.20        18.17 o                         
   2  15   0         58.28         60.43         3.12 o                         
   4  15   0        193.75        195.23         5.69 o                         
   6  15   0       2191.81       2266.61        44.71 o                         
   8  15   0        110.62        122.73         7.35 o                         
  10  15   0        450.05        318.95        36.85 o                         
   0  16   0       1076.27       1133.97        17.76 o                         
   2  16   0         22.67         23.65         2.07 o                         
   4  16   0        744.26        873.08        14.37 o                         
   6  16   0         49.24         53.00         3.52 o                         
   8  16   0        106.46        125.25         4.70 o                         
   2  17   0          0.57          7.11         2.53 o                         
   4  17   0        217.25        251.73         6.91 o                         
   6  17   0        245.05        288.04        11.48 o                         
   8  17   0         42.07         37.99         2.53 o                         
   0  18   0        706.33        641.93        20.74 o                         
   2  18   0        827.21        868.16        45.91 o                         
   4  18   0        557.11        676.73        34.73 o                         
   6  18   0        243.67        257.34         9.56 o                         
   2  19   0        208.17        223.71         9.77 o                         
   4  19   0        506.62        486.48        31.41 o                         
   6  19   0        140.68        132.31         4.43 o                         
   0  20   0          0.38          3.83         2.52 o                         
   2  20   0        976.31       1051.31        17.22 o                         
   4  20   0        328.39        314.81        10.62 o                         
   2  21   0         20.35         17.46         1.32 o                         
   1   1   1       9597.92       8701.93       130.38 o                         
   2   1   1       2035.48       1956.00        48.00 o                         
   3   1   1      25065.61      25102.36       362.35 o                         
   4   1   1          6.21          6.03         1.61 o                         
   5   1   1       1473.30       1324.62        25.52 o                         
   6   1   1        148.22        134.23         4.84 o                         
   8   1   1        328.76        426.11         7.40 o                         
   9   1   1          2.81          2.31         1.27 o                         
  10   1   1       1463.36       1472.03        13.22 o                         
  11   1   1       1785.89       1884.94        30.11 o                         
  12   1   1         34.25         45.22         2.33 o                         
  13   1   1          0.23          5.89         2.72 o                         
   0   2   1      19529.96      20383.56       509.34 o                         
   1   2   1       2574.04       2806.33        40.90 o                         
   2   2   1      36962.32      34276.00       480.69 o                         
   3   2   1        255.71        241.62         5.76 o                         
   4   2   1        191.01        219.05        14.20 o                         
   5   2   1      14145.23      14722.33       261.98 o                         
   6   2   1       1127.70       1125.02        34.73 o                         
   7   2   1          4.52          6.00         2.51 o                         
   8   2   1       2026.17       2156.61        27.77 o                         
   9   2   1        204.40        191.25         2.72 o                         
  10   2   1         73.50         80.39         2.02 o                         
  11   2   1         78.83        118.49         3.00 o                         
  12   2   1        426.37        406.02         7.12 o                         
  13   2   1         96.51        100.84         7.90 o                         
  14   2   1          0.92          2.52         1.14 o                         
   1   3   1       1623.76       1906.11        24.34 o                         
   2   3   1      21930.08      21351.06       615.07 o                         
   3   3   1        271.46        267.57         6.22 o                         
   4   3   1        197.24        164.33         2.77 o                         
   5   3   1         31.54         55.09        11.73 o                         
   6   3   1       5109.02       5706.09       134.31 o                         
   7   3   1        197.40        196.57        22.45 o                         
   8   3   1        110.07         86.47         2.06 o                         
   9   3   1        379.01        366.51         3.81 o                         
  10   3   1        976.22        968.46        14.06 o                         
  11   3   1         42.77         41.75         2.28 o                         
  12   3   1          5.86          9.16         2.30 o                         
  13   3   1         17.96         12.88         2.99 o                         
  14   3   1         52.78         54.74         2.10 o                         
   0   4   1      11006.79      10733.28       167.20 o                         
   1   4   1        337.47        407.66         5.80 o                         
   2   4   1        173.53        181.23         3.68 o                         
   3   4   1        261.43        206.10         3.49 o                         
   4   4   1        602.07        527.46         9.01 o                         
   5   4   1       3145.36       3261.41       133.59 o                         
   6   4   1       1032.85       1078.69        24.87 o                         
   7   4   1        180.29        192.92         6.53 o                         
   8   4   1        695.29        722.22         8.45 o                         
   9   4   1         64.01         54.57         1.97 o                         
  10   4   1        143.59        170.16         3.04 o                         
  11   4   1        513.53        489.63        10.63 o                         
  12   4   1        175.61        175.13         3.88 o                         
  13   4   1         39.95         39.92         1.71 o                         
   1   5   1       3464.34       3240.09        36.78 o                         
   2   5   1      12612.34      12695.45       183.88 o                         
   3   5   1       1776.73       1936.15        29.10 o                         
   4   5   1       4077.51       4009.95        50.89 o                         
   5   5   1       1729.24       1567.71        39.98 o                         
   6   5   1       1471.39       1393.74        46.11 o                         
   7   5   1       1247.79       1267.52        15.37 o                         
   8   5   1        370.64        394.71         4.45 o                         
   9   5   1        748.16        744.06         7.67 o                         
  10   5   1        392.23        391.51         6.62 o                         
  11   5   1        436.31        441.96         6.17 o                         
  12   5   1         63.07         61.37         3.88 o                         
  13   5   1          2.85          4.70         1.20 o                         
   0   6   1      30643.89      31295.12       389.73 o                         
   1   6   1        114.51        129.47         2.20 o                         
   2   6   1       1970.68       2234.71        54.64 o                         
   3   6   1       1049.74       1003.30        13.67 o                         
   4   6   1        167.39        136.49         2.73 o                         
   5   6   1        587.13        535.89         7.63 o                         
   6   6   1        218.09        242.84        10.07 o                         
   7   6   1         11.80          6.84         1.23 o                         
   8   6   1        596.43        630.04         5.92 o                         
   9   6   1         46.39         53.06         2.09 o                         
  10   6   1        143.75        141.27         3.50 o                         
  11   6   1          8.15          6.93         2.03 o                         
  12   6   1          6.00          3.04         1.56 o                         
  13   6   1        130.84        129.08         2.66 o                         
   1   7   1        694.62        708.57        14.30 o                         
   2   7   1       2801.14       3471.01        60.94 o                         
   3   7   1       3154.45       3038.85        39.34 o                         
   4   7   1        112.99        112.92         2.60 o                         
   5   7   1        803.21        750.24        10.53 o                         
   6   7   1        741.00        739.39        23.06 o                         
   7   7   1          2.39          5.63         1.21 o                         
   8   7   1        644.76        652.40         6.06 o                         
   9   7   1          1.59          2.07         1.48 o                         
  10   7   1        230.76        213.55         5.13 o                         
  11   7   1          6.30          8.20         2.81 o                         
  12   7   1          1.45          0.95         2.06 o                         
  13   7   1          8.81          5.07         1.09 o                         
   0   8   1       8345.51       8921.50       129.27 o                         
   1   8   1        882.58       1029.33        21.46 o                         
   2   8   1        340.46        414.97         6.76 o                         
   3   8   1        701.53        691.54        10.23 o                         
   4   8   1          0.18          7.23         1.25 o                         
   5   8   1       1224.13       1332.67        18.03 o                         
   6   8   1        192.28        198.02         4.36 o                         
   7   8   1        666.74        665.64         7.64 o                         
   8   8   1        237.83        236.96         3.25 o                         
   9   8   1          2.11          0.79         1.49 o                         
  10   8   1        364.16        403.59         7.85 o                         
  11   8   1        296.30        326.58         6.47 o                         
  12   8   1        109.02        100.12         3.50 o                         
  13   8   1         39.78         32.62         2.92 o                         
   1   9   1        113.80         98.62         2.34 o                         
   2   9   1        336.12        357.12         5.75 o                         
   3   9   1        207.10        197.19         4.15 o                         
   4   9   1       2313.45       2468.83        60.89 o                         
   5   9   1        479.03        411.95         5.71 o                         
   6   9   1         43.64         38.09         2.64 o                         
   7   9   1         28.94         14.71         1.48 o                         
   8   9   1        831.39        793.37         7.31 o                         
   9   9   1        759.22        724.28         7.70 o                         
  10   9   1         13.44         15.46         2.03 o                         
  11   9   1         71.81         70.29         2.65 o                         
  12   9   1          6.29          6.49         1.27 o                         
   0  10   1       3724.68       3889.85        58.20 o                         
   1  10   1       2679.93       2892.19        53.40 o                         
   2  10   1        245.58        266.17         4.37 o                         
   3  10   1         46.45         66.32         2.51 o                         
   4  10   1         70.07         76.87         2.25 o                         
   5  10   1        992.88        967.69        12.73 o                         
   6  10   1        393.35        392.96         5.85 o                         
   7  10   1        189.21        191.84         3.47 o                         
   8  10   1       1049.85       1049.76         9.67 o                         
   9  10   1        175.05        156.35         4.41 o                         
  10  10   1        415.38        424.05        10.12 o                         
  11  10   1        436.07        438.03        13.92 o                         
  12  10   1          9.79         11.40         1.76 o                         
   1  11   1        128.80        118.35         3.80 o                         
   2  11   1          2.88         13.70         4.46 o                         
   3  11   1         74.44         76.02         2.41 o                         
   4  11   1        956.49        937.79        19.16 o                         
   5  11   1         74.86         61.48         1.75 o                         
   6  11   1        360.97        345.63         5.37 o                         
   7  11   1         29.39         23.87         1.72 o                         
   8  11   1         59.34         54.45         1.77 o                         
   9  11   1         73.06         79.06         2.99 o                         
  10  11   1          2.88          2.05         1.57 o                         
  11  11   1         92.01         89.66         3.39 o                         
  12  11   1         12.44         10.44         1.63 o                         
   0  12   1        386.91        392.15         5.62 o                         
   1  12   1         34.11         32.92         1.33 o                         
   2  12   1          2.47          5.19         1.13 o                         
   3  12   1        109.92        106.90         2.48 o                         
   4  12   1         29.13         32.55         1.62 o                         
   5  12   1          1.66          4.57         1.08 o                         
   6  12   1        186.04        174.34         3.84 o                         
   7  12   1         47.66         43.68         2.04 o                         
   8  12   1        212.91        219.80         6.39 o                         
   9  12   1          7.14          6.06         2.61 o                         
  10  12   1          0.42          2.11         2.15 o                         
  11  12   1          1.60          1.99         1.35 o                         
   1  13   1        133.26        133.54         2.10 o                         
   2  13   1          0.00          2.36         1.16 o                         
   3  13   1        449.42        435.31         5.91 o                         
   4  13   1          1.49          2.81         1.32 o                         
   5  13   1        143.48        137.09         3.72 o                         
   6  13   1        469.13        485.69         9.38 o                         
   7  13   1        778.05        761.09        12.17 o                         
   8  13   1        125.10         98.92         3.51 o                         
   9  13   1        174.60        149.78         7.90 o                         
  10  13   1        469.62        417.22         9.93 o                         
  11  13   1         25.08         11.76         1.15 o                         
   0  14   1        537.51        600.59        14.19 o                         
   1  14   1       5206.81       5244.69        41.47 o                         
   2  14   1       4610.05       4563.10        40.58 o                         
   3  14   1        608.27        589.78         6.96 o                         
   4  14   1          3.63         13.51         1.45 o                         
   5  14   1       1844.00       1789.73        28.44 o                         
   6  14   1        210.69        214.64         5.83 o                         
   7  14   1        114.70        117.71         3.76 o                         
   8  14   1        144.33        153.95         5.00 o                         
   9  14   1          0.97          3.40         2.06 o                         
  10  14   1         41.53         38.99         3.00 o                         
   1  15   1        258.39        258.67         3.02 o                         
   2  15   1        716.98        738.34        10.25 o                         
   3  15   1       1725.48       1676.37        21.96 o                         
   4  15   1       3069.86       2884.02        72.22 o                         
   5  15   1         22.63         28.06         3.38 o                         
   6  15   1       1017.96       1091.18        15.16 o                         
   7  15   1        119.82        122.98         3.62 o                         
   8  15   1          9.14         11.09         2.24 o                         
   9  15   1          4.49          6.04         2.06 o                         
  10  15   1         58.74         53.00         5.34 o                         
   0  16   1        564.80        572.82         8.11 o                         
   1  16   1        616.04        615.14         6.54 o                         
   2  16   1        234.77        252.94         4.27 o                         
   3  16   1         40.35         49.94         2.47 o                         
   4  16   1       1212.53       1243.71        17.33 o                         
   5  16   1        544.10        586.96        11.44 o                         
   6  16   1        312.61        318.87         8.16 o                         
   7  16   1        301.22        321.69         7.02 o                         
   8  16   1        374.65        402.07         9.18 o                         
   9  16   1          0.17          1.13         1.16 o                         
   1  17   1       1719.98       1849.96        22.60 o                         
   2  17   1         35.17         41.94         2.57 o                         
   3  17   1         13.14         18.79         1.91 o                         
   4  17   1        296.35        321.85         5.23 o                         
   5  17   1          0.49         -0.42         1.59 o                         
   6  17   1        102.79        117.11         4.03 o                         
   7  17   1        144.17        165.78         5.19 o                         
   8  17   1         13.29         12.45         1.44 o                         
   0  18   1       1214.71       1177.32        25.17 o                         
   1  18   1        155.02        200.11         3.89 o                         
   2  18   1        230.06        236.36         5.51 o                         
   3  18   1          1.79          2.04         1.96 o                         
   4  18   1        106.88        131.10         4.13 o                         
   5  18   1         79.36         93.00         3.09 o                         
   6  18   1         36.54         40.96         2.04 o                         
   7  18   1          8.17         12.37         1.44 o                         
   1  19   1         25.99         18.09         2.02 o                         
   2  19   1        340.45        381.85         8.02 o                         
   3  19   1        126.32        144.28         3.75 o                         
   4  19   1        605.76        628.20        13.43 o                         
   5  19   1          0.18          2.73         1.06 o                         
   6  19   1         22.05         17.04         1.23 o                         
   0  20   1       1507.17       1393.91        27.27 o                         
   1  20   1         22.31         17.47         2.24 o                         
   2  20   1        206.68        211.86         5.12 o                         
   3  20   1         17.72         17.36         1.37 o                         
   4  20   1         13.75         14.11         1.18 o                         
   5  20   1        505.58        467.86        13.79 o                         
   1  21   1          2.39          2.67         0.98 o                         
   2  21   1         30.76         23.00         1.11 o                         
   3  21   1        417.62        342.55         7.08 o                         
   1   0   2      41997.62      40309.50       711.66 o                         
   2   0   2       1094.56        974.15        14.59 o                         
   3   0   2       2172.74       2079.12        30.81 o                         
   4   0   2      16582.37      17002.59       246.15 o                         
   5   0   2       8401.78       8466.00       151.46 o                         
   6   0   2       7737.79       8892.63       186.86 o                         
   7   0   2       9021.07      10422.03       187.23 o                         
   8   0   2         80.48         75.02         2.24 o                         
   9   0   2        242.40        244.18         4.02 o                         
  10   0   2         16.17          9.99         1.94 o                         
  11   0   2       1237.18       1293.40        18.20 o                         
  12   0   2        127.40         92.62         3.72 o                         
  13   0   2        113.03        120.91         3.58 o                         
   2   1   2       2734.69       2485.38        42.87 o                         
   3   1   2       8192.63       8117.66       123.21 o                         
   4   1   2       3279.68       3236.96        37.06 o                         
   5   1   2        304.38        291.99         5.07 o                         
   6   1   2        122.54        141.19         3.69 o                         
   7   1   2       3073.74       3460.21        45.53 o                         
   8   1   2         40.45         36.89         1.17 o                         
   9   1   2        677.11        776.10        10.52 o                         
  10   1   2         14.35         21.12         1.33 o                         
  11   1   2        183.12        193.10         3.07 o                         
  12   1   2        117.19        121.99         3.19 o                         
  13   1   2        504.47        508.20         7.79 o                         
   0   2   2      15644.72      16086.56       402.11 o                         
   1   2   2       5250.13       5096.57        90.45 o                         
   2   2   2       2250.16       2009.81        40.69 o                         
   3   2   2       5277.99       5559.64        75.71 o                         
   4   2   2       8113.93       7917.44        89.28 o                         
   5   2   2        507.44        560.66         8.48 o                         
   6   2   2       2366.25       2870.65        37.73 o                         
   7   2   2        346.16        362.54         7.00 o                         
   8   2   2         12.55         21.92         1.02 o                         
   9   2   2         26.55         35.64         1.41 o                         
  10   2   2        138.00        137.31         2.07 o                         
  11   2   2        167.44        148.67         2.87 o                         
  12   2   2         58.72         41.35         1.99 o                         
  13   2   2        750.13        777.58        13.85 o                         
  14   2   2         18.79         16.12         1.35 o                         
   1   3   2      23103.36      22700.97       328.03 o                         
   2   3   2      16059.16      15486.21       173.14 o                         
   3   3   2       7244.47       7037.47        85.08 o                         
   4   3   2        488.83        474.82         5.63 o                         
   5   3   2         13.16         23.94         2.26 o                         
   6   3   2       2355.14       2505.73        44.73 o                         
   7   3   2        439.61        428.94         9.16 o                         
   8   3   2          2.07          3.03         0.99 o                         
   9   3   2        152.67        164.08         2.79 o                         
  10   3   2        213.81        214.41         2.89 o                         
  11   3   2         48.44         49.72         2.27 o                         
  12   3   2         25.88         33.67         2.20 o                         
  13   3   2         10.79         14.50         2.42 o                         
  14   3   2        126.57         80.85         3.42 o                         
   0   4   2       5854.91       6374.36        97.59 o                         
   1   4   2       8548.32       8866.29       111.29 o                         
   2   4   2      17775.61      18330.40       264.94 o                         
   3   4   2        272.69        241.13         4.45 o                         
   4   4   2       3842.12       3887.57        51.28 o                         
   5   4   2        277.84        260.76         3.25 o                         
   6   4   2         70.60         91.65         2.94 o                         
   7   4   2         81.71         79.13         2.22 o                         
   8   4   2        346.49        398.64         6.46 o                         
   9   4   2          9.23         18.95         1.38 o                         
  10   4   2        200.34        203.11         3.18 o                         
  11   4   2       1102.90       1095.32        23.52 o                         
  12   4   2        483.54        472.04         7.62 o                         
  13   4   2         47.26         42.59         2.03 o                         
   1   5   2       1976.06       2234.36        28.81 o                         
   2   5   2       4183.83       4430.62        64.91 o                         
   3   5   2       3592.13       3495.04        60.22 o                         
   4   5   2         78.91         76.53         2.75 o                         
   5   5   2         32.97         37.11         1.41 o                         
   7   5   2          7.80         20.24         1.63 o                         
   8   5   2       1214.26       1122.70        12.54 o                         
   9   5   2       2165.00       2175.40        18.26 o                         
  10   5   2       1442.76       1432.52        12.70 o                         
  11   5   2        684.57        700.52        11.87 o                         
  12   5   2        303.35        306.36         5.68 o                         
  13   5   2        140.95        149.73         3.48 o                         
   0   6   2      23616.20      25260.54       313.05 o                         
   1   6   2       4508.29       4620.29        52.39 o                         
   2   6   2       6612.32       7093.70       103.49 o                         
   3   6   2       1076.75       1063.94        16.72 o                         
   4   6   2        309.74        404.53         5.61 o                         
   5   6   2          0.28          5.81         0.91 o                         
   6   6   2          1.37          2.53         2.06 o                         
   7   6   2        409.48        390.06         4.44 o                         
   8   6   2        737.57        695.18         6.89 o                         
   9   6   2       3823.72       3658.65        34.04 o                         
  10   6   2       1041.23        947.40        12.69 o                         
  11   6   2        124.80        144.01         4.11 o                         
  12   6   2         79.72         90.19         2.43 o                         
  13   6   2        212.00        213.80         4.19 o                         
   1   7   2       1522.98       1505.18        39.35 o                         
   2   7   2         51.66         49.63         1.90 o                         
   3   7   2         79.61         60.32         2.25 o                         
   4   7   2          1.11          2.19         1.03 o                         
   5   7   2        578.71        521.31         8.87 o                         
   6   7   2       1529.56       1400.55        23.05 o                         
   7   7   2        558.37        507.60         5.03 o                         
   8   7   2        263.07        270.00         3.59 o                         
   9   7   2         36.47         40.32         1.66 o                         
  10   7   2        168.02        183.99         3.95 o                         
  11   7   2        968.94        947.21        15.31 o                         
  12   7   2          0.06          0.86         2.12 o                         
  13   7   2         21.21         15.90         1.81 o                         
   0   8   2       5651.57       5590.67       164.88 o                         
   1   8   2        372.54        351.43         8.92 o                         
   2   8   2        574.51        630.28        10.83 o                         
   3   8   2       5092.37       5214.65       127.77 o                         
   4   8   2       1053.91       1157.21        15.97 o                         
   5   8   2        376.99        386.26         6.21 o                         
   6   8   2        243.44        235.57         4.31 o                         
   7   8   2       1206.44       1188.01        10.62 o                         
   8   8   2        273.87        246.72         3.31 o                         
   9   8   2         58.68         56.99         1.87 o                         
  10   8   2         72.82         70.39         2.36 o                         
  11   8   2         35.44         41.33         2.34 o                         
  12   8   2          8.94          7.82         1.90 o                         
  13   8   2         10.60          6.14         2.21 o                         
   1   9   2       3108.46       3247.01        61.51 o                         
   2   9   2        995.74       1173.13        17.67 o                         
   3   9   2       2244.09       2572.28        33.91 o                         
   4   9   2        656.82        634.37         9.67 o                         
   5   9   2        455.58        450.30         5.41 o                         
   6   9   2       1994.70       1872.56        25.44 o                         
   7   9   2        214.58        224.51         3.59 o                         
   8   9   2       1353.17       1281.06        11.25 o                         
   9   9   2         85.74         83.33         2.12 o                         
  10   9   2         99.06         89.42         2.70 o                         
  11   9   2        222.21        220.13         4.70 o                         
  12   9   2          1.33          0.99         1.43 o                         
   0  10   2        103.87        141.17         4.06 o                         
   1  10   2        955.71       1025.35        14.71 o                         
   2  10   2       1095.24       1086.97        14.00 o                         
   3  10   2         91.43        102.88         3.00 o                         
   4  10   2        707.30        719.76        17.49 o                         
   5  10   2          6.71          5.82         0.96 o                         
   6  10   2        238.92        243.44         4.68 o                         
   7  10   2       4368.70       4199.80        40.78 o                         
   8  10   2         33.51         33.19         1.42 o                         
   9  10   2         95.25         99.85         2.80 o                         
  10  10   2          3.63          2.38         1.66 o                         
  11  10   2         14.72          7.08         1.37 o                         
  12  10   2          4.91          4.97         1.58 o                         
   1  11   2         82.54        111.30         3.73 o                         
   2  11   2         19.14         22.69         1.95 o                         
   3  11   2       1549.52       1541.85        23.20 o                         
   4  11   2          7.23          7.28         1.19 o                         
   5  11   2        275.81        274.02         3.76 o                         
   6  11   2          0.35          1.54         1.85 o                         
   7  11   2        409.72        395.58         5.25 o                         
   8  11   2        316.56        294.11         3.88 o                         
   9  11   2          2.08          3.66         1.55 o                         
  10  11   2        166.08        178.88         3.95 o                         
  11  11   2        338.00        343.61         6.35 o                         
  12  11   2         19.77         18.29         1.59 o                         
   0  12   2         70.87         74.42         2.19 o                         
   1  12   2        895.33        967.24        10.51 o                         
   2  12   2        806.47        777.25        13.98 o                         
   3  12   2         24.92         22.10         1.72 o                         
   4  12   2       1130.13        998.73        13.36 o                         
   5  12   2        175.45        139.24         3.42 o                         
   6  12   2         31.37         21.56         2.01 o                         
   7  12   2       1397.24       1343.88        20.34 o                         
   8  12   2        599.80        648.82        15.92 o                         
   9  12   2        179.17        197.48         4.43 o                         
  10  12   2          4.37          4.00         1.81 o                         
  11  12   2         13.89         13.05         1.39 o                         
   1  13   2        297.39        306.99         3.22 o                         
   2  13   2        123.25        119.96         2.52 o                         
   3  13   2          0.00          2.73         1.43 o                         
   4  13   2        880.58        781.81        10.01 o                         
   5  13   2          4.19          2.77         1.47 o                         
   6  13   2        537.86        541.10         9.05 o                         
   7  13   2          0.53          3.49         1.74 o                         
   8  13   2        155.34        166.78         5.91 o                         
   9  13   2        263.57        273.89         5.73 o                         
  10  13   2         44.13         38.20         2.41 o                         
  11  13   2         40.36         25.45         1.63 o                         
   0  14   2       4577.88       4545.73        42.38 o                         
   1  14   2          9.35         14.74         1.28 o                         
   2  14   2       1078.89       1005.83        10.49 o                         
   3  14   2        286.51        306.98         4.29 o                         
   4  14   2         84.29         70.83         2.99 o                         
   5  14   2          9.17          8.24         2.33 o                         
   6  14   2          3.27          5.46         2.39 o                         
   7  14   2       3267.09       3546.81        42.44 o                         
   8  14   2        401.12        467.61        11.25 o                         
   9  14   2          0.41          1.94         1.51 o                         
  10  14   2        122.89        113.81         3.35 o                         
   1  15   2       1714.28       1733.86        15.26 o                         
   2  15   2        140.65        140.38         2.58 o                         
   3  15   2       1552.63       1476.88        28.24 o                         
   4  15   2        263.83        244.13         4.38 o                         
   5  15   2         11.45         17.90         4.09 o                         
   6  15   2          1.00          2.86         2.62 o                         
   7  15   2         22.81         34.80         2.74 o                         
   8  15   2          2.13          3.04         1.86 o                         
   9  15   2        577.38        605.99        12.74 o                         
  10  15   2         28.11         23.57         2.30 o                         
   0  16   2         42.67         47.62         2.33 o                         
   1  16   2        367.87        409.52         5.07 o                         
   2  16   2         61.79         55.54         1.81 o                         
   3  16   2        328.97        356.75         6.80 o                         
   4  16   2         79.43         89.56         3.42 o                         
   5  16   2        179.82        188.90         4.12 o                         
   6  16   2         77.60         91.42         8.71 o                         
   7  16   2        132.26        131.61         4.15 o                         
   8  16   2        829.57        920.33        15.15 o                         
   9  16   2        106.94         96.47         3.89 o                         
   1  17   2        501.60        528.97         8.59 o                         
   2  17   2        618.01        649.13        16.08 o                         
   3  17   2         25.28         24.10         2.09 o                         
   4  17   2        264.58        295.17         4.51 o                         
   5  17   2         55.65         56.14         2.29 o                         
   6  17   2        111.91        114.30         3.91 o                         
   7  17   2          4.10          4.26         1.70 o                         
   8  17   2         14.82         12.06         1.41 o                         
   0  18   2        137.60        132.40         5.33 o                         
   1  18   2         79.32         89.78         2.95 o                         
   2  18   2        377.86        421.33         7.93 o                         
   3  18   2         46.02         65.83         3.73 o                         
   4  18   2        111.84        132.42         3.47 o                         
   5  18   2        365.18        389.83         9.21 o                         
   6  18   2        169.55        172.50         6.04 o                         
   7  18   2         65.36         68.74         2.34 o                         
   1  19   2        121.68        144.27         5.01 o                         
   2  19   2        282.02        293.68         7.03 o                         
   3  19   2         45.63         49.73         1.95 o                         
   4  19   2         39.67         41.71         1.92 o                         
   5  19   2        231.04        249.19         5.21 o                         
   6  19   2          0.63          2.18         0.99 o                         
   0  20   2       1306.75       1241.83        34.43 o                         
   1  20   2         37.34         32.62         2.18 o                         
   2  20   2        151.58        145.72         3.43 o                         
   3  20   2        169.72        170.23         3.14 o                         
   4  20   2         35.71         39.17         1.62 o                         
   5  20   2         20.61         18.16         1.49 o                         
   1  21   2         74.05         67.27         1.66 o                         
   2  21   2        206.55        170.62         3.89 o                         
   3  21   2         94.20         79.94         3.42 o                         
   1   1   3      18169.14      17112.38       191.11 o                         
   2   1   3       9762.42       9937.03       140.86 o                         
   3   1   3       6937.91       7208.67        75.50 o                         
   4   1   3         11.46          9.61         1.10 o                         
   5   1   3       1827.12       1996.16        23.59 o                         
   6   1   3        324.27        417.45         7.01 o                         
   7   1   3       1929.54       2192.60        33.64 o                         
   8   1   3         97.06        104.01         1.81 o                         
   9   1   3       1322.59       1289.58        14.50 o                         
  10   1   3         17.33         17.19         1.28 o                         
  11   1   3       1012.37        952.23         8.13 o                         
  12   1   3          0.05          1.34         1.64 o                         
  13   1   3         76.85         87.37         3.62 o                         
  14   1   3         98.62         84.77         4.13 o                         
   0   2   3      16482.97      15690.68       349.06 o                         
   1   2   3       1383.29       1198.19        17.92 o                         
   2   2   3        278.97        307.86         5.73 o                         
   3   2   3        392.31        379.18         6.95 o                         
   4   2   3       4333.66       4249.58        46.18 o                         
   5   2   3         32.56         28.89         1.48 o                         
   6   2   3        139.57        118.50         3.17 o                         
   7   2   3       3710.14       4049.54        52.89 o                         
   8   2   3        799.84        795.96         9.86 o                         
   9   2   3        142.27        125.04         1.95 o                         
  10   2   3         66.57         96.33         2.04 o                         
  11   2   3         42.86         42.74         1.97 o                         
  12   2   3        437.21        395.64         5.55 o                         
  13   2   3        657.61        748.04        13.24 o                         
  14   2   3         40.23         30.10         2.21 o                         
   1   3   3        599.70        706.81        13.38 o                         
   2   3   3        127.19        134.60         2.78 o                         
   3   3   3         12.21         14.39         1.16 o                         
   4   3   3       1430.65       1340.54        14.54 o                         
   5   3   3       6693.97       6456.50        81.00 o                         
   6   3   3       2135.17       2245.23        35.23 o                         
   7   3   3       3492.99       3833.24        50.26 o                         
   8   3   3        240.72        258.21         4.18 o                         
   9   3   3          8.25          7.44         1.28 o                         
  10   3   3          2.81          2.32         1.34 o                         
  11   3   3        233.85        268.27         5.43 o                         
  12   3   3        162.26        166.03         4.52 o                         
  13   3   3         66.30         66.59         3.37 o                         
   0   4   3       8627.13       8947.63       201.51 o                         
   1   4   3         72.46        104.56         2.45 o                         
   2   4   3       1132.59       1253.46        16.07 o                         
   3   4   3      12333.90      12433.90       180.02 o                         
   4   4   3         13.14          9.66         1.06 o                         
   5   4   3       2298.45       2174.96        21.30 o                         
   6   4   3       1912.48       2044.81        38.79 o                         
   7   4   3        416.33        461.10         7.83 o                         
   8   4   3        784.93        782.39        10.37 o                         
   9   4   3          0.91          3.06         1.36 o                         
  10   4   3        248.18        226.47         3.45 o                         
  11   4   3          9.47         14.47         1.84 o                         
  12   4   3        390.27        359.75         5.03 o                         
  13   4   3         14.31         10.62         1.61 o                         
   1   5   3      14898.16      14627.84       183.19 o                         
   2   5   3       9376.64       9553.90       138.71 o                         
   3   5   3       1180.00       1102.11        17.14 o                         
   4   5   3       2627.38       2758.86        41.11 o                         
   5   5   3        765.14        862.56        11.61 o                         
   6   5   3        950.76        982.75        29.65 o                         
   7   5   3        360.20        378.60         5.33 o                         
   8   5   3        168.55        151.24         2.88 o                         
   9   5   3         23.61         34.41         1.70 o                         
  10   5   3       1078.16       1109.46        15.65 o                         
  11   5   3         79.47         77.84         2.37 o                         
  12   5   3          6.34          8.26         1.55 o                         
  13   5   3        193.45        194.47         3.69 o                         
   1   6   3       1252.05       1230.97        19.06 o                         
   2   6   3      17701.08      18438.55       266.92 o                         
   4   6   3        146.40        186.04         4.09 o                         
   5   6   3        264.04        262.29         4.30 o                         
   6   6   3        257.65        253.03         7.26 o                         
   7   6   3       1041.76       1049.74         9.30 o                         
   8   6   3        103.72         81.40         1.83 o                         
   9   6   3         91.76         85.19         2.17 o                         
  10   6   3         99.42         95.88         2.63 o                         
  11   6   3        252.19        264.20         5.29 o                         
  12   6   3        725.07        753.66         9.69 o                         
  13   6   3          0.45          1.96         1.45 o                         
   1   7   3        216.46        222.74         4.32 o                         
   2   7   3       7340.71       7714.05       112.69 o                         
   3   7   3        654.17        599.47        12.98 o                         
   4   7   3         42.96         58.16         2.30 o                         
   5   7   3        964.80        982.47        13.57 o                         
   6   7   3        236.96        251.90         4.96 o                         
   7   7   3         39.45         24.75         1.41 o                         
   8   7   3       1641.88       1579.32        17.65 o                         
   9   7   3        613.74        580.35         5.42 o                         
  10   7   3       2143.40       2079.55        26.41 o                         
  11   7   3        357.60        371.60         8.08 o                         
  12   7   3        177.21        174.63         6.38 o                         
  13   7   3        487.73        431.87        22.30 o                         
   0   8   3       1254.97       1571.88        33.11 o                         
   1   8   3       2778.57       2972.95        45.03 o                         
   2   8   3         68.86         83.95         2.81 o                         
   3   8   3         82.73        111.44         4.13 o                         
   4   8   3       6244.79       6482.21        82.43 o                         
   5   8   3       6389.65       5920.01        75.36 o                         
   6   8   3        267.27        296.70         5.60 o                         
   7   8   3         22.46         20.40         1.44 o                         
   8   8   3         61.73         59.68         1.80 o                         
   9   8   3         91.61         94.00         2.25 o                         
  10   8   3          8.01         10.11         1.94 o                         
  11   8   3         17.56         14.48         1.87 o                         
  12   8   3        321.76        304.68         7.98 o                         
   1   9   3        184.39        181.16         3.52 o                         
   2   9   3        860.35        952.15        16.69 o                         
   3   9   3          4.45          9.42         1.68 o                         
   4   9   3         69.09         69.88         2.38 o                         
   5   9   3        125.05        156.75         2.67 o                         
   6   9   3        164.24        161.24         2.80 o                         
   7   9   3        323.60        299.56         4.05 o                         
   8   9   3        191.29        205.02         2.83 o                         
   9   9   3         62.60         72.54         2.32 o                         
  10   9   3          1.01          0.78         1.78 o                         
  11   9   3         93.09         85.65         2.77 o                         
  12   9   3        157.16        149.18         9.37 o                         
   0  10   3        109.96         93.49         7.65 o                         
   1  10   3        416.87        481.26        10.62 o                         
   2  10   3       4023.17       4183.08        64.89 o                         
   3  10   3         78.20         85.54         2.52 o                         
   4  10   3       5381.51       5177.55        87.22 o                         
   5  10   3          0.50          5.10         1.05 o                         
   6  10   3        945.58        944.41        11.06 o                         
   7  10   3       2045.50       1897.55        24.01 o                         
   8  10   3        785.53        768.14         8.00 o                         
   9  10   3        732.74        729.02        11.50 o                         
  10  10   3          1.71          4.03         1.64 o                         
  11  10   3         74.10         77.98         3.07 o                         
  12  10   3         73.04         78.63         4.63 o                         
   1  11   3       1894.23       1881.16        29.82 o                         
   2  11   3        295.94        321.06         7.09 o                         
   3  11   3       1435.25       1526.11        17.60 o                         
   4  11   3        288.29        303.65         4.08 o                         
   5  11   3        931.72        861.89        11.06 o                         
   6  11   3          4.28          5.73         1.80 o                         
   7  11   3        232.65        215.97         3.69 o                         
   8  11   3         95.61        118.88         2.68 o                         
   9  11   3        390.04        379.88         5.92 o                         
  10  11   3          0.28          1.19         1.40 o                         
  11  11   3        477.21        461.88        15.65 o                         
   0  12   3       7818.17       7824.23        78.55 o                         
   1  12   3        203.13        215.88         2.94 o                         
   2  12   3        630.54        649.31         8.59 o                         
   3  12   3        460.52        504.90         7.26 o                         
   4  12   3         15.70         17.74         1.40 o                         
   5  12   3         48.06         41.80         2.00 o                         
   6  12   3        817.67        780.90        15.71 o                         
   7  12   3        176.41        176.16         3.99 o                         
   8  12   3        504.48        501.78         8.88 o                         
   9  12   3         59.03         53.86         2.33 o                         
  10  12   3          0.58          1.60         1.73 o                         
  11  12   3         17.14         17.71         1.46 o                         
   1  13   3       3228.27       3233.00        21.04 o                         
   2  13   3       1754.40       1847.17        24.54 o                         
   3  13   3        667.03        639.36        12.25 o                         
   4  13   3        153.10        147.73         2.83 o                         
   5  13   3         17.20         10.68         1.44 o                         
   6  13   3        122.38        134.61         4.02 o                         
   7  13   3       1055.75       1102.72        14.90 o                         
   8  13   3        965.50        952.56        32.43 o                         
   9  13   3         45.87         46.00         2.60 o                         
  10  13   3          5.60          8.74         1.59 o                         
  11  13   3          0.04          0.06         0.87 o                         
   0  14   3        381.12        400.70         5.57 o                         
   1  14   3        152.30        166.74         2.52 o                         
   2  14   3        219.86        208.14         3.13 o                         
   3  14   3          7.34         12.12         1.46 o                         
   4  14   3        613.26        583.38        10.10 o                         
   5  14   3          0.30          1.10         1.95 o                         
   6  14   3        465.49        467.39         8.17 o                         
   7  14   3       1354.73       1444.88        24.51 o                         
   8  14   3         86.48        102.04         3.80 o                         
   9  14   3         24.06         23.71         2.50 o                         
  10  14   3         76.29         66.56         2.83 o                         
   1  15   3         44.40         44.82         1.57 o                         
   2  15   3       1650.59       1710.62        15.78 o                         
   3  15   3         10.40         11.25         1.32 o                         
   4  15   3        886.24        833.97        15.36 o                         
   5  15   3         90.76         99.47         3.75 o                         
   6  15   3        795.99        862.13        19.25 o                         
   7  15   3        124.64        153.31         4.44 o                         
   8  15   3        101.33        113.77         2.79 o                         
   9  15   3        114.71        122.85         4.19 o                         
  10  15   3         11.13          8.69         0.81 o                         
   0  16   3        144.96        148.57         3.39 o                         
   1  16   3          1.65          3.42         1.13 o                         
   2  16   3       1338.70       1301.66        20.93 o                         
   3  16   3        112.71        127.52         3.19 o                         
   4  16   3        418.76        423.57        10.05 o                         
   5  16   3        229.24        243.18         6.36 o                         
   6  16   3         78.82         78.38         6.42 o                         
   7  16   3        379.74        387.42         6.77 o                         
   8  16   3         31.25         19.16         1.45 o                         
   9  16   3         47.93         46.64         1.88 o                         
   1  17   3        236.74        254.72         4.45 o                         
   2  17   3         62.12         56.82         2.94 o                         
   3  17   3         46.55         52.08         3.16 o                         
   4  17   3        568.91        610.76         9.41 o                         
   5  17   3        199.64        205.31         5.88 o                         
   6  17   3          8.54          9.26         2.35 o                         
   7  17   3         18.62         32.82         3.17 o                         
   8  17   3         39.79         42.89         2.38 o                         
   0  18   3       1242.26       1386.44        28.19 o                         
   1  18   3        299.08        306.56         5.61 o                         
   2  18   3         30.24         30.76         2.25 o                         
   3  18   3         20.58         20.14         1.75 o                         
   4  18   3          1.68          4.52         1.49 o                         
   5  18   3          0.19         -0.10         1.66 o                         
   6  18   3         37.01         42.70         2.45 o                         
   7  18   3         39.35         32.80         2.67 o                         
   1  19   3         29.85         41.48         2.21 o                         
   2  19   3        599.15        685.15         9.62 o                         
   3  19   3          4.24          1.92         1.31 o                         
   4  19   3        111.15        114.28         2.78 o                         
   5  19   3        206.67        209.31         5.58 o                         
   6  19   3        143.76        150.14         4.16 o                         
   0  20   3        454.17        442.90        22.45 o                         
   1  20   3        115.96        117.91         2.73 o                         
   2  20   3        164.18        167.87         4.46 o                         
   3  20   3         59.32         54.39         1.96 o                         
   4  20   3         46.42         41.71         2.11 o                         
   5  20   3         22.99         16.70         1.18 o                         
   1  21   3         70.17         66.52         1.59 o                         
   2  21   3         10.33          7.44         0.94 o                         
   0   0   4       8183.55       6653.00       167.03 o                         
   1   0   4       7585.02       6438.98       119.39 o                         
   2   0   4      41693.63      37818.22       668.09 o                         
   3   0   4       7533.23       7975.67       115.60 o                         
   4   0   4         45.53         51.13         2.67 o                         
   5   0   4      15536.00      17230.46       249.85 o                         
   6   0   4         52.52         79.96         5.03 o                         
   7   0   4        577.65        717.76        15.91 o                         
   8   0   4       3708.72       4040.81        44.55 o                         
   9   0   4        198.78        223.80         3.29 o                         
  10   0   4          1.01          1.54         1.67 o                         
  11   0   4          0.30          1.02         1.83 o                         
  12   0   4        431.81        410.31         7.25 o                         
  13   0   4        334.14        411.71         9.76 o                         
  14   0   4        245.96        230.35         7.65 o                         
   1   1   4       5083.38       4759.45        85.11 o                         
   2   1   4      21776.43      20477.25       256.05 o                         
   3   1   4        628.03        577.10         8.28 o                         
   4   1   4        610.14        595.08         6.97 o                         
   5   1   4        249.94        243.49         3.77 o                         
   6   1   4        474.32        494.59         7.99 o                         
   7   1   4         82.00         95.83         3.07 o                         
   8   1   4         10.05          9.87         0.93 o                         
   9   1   4        895.52        911.83         9.07 o                         
  10   1   4        383.45        400.60         4.63 o                         
  11   1   4          9.03         10.37         1.59 o                         
  12   1   4         42.60         42.18         2.19 o                         
  13   1   4         56.10         56.71         3.06 o                         
   0   2   4       2821.92       2798.88        42.95 o                         
   1   2   4         64.51         58.40         2.28 o                         
   2   2   4       1206.02       1157.06        15.10 o                         
   3   2   4       6683.81       6998.69        78.96 o                         
   4   2   4       1819.93       1808.04        27.39 o                         
   5   2   4      11026.15      11513.33       138.56 o                         
   6   2   4       1562.76       1764.48        23.95 o                         
   7   2   4        427.26        493.34         8.43 o                         
   8   2   4        880.28        950.61         8.84 o                         
   9   2   4          0.03          1.94         1.08 o                         
  10   2   4          6.54          6.60         1.09 o                         
  11   2   4         21.56         26.34         1.78 o                         
  12   2   4        140.29        132.00         3.78 o                         
  13   2   4        153.71        175.39         4.23 o                         
   1   3   4      14837.76      16414.48       342.31 o                         
   2   3   4       3710.28       3638.00        65.18 o                         
   3   3   4        382.58        448.07         5.75 o                         
   4   3   4       2997.79       3120.18        32.63 o                         
   5   3   4         44.02         50.29         1.79 o                         
   6   3   4        235.86        227.16         4.64 o                         
   7   3   4          9.07         11.37         1.47 o                         
   8   3   4        376.94        364.95         5.02 o                         
   9   3   4       2328.34       2368.93        27.30 o                         
  10   3   4         18.25         13.04         1.49 o                         
  11   3   4          1.42          2.84         1.72 o                         
  12   3   4          8.09         12.65         1.92 o                         
  13   3   4         18.71         15.14         2.44 o                         
   0   4   4          5.32         14.30         1.81 o                         
   1   4   4      24816.08      25734.22       454.95 o                         
   2   4   4        648.87        605.77        10.30 o                         
   3   4   4         33.50         58.37         1.49 o                         
   4   4   4        403.47        357.93         8.21 o                         
   5   4   4         78.37         71.88         2.36 o                         
   6   4   4         17.55         22.05         1.79 o                         
   7   4   4         62.26         65.19         1.60 o                         
   8   4   4       3390.54       3339.25        30.88 o                         
   9   4   4        649.89        658.69        11.28 o                         
  10   4   4          5.47          1.57         1.40 o                         
  11   4   4         46.72         48.00         2.01 o                         
  12   4   4         21.35         23.41         1.80 o                         
  13   4   4        123.10        108.38         2.76 o                         
   1   5   4       6057.99       6074.21       118.66 o                         
   2   5   4       2420.38       2544.09        32.93 o                         
   3   5   4       7978.93       8556.52       124.88 o                         
   4   5   4       2444.04       2433.11        36.58 o                         
   5   5   4        369.62        346.54         6.12 o                         
   6   5   4         41.17         38.51         2.92 o                         
   7   5   4        151.47        167.74         4.08 o                         
   8   5   4        519.05        458.99         5.59 o                         
   9   5   4          1.91          8.32         1.44 o                         
  10   5   4        109.62        108.67         2.38 o                         
  11   5   4        488.68        554.28        11.18 o                         
  12   5   4        128.68        134.69         3.42 o                         
  13   5   4          6.84          4.71         1.50 o                         
   0   6   4       2551.00       2987.11        54.43 o                         
   1   6   4       6323.13       6983.17        65.82 o                         
   2   6   4        316.07        330.67         6.55 o                         
   3   6   4       2478.67       2647.63        39.70 o                         
   4   6   4       4667.92       4827.83        71.30 o                         
   5   6   4        569.66        506.28         8.91 o                         
   6   6   4         70.39         73.91         3.77 o                         
   7   6   4       1473.94       1383.78        12.20 o                         
   8   6   4       1801.87       1830.60        16.39 o                         
   9   6   4       1917.96       1923.45        17.45 o                         
  10   6   4          3.04          5.72         1.75 o                         
  11   6   4         15.90         17.62         2.11 o                         
  12   6   4        104.10        119.92         2.93 o                         
  13   6   4          9.60          9.09         1.37 o                         
   1   7   4       2484.74       2807.78        37.84 o                         
   2   7   4          8.90         15.60         1.44 o                         
   3   7   4       2032.62       2171.57        32.99 o                         
   4   7   4       1081.74       1156.14        18.49 o                         
   5   7   4         17.03         14.26         1.19 o                         
   6   7   4         65.36         71.27         2.31 o                         
   7   7   4        157.49        157.84         2.88 o                         
   8   7   4        154.45        175.84         2.75 o                         
   9   7   4       1640.27       1656.39        12.57 o                         
  10   7   4         82.92         89.22         3.11 o                         
  11   7   4        101.23         96.07         4.84 o                         
  12   7   4        333.11        355.77         7.59 o                         
  13   7   4         91.14         68.09         8.26 o                         
   0   8   4         90.53         89.61         2.82 o                         
   1   8   4       4202.38       4764.20        81.89 o                         
   2   8   4       3116.93       3209.91        45.55 o                         
   3   8   4       1710.19       1679.97        26.19 o                         
   4   8   4         11.43          5.60         1.62 o                         
   5   8   4       3205.16       3198.00        41.52 o                         
   6   8   4        840.18        751.01         8.74 o                         
   7   8   4        330.09        298.81         3.94 o                         
   8   8   4       2038.50       2045.53        17.60 o                         
   9   8   4       2916.97       2836.40        30.46 o                         
  10   8   4          0.58          1.92         1.95 o                         
  11   8   4         39.88         37.27         2.51 o                         
  12   8   4         33.57         34.88         2.60 o                         
  13   8   4        253.40        194.01         6.85 o                         
   1   9   4       2888.69       2888.09        64.70 o                         
   2   9   4       2629.09       2556.97        49.05 o                         
   3   9   4        476.80        458.43        15.15 o                         
   4   9   4        433.94        462.49        10.64 o                         
   5   9   4         81.68         77.27         1.75 o                         
   6   9   4       1343.40       1297.85        12.03 o                         
   7   9   4        135.54        140.25         2.63 o                         
   8   9   4        210.35        193.68         3.33 o                         
   9   9   4        227.54        253.91         4.14 o                         
  10   9   4        975.40       1003.53        13.39 o                         
  11   9   4        119.46        123.26         3.94 o                         
  12   9   4         78.16        101.45         4.98 o                         
   0  10   4        387.28        336.32         8.36 o                         
   1  10   4        252.14        317.24        11.95 o                         
   2  10   4         16.46         22.21         1.84 o                         
   3  10   4        120.08        137.52         3.91 o                         
   4  10   4         23.60         24.13         1.42 o                         
   5  10   4         53.90         53.46         1.61 o                         
   6  10   4         79.12         88.57         2.24 o                         
   7  10   4        109.26        109.58         2.75 o                         
   8  10   4          1.72          3.43         1.47 o                         
   9  10   4         34.23         30.88         1.99 o                         
  10  10   4          9.71         12.93         1.73 o                         
  11  10   4        213.83        205.69         7.48 o                         
  12  10   4          4.83          5.26         1.83 o                         
   1  11   4       1090.79       1123.67        27.59 o                         
   2  11   4       1318.44       1378.81        27.72 o                         
   3  11   4       1939.33       1804.77        23.91 o                         
   4  11   4        211.93        175.78         2.97 o                         
   5  11   4        189.22        180.73         2.96 o                         
   6  11   4        185.04        177.67         3.27 o                         
   7  11   4       1044.42        943.70        11.35 o                         
   8  11   4          2.56          0.86         1.86 o                         
   9  11   4        121.78        115.62         2.73 o                         
  10  11   4          1.37          3.22         1.40 o                         
  11  11   4         43.77         48.50         2.01 o                         
  12  11   4         60.57         45.31         3.02 o                         
   0  12   4        267.93        327.50         5.11 o                         
   1  12   4         42.05         35.46         1.41 o                         
   2  12   4          0.39          1.98         1.07 o                         
   3  12   4         53.74         57.65         2.12 o                         
   4  12   4        234.55        215.22         3.43 o                         
   5  12   4       1611.97       1390.19        28.42 o                         
   6  12   4          0.15          3.55         1.35 o                         
   7  12   4       1142.98       1090.36        21.56 o                         
   8  12   4        862.68        845.81        10.82 o                         
   9  12   4         74.70         71.81         2.47 o                         
  10  12   4         13.20          8.16         1.71 o                         
  11  12   4         98.90         89.47         2.62 o                         
   1  13   4        683.34        693.25         6.40 o                         
   2  13   4         35.80         40.28         1.71 o                         
   3  13   4        283.83        295.50         4.85 o                         
   4  13   4        405.29        386.44         5.02 o                         
   5  13   4        227.24        201.35         6.68 o                         
   6  13   4          4.41          3.61         1.66 o                         
   7  13   4        307.55        343.20         7.34 o                         
   8  13   4          4.83         11.23         1.88 o                         
   9  13   4        464.47        457.52         8.04 o                         
  10  13   4        342.62        317.40         7.42 o                         
  11  13   4          0.60         -0.81         2.11 o                         
   0  14   4          1.56          8.98         1.86 o                         
   1  14   4        340.55        320.68         3.81 o                         
   2  14   4       1312.62       1336.08        12.03 o                         
   3  14   4        709.12        722.61        10.65 o                         
   4  14   4        167.43        170.10         3.13 o                         
   5  14   4       1288.61       1332.11        25.56 o                         
   6  14   4        216.44        210.76         7.11 o                         
   7  14   4        359.79        379.09         8.73 o                         
   8  14   4        388.54        379.79         7.00 o                         
   9  14   4        374.14        395.96         9.32 o                         
  10  14   4         29.17         22.95         2.03 o                         
   1  15   4        461.21        485.45         5.19 o                         
   2  15   4       1433.38       1422.39        13.95 o                         
   3  15   4         35.49         27.52         1.58 o                         
   4  15   4       1029.82        987.69        12.63 o                         
   5  15   4        131.00        121.01         3.59 o                         
   6  15   4        190.40        197.35         6.81 o                         
   7  15   4         43.89         47.55         2.45 o                         
   8  15   4        219.30        236.34         6.56 o                         
   9  15   4         97.34         88.07         2.43 o                         
  10  15   4          0.45         -0.20         1.91 o                         
   0  16   4        688.03        740.91         9.32 o                         
   1  16   4        210.67        206.68         3.32 o                         
   2  16   4          0.59          4.34         2.01 o                         
   3  16   4         67.83         59.76         2.89 o                         
   4  16   4         50.96         44.88         2.11 o                         
   5  16   4        737.83        760.31        17.41 o                         
   6  16   4          4.33          8.31         1.80 o                         
   7  16   4        188.66        201.19         4.48 o                         
   8  16   4         35.58         38.39         1.92 o                         
   9  16   4        349.92        291.48         9.87 o                         
   1  17   4         73.36         77.08         2.35 o                         
   2  17   4        187.22        176.27         3.84 o                         
   3  17   4        418.96        427.59         8.58 o                         
   4  17   4         11.16         20.90         2.23 o                         
   5  17   4         65.61         68.75         2.57 o                         
   6  17   4         78.34        104.72         3.41 o                         
   7  17   4         25.17         20.11         2.06 o                         
   8  17   4        145.42        157.11         8.52 o                         
   0  18   4          3.40          2.42         2.36 o                         
   1  18   4         63.42         68.88         2.43 o                         
   2  18   4       1318.54       1391.86        21.31 o                         
   3  18   4        158.90        179.34         3.53 o                         
   4  18   4        326.34        362.51         5.13 o                         
   5  18   4        476.49        524.53         9.28 o                         
   6  18   4         23.39         27.17         2.55 o                         
   7  18   4          0.06          0.56         1.24 o                         
   1  19   4         41.27         50.64         2.29 o                         
   2  19   4          6.08          6.41         1.48 o                         
   3  19   4          7.60         11.18         1.62 o                         
   4  19   4         22.60         22.75         1.43 o                         
   5  19   4          0.01          1.67         1.21 o                         
   6  19   4         60.45         61.76         2.93 o                         
   0  20   4        449.33        440.97         9.94 o                         
   1  20   4         22.58         25.17         1.44 o                         
   2  20   4          3.62          4.21         1.14 o                         
   3  20   4         82.92         79.43         2.21 o                         
   4  20   4         70.76         58.85         2.82 o                         
   5  20   4        161.48        130.18         4.73 o                         
   1  21   4          8.93          8.56         1.26 o                         
   2  21   4        255.23        208.58         3.97 o                         
   1   1   5      37634.18      35320.79       508.61 o                         
   2   1   5       1395.91       1389.90        21.88 o                         
   3   1   5       4157.26       4243.05        53.73 o                         
   4   1   5         65.83         71.45         3.23 o                         
   5   1   5        933.44        961.41        13.25 o                         
   6   1   5       7660.63       8404.37        95.53 o                         
   7   1   5       1412.83       1498.01        16.59 o                         
   8   1   5         25.88         30.11         1.12 o                         
   9   1   5        886.16        969.35        10.41 o                         
  10   1   5        676.57        673.71         8.20 o                         
  11   1   5         30.59         22.59         1.68 o                         
  12   1   5        171.45        158.62         3.39 o                         
  13   1   5        136.50        135.13         3.47 o                         
   0   2   5       4834.83       4758.20        87.73 o                         
   1   2   5       3969.39       3804.84        74.46 o                         
   2   2   5       6697.83       6335.63        92.11 o                         
   3   2   5          1.62          7.26         0.84 o                         
   4   2   5       1565.28       1689.06        18.21 o                         
   5   2   5        370.86        455.96         5.95 o                         
   6   2   5       1438.80       1521.29        18.75 o                         
   7   2   5         31.45         32.90         1.32 o                         
   8   2   5         18.42         12.55         0.96 o                         
   9   2   5        115.74        110.76         1.84 o                         
  10   2   5         49.01         62.96         1.66 o                         
  11   2   5          1.76          2.13         1.53 o                         
  12   2   5         13.90          8.55         2.07 o                         
  13   2   5        127.60        119.93         3.92 o                         
   1   3   5        260.80        228.62         4.10 o                         
   2   3   5       2569.31       2484.38        36.89 o                         
   3   3   5          0.30          1.41         1.00 o                         
   4   3   5        425.82        427.43         5.85 o                         
   5   3   5       1197.28       1211.30        16.45 o                         
   6   3   5        265.68        248.94         4.47 o                         
   7   3   5         41.37         37.08         1.19 o                         
   8   3   5       2736.83       2733.25        22.65 o                         
   9   3   5        153.85        159.39         2.47 o                         
  10   3   5        542.97        563.42         8.30 o                         
  11   3   5        177.03        171.41         5.15 o                         
  12   3   5         83.27         92.49         2.75 o                         
  13   3   5          0.06         -0.58         2.58 o                         
   0   4   5      82199.41      86752.96      2166.22 o                         
   1   4   5       3741.18       3946.43       133.10 o                         
   2   4   5        882.93       1095.24        20.68 o                         
   3   4   5       1144.31       1161.84        15.51 o                         
   5   4   5       1095.30       1299.54        17.94 o                         
   6   4   5         80.78         92.18         2.61 o                         
   7   4   5        436.12        420.43         4.35 o                         
   8   4   5         73.96         85.46         2.09 o                         
   9   4   5        148.36        143.28         2.62 o                         
  10   4   5         14.67         16.99         1.55 o                         
  11   4   5        948.75        966.67        18.59 o                         
  12   4   5          7.05         10.40         1.84 o                         
  13   4   5         20.61         24.56         2.92 o                         
   1   5   5      21832.47      23883.22       695.44 o                         
   3   5   5         38.19         53.51         1.63 o                         
   5   5   5        256.30        239.92         8.81 o                         
   6   5   5        459.19        481.86        21.09 o                         
   7   5   5         31.55         36.23         1.50 o                         
   8   5   5          6.13         13.98         1.45 o                         
   9   5   5       2444.48       2331.46        41.88 o                         
  10   5   5        457.73        431.98         5.42 o                         
  11   5   5        527.68        532.72         9.17 o                         
  12   5   5         64.04         78.41         2.53 o                         
  13   5   5          8.52          5.29         1.41 o                         
   0   6   5      12012.84      12131.55       215.85 o                         
   1   6   5       8673.99       9281.82       168.17 o                         
   2   6   5       1051.76        986.29        13.79 o                         
   3   6   5       4119.03       4138.14        61.21 o                         
   4   6   5       5067.45       5039.55        74.38 o                         
   5   6   5       2614.28       2740.99        47.44 o                         
   6   6   5       1452.38       1392.49        20.75 o                         
   7   6   5        939.77        907.93         9.83 o                         
   8   6   5        214.90        201.36         3.43 o                         
   9   6   5        268.62        256.70         4.02 o                         
  10   6   5        974.08       1008.21        13.61 o                         
  11   6   5        371.28        364.05         8.71 o                         
  12   6   5          0.64          3.34         1.79 o                         
  13   6   5         30.86         21.72         1.70 o                         
   1   7   5      15313.66      16336.87       205.17 o                         
   2   7   5       7257.89       7848.93        99.68 o                         
   3   7   5       2550.48       3013.74        48.95 o                         
   5   7   5       3256.79       3060.94        45.98 o                         
   6   7   5        110.54        125.17         2.71 o                         
   7   7   5       2078.70       2016.75        23.70 o                         
   8   7   5         96.63         80.54         2.02 o                         
   9   7   5       1140.09       1084.45         9.83 o                         
  10   7   5       1432.65       1413.95        27.45 o                         
  11   7   5          3.86          4.23         2.15 o                         
  12   7   5        473.32        558.31        10.37 o                         
  13   7   5         37.50         26.88         2.82 o                         
   0   8   5       7619.37       8299.04       121.31 o                         
   1   8   5       1149.26       1131.35        16.09 o                         
   2   8   5        209.47        250.53         6.92 o                         
   3   8   5       1871.98       1880.19        29.47 o                         
   5   8   5      15682.38      15459.40       147.42 o                         
   6   8   5       2291.77       2204.42        16.77 o                         
   7   8   5         73.24         87.58         2.31 o                         
   8   8   5        360.09        349.45         4.75 o                         
   9   8   5       1466.22       1458.72        17.61 o                         
  10   8   5        599.23        608.31        13.31 o                         
  11   8   5         46.76         39.81         2.24 o                         
  12   8   5          9.16         14.53         2.11 o                         
   1   9   5         25.54         39.47         1.72 o                         
   2   9   5       3958.40       4341.18        71.12 o                         
   3   9   5         32.52         28.64         2.16 o                         
   4   9   5        141.70        166.04         3.31 o                         
   5   9   5        274.96        271.87         3.33 o                         
   6   9   5       1051.25       1086.87         9.88 o                         
   7   9   5          0.00          7.17         1.54 o                         
   8   9   5        717.82        713.18         7.27 o                         
   9   9   5          0.02          2.03         1.65 o                         
  10   9   5          3.87          6.07         1.73 o                         
  11   9   5          1.48          4.29         1.64 o                         
  12   9   5         36.60         41.07         2.88 o                         
   0  10   5        317.46        368.81         9.04 o                         
   1  10   5       1879.61       2016.79        45.02 o                         
   2  10   5        722.68        805.45        13.21 o                         
   3  10   5        205.24        204.91         7.01 o                         
   4  10   5       1161.19       1205.27        10.62 o                         
   5  10   5        107.68        114.89         2.18 o                         
   6  10   5       2601.46       2506.19        22.91 o                         
   7  10   5        971.75        976.15        11.64 o                         
   8  10   5        300.24        293.35         4.58 o                         
   9  10   5        263.06        241.64         4.69 o                         
  10  10   5        205.09        203.45         6.14 o                         
  11  10   5         73.92         59.35         1.89 o                         
  12  10   5         11.45          7.33         1.69 o                         
   1  11   5         86.48         76.89         2.46 o                         
   2  11   5       1676.29       1575.33        29.43 o                         
   3  11   5       6383.08       6532.06       172.27 o                         
   4  11   5         32.94         49.64         1.67 o                         
   5  11   5         89.28         67.84         1.66 o                         
   6  11   5        498.61        470.12         5.89 o                         
   7  11   5        463.19        429.19         7.97 o                         
   8  11   5        255.55        226.13         4.54 o                         
   9  11   5        149.69        130.43         2.84 o                         
  10  11   5          0.21          1.17         1.66 o                         
  11  11   5        379.38        433.89         7.71 o                         
   0  12   5        529.34        477.39         6.96 o                         
   1  12   5         22.95         30.71         1.63 o                         
   2  12   5        125.54        112.53         2.14 o                         
   3  12   5        217.56        235.09         5.25 o                         
   4  12   5          7.41          6.56         1.29 o                         
   5  12   5        365.02        364.94         5.31 o                         
   6  12   5        601.22        562.96        12.82 o                         
   7  12   5        892.94        850.49        27.29 o                         
   8  12   5         61.54         64.42         3.75 o                         
   9  12   5         13.05         17.92         1.78 o                         
  10  12   5         24.53         17.74         1.62 o                         
  11  12   5        103.57         87.02         3.47 o                         
   1  13   5       1584.07       1513.90        13.18 o                         
   2  13   5       1534.09       1503.88        16.33 o                         
   3  13   5        577.91        536.70         6.85 o                         
   4  13   5        470.91        469.24         5.77 o                         
   5  13   5        318.25        283.69         9.13 o                         
   6  13   5        316.92        320.11         7.99 o                         
   7  13   5        882.84        852.64        17.39 o                         
   8  13   5         18.23         19.43         1.93 o                         
   9  13   5         12.48         13.53         1.62 o                         
  10  13   5        143.27        130.47         3.49 o                         
  11  13   5         47.37         37.05         2.82 o                         
   0  14   5       4591.28       4454.60        59.99 o                         
   1  14   5         52.99         64.24         1.77 o                         
   2  14   5        159.17        178.68         3.07 o                         
   3  14   5        310.50        327.30         4.61 o                         
   4  14   5        188.61        179.19         3.09 o                         
   5  14   5        532.61        526.14        11.70 o                         
   6  14   5         59.31         52.56         7.85 o                         
   7  14   5          2.94          1.65         1.77 o                         
   8  14   5        177.94        180.17         4.06 o                         
   9  14   5        289.68        265.72         5.03 o                         
  10  14   5         88.95         64.45         2.49 o                         
   1  15   5        894.61        930.60         9.36 o                         
   2  15   5         13.93         14.50         1.40 o                         
   3  15   5        115.78        116.42         2.54 o                         
   4  15   5          2.02          1.15         1.50 o                         
   5  15   5        313.98        308.18         6.37 o                         
   6  15   5         28.51         28.60         2.23 o                         
   7  15   5         44.70         43.64         2.69 o                         
   8  15   5        114.90        119.26         3.08 o                         
   9  15   5          0.06          1.12         1.33 o                         
   0  16   5        530.20        537.12         7.83 o                         
   1  16   5          8.65         10.01         1.74 o                         
   2  16   5        165.35        171.60         4.41 o                         
   3  16   5          4.28          6.12         1.93 o                         
   4  16   5         79.46         67.77         2.60 o                         
   5  16   5         28.23         25.95         2.16 o                         
   6  16   5        726.41        733.68        14.98 o                         
   7  16   5        128.39        139.82         4.45 o                         
   8  16   5          7.18          6.66         1.79 o                         
   9  16   5         89.29         63.85         2.47 o                         
   1  17   5        222.85        237.54         4.62 o                         
   2  17   5          9.17          8.09         1.49 o                         
   3  17   5          6.81         11.01         1.75 o                         
   4  17   5        251.86        256.56         5.13 o                         
   5  17   5          5.10          7.88         1.56 o                         
   6  17   5         31.86         31.88         2.24 o                         
   7  17   5          7.49          5.79         1.58 o                         
   8  17   5        372.38        349.48         8.38 o                         
   0  18   5         47.51         54.50         4.24 o                         
   1  18   5        279.32        297.97         4.92 o                         
   2  18   5         57.31         56.38         1.91 o                         
   3  18   5        773.48        828.73         9.04 o                         
   4  18   5        366.42        405.21         6.46 o                         
   5  18   5          0.07          2.51         1.48 o                         
   6  18   5          6.17          8.15         1.54 o                         
   7  18   5        151.61        144.26         5.99 o                         
   1  19   5        138.39        173.81         4.14 o                         
   2  19   5         20.58         26.34         1.56 o                         
   3  19   5        176.32        189.00         3.76 o                         
   4  19   5         27.29         23.32         1.90 o                         
   5  19   5          3.18          5.35         1.41 o                         
   6  19   5         19.74         11.18         1.91 o                         
   0  20   5       1991.80       2054.36        41.88 o                         
   1  20   5        338.58        330.91         4.56 o                         
   2  20   5        438.56        448.81         7.05 o                         
   3  20   5         59.61         63.80         2.24 o                         
   4  20   5        277.27        228.66        30.61 o                         
   1  21   5         11.65         13.00         1.16 o                         
   2  21   5        376.37        282.91         8.56 o                         
   1   0   6        487.80        494.34        21.80 o                         
   2   0   6      11405.90      10378.31       183.82 o                         
   3   0   6          9.94          7.69         4.18 o                         
   4   0   6       1812.37       1578.40        24.64 o                         
   6   0   6        255.66        254.24         7.18 o                         
   7   0   6        191.12        211.02         4.43 o                         
   8   0   6         82.72        107.19         2.22 o                         
   9   0   6          2.57          1.31         1.48 o                         
  10   0   6       1734.56       1750.21        25.69 o                         
  11   0   6         12.74          7.41         2.33 o                         
  12   0   6         26.33         23.04         2.56 o                         
  13   0   6         31.94         25.67         4.13 o                         
   1   1   6        864.03        736.40        13.79 o                         
   2   1   6       1174.40        994.39        18.81 o                         
   3   1   6        307.18        344.01         7.70 o                         
   4   1   6       1043.96       1052.83        14.15 o                         
   6   1   6        110.67        125.04         2.62 o                         
   7   1   6       1058.17       1066.26         9.80 o                         
   8   1   6        235.39        271.13         3.04 o                         
   9   1   6        255.81        298.09         2.77 o                         
  10   1   6         13.97         19.95         1.31 o                         
  11   1   6        112.63        114.23         2.51 o                         
  12   1   6        238.66        257.72         5.57 o                         
  13   1   6          1.46          1.44         1.63 o                         
   0   2   6      11067.17      11129.22       160.49 o                         
   1   2   6       4338.49       4060.40        73.50 o                         
   2   2   6         57.36         57.72         1.85 o                         
   3   2   6       1094.86       1053.13        16.93 o                         
   4   2   6         49.20         37.53         1.51 o                         
   5   2   6        199.99        221.73         3.46 o                         
   6   2   6        346.94        373.38         5.85 o                         
   7   2   6       1394.19       1373.03        15.47 o                         
   8   2   6         17.44         19.23         1.07 o                         
   9   2   6         30.65         29.09         1.24 o                         
  10   2   6        180.18        181.40         2.72 o                         
  11   2   6        345.45        398.94         8.70 o                         
  12   2   6         71.71         82.62         2.85 o                         
  13   2   6          9.29         17.46         2.12 o                         
   1   3   6       2689.78       2677.99        63.77 o                         
   2   3   6        486.05        497.62         8.46 o                         
   3   3   6       1998.05       1945.50        35.74 o                         
   4   3   6        964.38       1114.50        13.69 o                         
   5   3   6        532.17        646.29        10.43 o                         
   6   3   6         61.75         53.12         2.58 o                         
   7   3   6        240.98        233.44         2.61 o                         
   8   3   6         18.87         26.12         1.25 o                         
   9   3   6        181.66        187.96         2.68 o                         
  10   3   6        424.39        447.26         6.57 o                         
  11   3   6          0.31          2.18         2.02 o                         
  12   3   6        157.94        152.28         3.61 o                         
  13   3   6        168.46        179.49         5.77 o                         
   0   4   6       5839.08       5547.02       289.65 o                         
   1   4   6        188.34        209.53         3.80 o                         
   2   4   6       6599.24       6409.63        94.03 o                         
   3   4   6       5508.02       5617.98        82.52 o                         
   4   4   6       4938.79       4891.57        55.76 o                         
   5   4   6        554.56        606.78        13.03 o                         
   6   4   6       2520.00       2624.28        40.34 o                         
   7   4   6        134.96        137.36         2.84 o                         
   8   4   6       1262.24       1178.93        12.56 o                         
   9   4   6        131.92        125.62         2.40 o                         
  10   4   6        691.66        662.10        11.77 o                         
  11   4   6        662.01        664.78         8.66 o                         
  12   4   6        551.87        558.88        11.30 o                         
  13   4   6         61.06         52.35         4.63 o                         
   1   5   6        168.89        211.12         7.65 o                         
   2   5   6       1568.41       1803.82        33.57 o                         
   3   5   6       4963.07       5070.54        74.96 o                         
   4   5   6       1165.16       1299.93        20.41 o                         
   5   5   6       1180.16       1243.63        24.45 o                         
   6   5   6       1034.67       1031.59        18.98 o                         
   7   5   6        578.99        663.90         7.74 o                         
   8   5   6        520.50        513.19         5.46 o                         
   9   5   6         68.03         59.65         1.88 o                         
  10   5   6        902.49        905.64        18.35 o                         
  11   5   6         32.40         39.81         2.07 o                         
  12   5   6         34.51         36.63         2.43 o                         
  13   5   6          3.53          5.48         1.73 o                         
   0   6   6         89.03        116.99         5.44 o                         
   1   6   6      20257.25      22694.36       568.94 o                         
   2   6   6      13743.54      13880.56       235.42 o                         
   3   6   6       3500.81       3422.10        51.07 o                         
   4   6   6          4.53          5.26         1.53 o                         
   5   6   6       2100.15       2022.76        27.16 o                         
   6   6   6          2.73          7.02         2.80 o                         
   7   6   6       2684.58       2539.86        20.24 o                         
   8   6   6       2421.85       2356.68        25.39 o                         
   9   6   6        427.10        415.63         6.05 o                         
  10   6   6        273.14        286.06         7.02 o                         
  11   6   6        643.70        646.80         9.30 o                         
  12   6   6        400.79        366.93         6.64 o                         
  13   6   6        117.23        104.36         5.54 o                         
   1   7   6          8.55         12.06         1.61 o                         
   2   7   6        300.03        368.44        13.71 o                         
   3   7   6       4812.97       5160.86        76.34 o                         
   4   7   6        131.04        125.31         4.83 o                         
   5   7   6         82.35         78.76         2.35 o                         
   6   7   6       3739.30       3703.62        37.28 o                         
   7   7   6        287.17        226.35         3.51 o                         
   8   7   6        181.79        185.32         3.16 o                         
   9   7   6        190.88        196.26         3.28 o                         
  10   7   6        681.46        723.83        11.45 o                         
  11   7   6         62.00         62.53         2.42 o                         
  12   7   6         16.00         18.96         2.04 o                         
   0   8   6       1490.91       1706.93        32.22 o                         
   1   8   6        390.82        388.74         7.86 o                         
   2   8   6        995.70       1090.16        31.01 o                         
   3   8   6       3569.77       3763.30        62.13 o                         
   4   8   6        216.41        246.31         5.60 o                         
   5   8   6        109.86        102.79         2.21 o                         
   6   8   6         85.34         83.58         2.25 o                         
   7   8   6         94.52         93.36         2.51 o                         
   8   8   6       3057.47       2969.84        39.03 o                         
   9   8   6        175.35        168.39         3.60 o                         
  10   8   6        185.47        191.38         4.53 o                         
  11   8   6        224.96        205.89         6.07 o                         
  12   8   6        546.58        503.03         9.39 o                         
   1   9   6         63.00         65.48         2.15 o                         
   2   9   6        567.70        607.32        10.06 o                         
   3   9   6       1646.53       1754.22        29.31 o                         
   4   9   6       2498.82       2461.42        29.56 o                         
   5   9   6       1885.74       1751.84        14.78 o                         
   6   9   6       3805.00       3728.51        39.13 o                         
   7   9   6       1084.16        967.75         9.59 o                         
   8   9   6        162.23        148.74         2.77 o                         
   9   9   6        227.01        235.57         5.13 o                         
  10   9   6         21.21         27.11         1.86 o                         
  11   9   6        290.98        282.09         7.38 o                         
  12   9   6        261.34        268.69         6.98 o                         
   0  10   6       4519.37       4579.56        80.02 o                         
   1  10   6       1299.97       1340.02        35.59 o                         
   2  10   6         34.38         28.93         1.91 o                         
   3  10   6        194.91        219.07         4.10 o                         
   4  10   6        392.53        394.96         4.77 o                         
   5  10   6         16.29         16.00         1.22 o                         
   6  10   6         79.93         81.10         2.64 o                         
   7  10   6        783.95        746.22         8.73 o                         
   8  10   6         35.52         27.14         2.10 o                         
   9  10   6          3.20          4.96         1.54 o                         
  10  10   6         13.25         13.63         1.65 o                         
  11  10   6          2.56          1.98         1.21 o                         
  12  10   6         10.11          9.83         1.42 o                         
   1  11   6        483.45        478.75         8.77 o                         
   2  11   6       1112.07       1181.80        19.77 o                         
   3  11   6         84.32         89.49         2.76 o                         
   4  11   6        199.26        172.99         2.61 o                         
   5  11   6         12.62         13.80         1.63 o                         
   6  11   6        680.65        647.33         9.33 o                         
   7  11   6        640.60        588.82         7.78 o                         
   8  11   6         65.84         48.75         2.29 o                         
   9  11   6        201.85        198.89         3.76 o                         
  10  11   6         15.84         11.56         2.00 o                         
  11  11   6        140.76        123.57         3.23 o                         
   0  12   6       1776.00       1737.15        25.45 o                         
   1  12   6         18.23         19.36         1.35 o                         
   2  12   6        114.66        121.66         2.78 o                         
   3  12   6        189.50        164.25         3.24 o                         
   4  12   6        259.50        248.83         3.42 o                         
   5  12   6         79.65         90.11         2.44 o                         
   6  12   6         38.06         35.01         1.98 o                         
   7  12   6        667.51        651.50        18.30 o                         
   8  12   6        283.12        279.73         6.75 o                         
   9  12   6         76.80         87.27         3.32 o                         
  10  12   6         40.34         48.83         3.37 o                         
  11  12   6          0.38          1.43         1.72 o                         
   1  13   6       1251.33       1241.77        11.16 o                         
   2  13   6        363.58        311.29         4.30 o                         
   3  13   6       1071.51        980.62         9.65 o                         
   4  13   6         10.75          5.77         1.20 o                         
   5  13   6        458.73        412.40         7.18 o                         
   6  13   6          0.00         -1.25         2.43 o                         
   7  13   6         95.51         96.78         3.29 o                         
   8  13   6        115.67        106.72         2.77 o                         
   9  13   6         49.31         50.47         2.16 o                         
  10  13   6          6.79          5.80         1.12 o                         
   0  14   6        699.13        708.36         9.02 o                         
   1  14   6        551.08        484.01         5.72 o                         
   2  14   6       1608.70       1597.20        15.44 o                         
   3  14   6        288.10        271.56         3.55 o                         
   4  14   6         86.43         74.60         1.92 o                         
   5  14   6          5.75          5.39         1.80 o                         
   6  14   6          0.51          0.52         2.02 o                         
   7  14   6         72.17         71.10         3.01 o                         
   8  14   6        122.27        127.50         4.24 o                         
   9  14   6         35.89         37.23         1.91 o                         
  10  14   6          0.03         -1.61         2.72 o                         
   1  15   6         64.56         60.51         1.97 o                         
   2  15   6        916.28        826.54         8.49 o                         
   3  15   6          5.13          7.42         1.20 o                         
   4  15   6          5.18          1.67         1.48 o                         
   5  15   6        183.48        176.98         3.60 o                         
   6  15   6         25.97         35.31         2.08 o                         
   7  15   6        248.47        273.06         8.11 o                         
   8  15   6        103.86        121.28         3.19 o                         
   9  15   6          8.29          4.78         1.62 o                         
   0  16   6        149.45        145.24         5.81 o                         
   1  16   6         47.50         56.14         2.69 o                         
   2  16   6        167.32        202.52         3.75 o                         
   3  16   6         87.04         90.70         2.47 o                         
   4  16   6         48.94         46.31         1.94 o                         
   5  16   6          9.78         10.01         1.61 o                         
   6  16   6        161.83        170.48         4.39 o                         
   7  16   6         11.13          8.76         1.60 o                         
   8  16   6         27.33         25.91         1.29 o                         
   1  17   6         33.58         33.18         2.16 o                         
   2  17   6          0.31          2.98         1.58 o                         
   3  17   6         13.44         19.50         1.68 o                         
   4  17   6        323.53        337.10         5.88 o                         
   5  17   6        379.10        394.33         9.05 o                         
   6  17   6         28.76         36.75         2.42 o                         
   7  17   6         12.01         14.23         1.29 o                         
   8  17   6          1.73          1.19         1.11 o                         
   0  18   6        153.96        147.52         4.63 o                         
   1  18   6       1004.71       1104.70        11.77 o                         
   2  18   6        644.04        693.72         7.94 o                         
   3  18   6         18.31         20.31         1.51 o                         
   4  18   6        349.82        349.56         6.90 o                         
   5  18   6         47.34         52.45         1.82 o                         
   6  18   6         99.92         98.32         4.16 o                         
   7  18   6         54.13         42.39         3.12 o                         
   1  19   6        142.74        156.15         2.81 o                         
   2  19   6         44.88         53.14         1.91 o                         
   3  19   6         63.48         65.25         2.00 o                         
   4  19   6        153.65        143.89         3.70 o                         
   5  19   6         40.35         37.79         1.82 o                         
   6  19   6        115.60         86.09         4.73 o                         
   0  20   6          2.16          5.54         3.02 o                         
   1  20   6         69.09         68.77         1.80 o                         
   2  20   6         60.81         70.05         1.90 o                         
   3  20   6         32.32         31.87         2.72 o                         
   4  20   6        101.33        101.28         4.23 o                         
   1  21   6        160.11        121.75         2.61 o                         
   1   1   7       4847.77       4550.64        58.35 o                         
   3   1   7       1043.06        823.98        14.68 o                         
   4   1   7       1615.72       1800.85        29.72 o                         
   5   1   7       2340.21       2645.34        38.36 o                         
   6   1   7       1368.03       1404.91        16.15 o                         
   7   1   7         10.14          5.69         0.86 o                         
   8   1   7        123.49        144.41         1.88 o                         
   9   1   7       2597.29       2651.90        16.26 o                         
  10   1   7         24.22         22.12         1.44 o                         
  11   1   7        155.08        124.88         2.94 o                         
  12   1   7        287.20        278.84         7.57 o                         
  13   1   7          1.66         -0.25         1.96 o                         
   0   2   7         55.87         47.76         5.54 o                         
   1   2   7       2376.56       2190.17        30.37 o                         
   2   2   7        807.51        798.33        19.03 o                         
   3   2   7       1861.27       1771.91        42.99 o                         
   4   2   7       1270.09       1489.13        15.88 o                         
   5   2   7         91.99         92.88         2.09 o                         
   6   2   7         90.13         97.31         2.42 o                         
   7   2   7       2161.03       2083.87        23.12 o                         
   8   2   7        421.34        453.24         4.18 o                         
   9   2   7        246.48        209.77         2.38 o                         
  10   2   7        896.47        873.47        10.93 o                         
  11   2   7        400.08        431.79         7.15 o                         
  12   2   7          8.29         14.75         1.76 o                         
  13   2   7          0.33          2.24         2.38 o                         
   1   3   7         33.27         17.82         1.06 o                         
   2   3   7       1387.77       1456.03        39.67 o                         
   3   3   7       1445.99       1416.49        26.34 o                         
   4   3   7       3438.83       3723.48        46.42 o                         
   5   3   7       2567.56       2555.29        47.09 o                         
   6   3   7        421.49        453.34         7.99 o                         
   7   3   7        132.21        123.74         2.06 o                         
   8   3   7        765.82        764.80         7.08 o                         
   9   3   7        214.88        202.75         3.03 o                         
  10   3   7       1032.75       1031.94        12.39 o                         
  11   3   7        370.38        357.88         7.60 o                         
  12   3   7         28.54         35.99         2.24 o                         
  13   3   7         21.48         13.95         2.49 o                         
   0   4   7         49.68         80.38         3.18 o                         
   1   4   7        187.97        187.43         6.13 o                         
   2   4   7        977.95       1019.24        14.15 o                         
   3   4   7      19258.73      18932.72       213.64 o                         
   4   4   7        138.97        100.15         2.63 o                         
   5   4   7        685.67        786.29        12.95 o                         
   6   4   7        390.10        431.88        11.58 o                         
   7   4   7        498.39        483.29         8.03 o                         
   8   4   7        239.94        248.78         3.72 o                         
   9   4   7         24.12         20.71         1.42 o                         
  10   4   7          0.40          2.59         1.56 o                         
  11   4   7        261.21        302.72         6.11 o                         
  12   4   7          0.47          3.41         1.80 o                         
  13   4   7         57.91         57.29         4.33 o                         
   1   5   7       6565.96       6692.36       157.74 o                         
   2   5   7       3170.83       3552.38        64.61 o                         
   3   5   7        138.25        170.70         3.23 o                         
   4   5   7       2943.82       2904.58        35.92 o                         
   5   5   7       1193.00       1238.51        46.66 o                         
   6   5   7       1588.15       1433.45        16.74 o                         
   7   5   7       1362.94       1419.95        27.42 o                         
   8   5   7       3074.96       3065.94        30.34 o                         
   9   5   7          8.28          6.49         1.36 o                         
  10   5   7         95.39         86.76         2.57 o                         
  11   5   7        126.54        133.11         2.79 o                         
  12   5   7        217.60        233.35         5.18 o                         
  13   5   7         85.51         67.64         2.67 o                         
   0   6   7        126.48         98.06         5.13 o                         
   1   6   7        102.78         68.06         4.43 o                         
   2   6   7        140.91        149.35         5.68 o                         
   4   6   7        664.97        580.58        12.09 o                         
   5   6   7        682.21        675.81        13.80 o                         
   6   6   7          6.69         14.73         1.61 o                         
   7   6   7       1365.51       1365.17        14.96 o                         
   8   6   7          0.56          6.86         1.40 o                         
   9   6   7         98.55        103.73         3.10 o                         
  10   6   7          7.19          8.98         1.93 o                         
  11   6   7         54.02         64.32         2.51 o                         
  12   6   7          2.02          4.48         1.75 o                         
  13   6   7        135.73        118.10         4.73 o                         
   1   7   7       1645.30       1725.28        38.11 o                         
   2   7   7       3892.09       4207.21        54.45 o                         
   3   7   7         70.60         65.08         2.76 o                         
   4   7   7         11.69          9.74         1.81 o                         
   5   7   7        240.06        235.65         4.22 o                         
   6   7   7       1499.63       1407.81        12.74 o                         
   7   7   7       3311.18       3096.30        32.85 o                         
   8   7   7       2450.37       2379.24        29.46 o                         
   9   7   7          6.05          8.07         1.61 o                         
  10   7   7         28.62         33.08         2.30 o                         
  11   7   7        338.29        388.15         6.55 o                         
  12   7   7         15.86         12.76         2.14 o                         
   0   8   7        838.75        834.57        17.54 o                         
   1   8   7         19.89         34.75         2.05 o                         
   2   8   7       7246.43       7559.74        86.21 o                         
   3   8   7        506.52        530.33         8.66 o                         
   4   8   7       2830.95       2968.79        38.69 o                         
   5   8   7         20.28         10.04         1.00 o                         
   6   8   7       1722.80       1650.10        15.63 o                         
   7   8   7       1924.98       1804.27        18.00 o                         
   8   8   7        118.44        113.69         2.39 o                         
   9   8   7       1123.87       1071.65        23.52 o                         
  10   8   7         59.64         60.44         2.68 o                         
  11   8   7          9.08         13.66         1.91 o                         
  12   8   7        179.32        224.85         6.22 o                         
   1   9   7       1532.84       1659.41        38.58 o                         
   2   9   7        523.67        556.35        14.53 o                         
   3   9   7       1512.77       1553.11        17.94 o                         
   4   9   7        322.17        340.70         3.63 o                         
   5   9   7       1322.20       1309.38        10.89 o                         
   6   9   7       1874.31       1893.31        16.83 o                         
   7   9   7         27.18         30.02         1.75 o                         
   8   9   7         58.12         65.61         2.09 o                         
   9   9   7        141.07        124.43         3.18 o                         
  10   9   7         58.74         45.88         2.50 o                         
  11   9   7          0.40          0.88         2.34 o                         
  12   9   7        268.32        244.25        17.92 o                         
   0  10   7        400.79        386.68         5.89 o                         
   1  10   7       8369.89       8291.76        88.64 o                         
   2  10   7       1921.74       1890.93        29.28 o                         
   3  10   7       1294.65       1330.13        12.15 o                         
   4  10   7          7.35          6.37         1.01 o                         
   5  10   7         13.62         13.34         1.12 o                         
   6  10   7         17.15         19.10         1.47 o                         
   7  10   7        150.12        139.13         2.89 o                         
   8  10   7         73.35         88.34         2.83 o                         
   9  10   7         79.60         81.78         2.39 o                         
  10  10   7        137.76        118.94         3.73 o                         
  11  10   7         19.96         21.90         2.06 o                         
   1  11   7        890.07        810.91         8.20 o                         
   2  11   7        134.75        125.72         3.00 o                         
   3  11   7          6.41          4.04         1.23 o                         
   4  11   7       1067.44       1047.71        10.12 o                         
   5  11   7         26.64         30.78         2.25 o                         
   6  11   7        129.94        103.38         2.56 o                         
   7  11   7         42.99         30.42         2.22 o                         
   8  11   7        261.58        209.43         7.83 o                         
   9  11   7        685.00        638.45        12.79 o                         
  10  11   7        812.88        759.39        16.73 o                         
  11  11   7         24.47         24.82         1.68 o                         
   0  12   7       2379.30       2244.12        23.41 o                         
   1  12   7        250.70        228.67         3.41 o                         
   2  12   7       1167.53       1135.08        13.22 o                         
   3  12   7        413.89        385.08         5.74 o                         
   4  12   7        267.34        257.83         3.24 o                         
   5  12   7         83.66         79.95         2.32 o                         
   6  12   7        532.08        505.82        14.99 o                         
   7  12   7          4.47          6.02         2.14 o                         
   8  12   7        321.63        311.23         8.77 o                         
   9  12   7         49.91         62.80         2.50 o                         
  10  12   7         12.59         14.51         1.54 o                         
  11  12   7         39.39         33.93         2.92 o                         
   1  13   7          1.29          4.74         1.35 o                         
   2  13   7         28.25         34.92         1.51 o                         
   3  13   7        399.83        369.93         5.82 o                         
   4  13   7          2.19          4.35         1.13 o                         
   5  13   7        519.78        504.28         7.84 o                         
   6  13   7          4.56          4.69         2.48 o                         
   7  13   7        276.61        257.71         9.83 o                         
   8  13   7        113.25        103.31         3.18 o                         
   9  13   7        818.62        818.02        18.83 o                         
  10  13   7         31.74         29.08         2.42 o                         
   0  14   7        600.54        529.19         7.16 o                         
   1  14   7        338.63        312.21         3.51 o                         
   2  14   7          8.98          7.20         1.25 o                         
   3  14   7        129.65        143.86         2.53 o                         
   4  14   7         48.10         38.68         1.42 o                         
   5  14   7        423.93        406.11         7.58 o                         
   6  14   7        162.00        149.69         4.48 o                         
   7  14   7         51.59         46.82         4.16 o                         
   8  14   7        933.80        957.88        16.99 o                         
   9  14   7         70.49         69.69         2.14 o                         
  10  14   7        274.38        214.97         6.70 o                         
   1  15   7          5.02          4.95         1.29 o                         
   2  15   7         77.23         63.40         1.83 o                         
   3  15   7        407.34        374.56         5.05 o                         
   4  15   7        322.54        294.32         4.58 o                         
   5  15   7        295.01        276.17         4.30 o                         
   6  15   7        458.20        459.27         9.60 o                         
   7  15   7          0.11          0.26         1.96 o                         
   8  15   7        535.27        553.25         9.78 o                         
   9  15   7        236.14        222.70         5.19 o                         
   0  16   7          2.20          4.31         2.09 o                         
   1  16   7        122.38        122.73         3.67 o                         
   2  16   7        972.44        920.45        10.22 o                         
   3  16   7        238.47        269.33         4.11 o                         
   4  16   7          0.87          2.58         1.45 o                         
   5  16   7         31.74         28.55         1.80 o                         
   6  16   7          0.29          0.44         1.95 o                         
   7  16   7         15.43         14.93         1.59 o                         
   8  16   7          2.47          2.19         0.99 o                         
   1  17   7        391.94        405.46         5.85 o                         
   2  17   7          0.00          1.23         1.39 o                         
   3  17   7         48.97         50.73         2.00 o                         
   4  17   7        285.70        283.00         4.68 o                         
   5  17   7        229.20        251.48         4.62 o                         
   6  17   7          1.05          2.41         1.64 o                         
   7  17   7        246.45        272.34        13.25 o                         
   0  18   7          4.76          2.74         2.09 o                         
   1  18   7        261.45        262.37         3.84 o                         
   2  18   7        298.57        310.42         4.03 o                         
   3  18   7        159.27        156.04         3.05 o                         
   4  18   7        113.31        123.56         2.95 o                         
   5  18   7         90.74         98.42         2.69 o                         
   6  18   7         61.72         56.44         2.58 o                         
   1  19   7         62.51         78.16         1.88 o                         
   2  19   7        123.86        124.08         3.31 o                         
   3  19   7          0.44          0.21         1.23 o                         
   4  19   7         67.73         54.29         2.36 o                         
   5  19   7         27.59         24.20         1.41 o                         
   0  20   7         84.85         86.98         2.73 o                         
   1  20   7        396.13        408.60         6.23 o                         
   2  20   7          6.42          8.06         1.04 o                         
   3  20   7        682.44        580.97        11.78 o                         
   0   0   8        849.91       1027.33        27.99 o                         
   2   0   8       4623.23       4181.72       105.41 o                         
   3   0   8      15312.62      14328.85       207.69 o                         
   4   0   8        138.85        184.00         4.01 o                         
   5   0   8        456.65        551.60         9.78 o                         
   6   0   8        999.67        964.51        19.32 o                         
   7   0   8       1737.76       1780.47        15.78 o                         
   8   0   8       5818.78       5504.67        40.95 o                         
   9   0   8       8640.58       8481.46        68.27 o                         
  10   0   8         35.63         30.90         2.62 o                         
  11   0   8          3.63          7.76         2.30 o                         
  12   0   8         70.36         64.82         3.53 o                         
  13   0   8         45.74         47.22         4.13 o                         
   1   1   8        435.84        416.35        12.04 o                         
   2   1   8         66.95         95.91         3.78 o                         
   3   1   8         47.61         60.27         2.69 o                         
   4   1   8       3766.16       4051.91        54.11 o                         
   5   1   8       4125.86       3867.95        41.50 o                         
   6   1   8        110.29         98.61         2.87 o                         
   7   1   8        671.97        646.47         5.51 o                         
   8   1   8        685.84        690.18         6.11 o                         
   9   1   8        113.77        128.45         2.05 o                         
  10   1   8       2637.78       2629.91        27.89 o                         
  11   1   8         10.35         14.20         2.02 o                         
  12   1   8        341.51        378.31        10.94 o                         
  13   1   8        138.60        146.17         4.61 o                         
   0   2   8       3280.43       3209.59        58.44 o                         
   1   2   8       4694.75       4144.58        58.13 o                         
   2   2   8       1518.74       1505.82        41.68 o                         
   3   2   8        727.00        590.86         8.61 o                         
   5   2   8       1470.96       1504.31        19.14 o                         
   6   2   8        811.66        824.73         8.69 o                         
   7   2   8       3269.73       3184.39        33.50 o                         
   8   2   8       1268.48       1238.71        12.90 o                         
   9   2   8       1889.62       1802.89        17.74 o                         
  10   2   8         78.43         76.60         2.40 o                         
  11   2   8          0.09          0.99         1.74 o                         
  12   2   8        426.69        443.64         9.62 o                         
  13   2   8         11.21          9.13         1.84 o                         
   1   3   8         78.72         88.83         4.48 o                         
   2   3   8        343.65        254.11         5.70 o                         
   3   3   8       3221.54       3344.59        46.09 o                         
   4   3   8       3176.90       3360.02        39.85 o                         
   5   3   8         15.73         14.58         1.36 o                         
   6   3   8         88.27         69.69         1.79 o                         
   7   3   8         63.66         68.02         1.58 o                         
   8   3   8        437.17        438.28         5.00 o                         
   9   3   8          6.43          6.01         1.21 o                         
  10   3   8       1581.59       1579.13        16.35 o                         
  11   3   8         70.27         77.31         3.16 o                         
  12   3   8          4.67          6.86         1.68 o                         
  13   3   8          4.04          5.47         2.03 o                         
   0   4   8       1146.18       1210.77        23.56 o                         
   1   4   8       1614.75       1615.02        25.21 o                         
   2   4   8       2706.55       2748.80        41.46 o                         
   3   4   8       2307.54       2279.65        29.89 o                         
   4   4   8       3239.09       3317.61        38.51 o                         
   5   4   8        197.10        255.77         7.20 o                         
   6   4   8        169.40        187.80         3.59 o                         
   7   4   8       1159.72       1075.75        20.29 o                         
   8   4   8        354.56        345.46         4.58 o                         
   9   4   8         56.17         49.06         1.76 o                         
  10   4   8        397.56        409.05         5.59 o                         
  11   4   8         79.73         83.38         2.63 o                         
  12   4   8         62.71         72.70         2.65 o                         
  13   4   8         11.27         16.11         2.82 o                         
   1   5   8       4632.56       4554.39        67.70 o                         
   2   5   8          6.54         17.32         1.90 o                         
   3   5   8        698.69        770.26        10.13 o                         
   4   5   8       2470.29       2499.04        29.52 o                         
   5   5   8       4104.73       4116.61        75.07 o                         
   6   5   8         29.33         26.26         1.26 o                         
   7   5   8         21.26         22.45         1.37 o                         
   8   5   8        127.98        122.28         2.77 o                         
   9   5   8        265.23        269.13         7.17 o                         
  10   5   8        316.89        311.31         6.99 o                         
  11   5   8         21.52         17.99         1.90 o                         
  12   5   8         19.17         26.64         2.28 o                         
   0   6   8       1399.10       1159.73        32.12 o                         
   1   6   8       1525.48       1672.08        47.62 o                         
   2   6   8        442.24        460.93         7.86 o                         
   3   6   8       2288.06       2305.19        28.87 o                         
   4   6   8        547.99        570.33        11.61 o                         
   5   6   8        529.27        521.17         6.23 o                         
   6   6   8        580.65        578.55         6.05 o                         
   7   6   8        515.23        475.41         5.88 o                         
   8   6   8        107.56        121.31         2.39 o                         
   9   6   8        112.86        102.37         3.23 o                         
  10   6   8        458.03        477.58         9.38 o                         
  11   6   8         30.37         31.48         2.06 o                         
  12   6   8         97.68         99.59         4.05 o                         
   1   7   8        828.86        934.10        26.78 o                         
   2   7   8        355.29        301.13         5.45 o                         
   3   7   8         80.03         61.12         2.05 o                         
   4   7   8        508.09        441.63         6.78 o                         
   5   7   8       1430.09       1468.53        13.12 o                         
   6   7   8         21.75         21.96         1.39 o                         
   7   7   8          5.95          3.42         1.22 o                         
   8   7   8          0.02          1.94         1.28 o                         
   9   7   8         60.76         55.12         2.05 o                         
  10   7   8        565.88        575.39         9.42 o                         
  11   7   8        110.44        129.95         3.46 o                         
  12   7   8          0.37          0.96         1.72 o                         
   0   8   8       1511.18       1490.34        31.92 o                         
   1   8   8        746.66        779.36        12.11 o                         
   2   8   8        537.32        551.07         8.09 o                         
   3   8   8        203.01        210.22         4.52 o                         
   4   8   8         44.86         53.37         1.54 o                         
   5   8   8        545.87        522.89         5.70 o                         
   6   8   8        877.50        817.53         7.43 o                         
   7   8   8        748.23        728.10        10.95 o                         
   8   8   8         84.46         81.92         2.19 o                         
   9   8   8        313.61        293.61         6.90 o                         
  10   8   8         66.14         74.09         3.63 o                         
  11   8   8        168.02        163.08         4.86 o                         
  12   8   8          8.51         12.03         2.32 o                         
   1   9   8       2510.55       2550.89        46.78 o                         
   2   9   8         15.36         27.53         1.38 o                         
   3   9   8        129.28        136.95         2.12 o                         
   4   9   8        208.88        197.11         2.51 o                         
   5   9   8        329.85        329.13         4.00 o                         
   6   9   8       1868.22       1719.46        16.21 o                         
   7   9   8        178.67        174.00         3.18 o                         
   8   9   8        224.65        231.65         4.66 o                         
   9   9   8        197.02        202.02         7.08 o                         
  10   9   8        896.75        846.15        15.19 o                         
  11   9   8        170.32        162.10         5.84 o                         
  12   9   8        143.85        117.49         4.83 o                         
   0  10   8       2658.23       2762.81        26.23 o                         
   1  10   8         43.23         34.03         1.16 o                         
   2  10   8        378.73        308.11         3.66 o                         
   3  10   8       1783.30       1860.81        18.73 o                         
   4  10   8        776.32        751.23         6.25 o                         
   5  10   8        708.18        618.18         7.07 o                         
   6  10   8        476.21        446.01         7.32 o                         
   7  10   8        809.19        814.82        18.35 o                         
   8  10   8         24.51         23.71         1.96 o                         
   9  10   8         10.36          9.15         1.84 o                         
  10  10   8         26.25         30.27         2.73 o                         
  11  10   8         93.89         82.76         3.08 o                         
   1  11   8       2590.01       2487.26        16.92 o                         
   2  11   8       1302.35       1216.86        11.69 o                         
   3  11   8          2.18          5.71         1.11 o                         
   4  11   8         36.01         41.30         1.48 o                         
   5  11   8         85.36        102.64         1.89 o                         
   6  11   8       1098.83       1078.41        16.75 o                         
   7  11   8        652.47        549.89        15.50 o                         
   8  11   8         44.51         38.91         2.53 o                         
   9  11   8         55.31         54.69         3.15 o                         
  10  11   8       1066.04        981.14       104.91 o                         
  11  11   8          3.31          5.23         1.33 o                         
   0  12   8          0.79          3.95         1.61 o                         
   1  12   8       2069.97       1997.53        14.95 o                         
   2  12   8        358.30        382.66         4.12 o                         
   3  12   8       1744.64       1727.14        14.83 o                         
   4  12   8          6.19         17.48         1.49 o                         
   5  12   8        529.74        499.68         6.22 o                         
   6  12   8         57.04         58.07         3.50 o                         
   7  12   8          4.64          6.94         3.37 o                         
   8  12   8        173.02        157.99         6.84 o                         
   9  12   8       1135.55       1090.01        13.90 o                         
  10  12   8         87.22         84.98        15.25 o                         
   1  13   8         24.90         24.46         1.47 o                         
   2  13   8        453.59        510.92         5.16 o                         
   3  13   8         98.70         74.25         1.83 o                         
   4  13   8        700.43        667.22         6.74 o                         
   5  13   8         84.27         78.38         2.75 o                         
   6  13   8        486.74        552.46        15.61 o                         
   7  13   8        699.18        697.96        13.32 o                         
   8  13   8         73.42         70.85         2.65 o                         
   9  13   8         49.71         46.94         2.35 o                         
  10  13   8          5.27          3.56         1.73 o                         
   0  14   8        564.35        528.02         6.71 o                         
   1  14   8         30.29         33.24         1.43 o                         
   2  14   8        902.80        872.03         7.20 o                         
   3  14   8       4239.54       4296.31        39.43 o                         
   4  14   8         25.28         35.95         1.93 o                         
   5  14   8         28.52         21.59         1.83 o                         
   6  14   8         90.47         85.89         4.67 o                         
   7  14   8        384.67        388.17        21.14 o                         
   8  14   8        170.19        173.59         7.26 o                         
   9  14   8         79.86         81.00         5.49 o                         
   1  15   8        426.59        402.67         4.96 o                         
   2  15   8          3.10         11.72         1.59 o                         
   3  15   8       1691.88       1589.12        16.21 o                         
   4  15   8        699.02        667.56         7.91 o                         
   5  15   8        180.09        175.76         3.47 o                         
   6  15   8          6.95         11.60         2.17 o                         
   7  15   8          6.95          0.89         1.80 o                         
   8  15   8         18.88         25.19         2.11 o                         
   9  15   8          3.55          2.43         1.30 o                         
   0  16   8         38.65         44.43         2.90 o                         
   1  16   8        664.84        632.48         8.17 o                         
   2  16   8        909.94        929.38         9.18 o                         
   3  16   8         23.99         25.66         1.83 o                         
   4  16   8          0.12          2.39         1.57 o                         
   5  16   8          0.45          1.50         1.39 o                         
   6  16   8         12.38         13.77         2.04 o                         
   7  16   8          1.92          6.20         1.80 o                         
   8  16   8        653.70        653.52         8.92 o                         
   1  17   8          0.36          1.17         1.40 o                         
   2  17   8         24.96         23.96         1.71 o                         
   3  17   8        723.27        686.87         7.77 o                         
   4  17   8         18.04         15.10         1.60 o                         
   5  17   8          5.83          5.49         1.47 o                         
   6  17   8          1.34          2.56         1.72 o                         
   7  17   8         45.62         65.04         2.29 o                         
   0  18   8        409.67        424.78         7.31 o                         
   1  18   8         86.09         79.33         2.23 o                         
   2  18   8        550.06        552.03         6.66 o                         
   3  18   8        163.33        158.91         2.93 o                         
   4  18   8          0.17          0.64         1.40 o                         
   5  18   8          0.64          1.89         1.28 o                         
   6  18   8         43.78         40.98         1.82 o                         
   1  19   8         97.00        100.62         2.37 o                         
   2  19   8        592.46        654.30         7.94 o                         
   3  19   8          0.89          0.73         1.08 o                         
   4  19   8         17.44         14.18         1.22 o                         
   5  19   8         21.83         15.61         1.71 o                         
   0  20   8          7.65         10.27         1.42 o                         
   1  20   8        290.13        272.35         4.49 o                         
   2  20   8          5.24          4.72         1.42 o                         
   1   1   9       4171.67       4301.81        63.67 o                         
   2   1   9       5307.13       4872.18        88.03 o                         
   3   1   9        493.21        518.78         8.68 o                         
   5   1   9          0.96          5.91         0.98 o                         
   6   1   9         84.33         75.06         1.40 o                         
   7   1   9        394.34        377.44         3.63 o                         
   8   1   9       3964.75       3944.01        38.33 o                         
   9   1   9        169.40        200.22         3.18 o                         
  10   1   9        296.86        282.91         3.90 o                         
  11   1   9        391.30        416.99        10.88 o                         
  12   1   9         40.08         47.71         2.72 o                         
  13   1   9         88.15         82.39         3.09 o                         
   0   2   9         27.50         22.82         2.03 o                         
   1   2   9         10.33         18.11         2.11 o                         
   2   2   9       3528.78       3274.71        89.96 o                         
   3   2   9       1183.53       1162.68        15.82 o                         
   4   2   9       3418.11       3203.12        38.30 o                         
   5   2   9         34.86         39.07         1.96 o                         
   6   2   9        118.48        110.60         1.82 o                         
   7   2   9        385.88        357.57         4.94 o                         
   8   2   9        669.87        626.78         6.04 o                         
   9   2   9        384.60        382.59         4.41 o                         
  10   2   9        255.55        262.06         4.24 o                         
  11   2   9        194.16        202.23         5.39 o                         
  12   2   9        101.10        120.44         2.90 o                         
  13   2   9         41.59         46.80         2.55 o                         
   1   3   9        136.70        183.02         5.45 o                         
   2   3   9        389.22        406.64         8.69 o                         
   3   3   9       5431.19       5296.40        99.50 o                         
   4   3   9       1201.45       1173.46        16.64 o                         
   5   3   9        810.39        809.24         9.79 o                         
   6   3   9        693.09        612.95         6.29 o                         
   7   3   9        351.21        326.06         3.87 o                         
   8   3   9         51.95         41.30         1.64 o                         
   9   3   9        442.30        446.16         5.23 o                         
  10   3   9        189.84        195.28         4.43 o                         
  11   3   9         78.44         83.39         3.10 o                         
  12   3   9         66.81         72.45         2.37 o                         
  13   3   9          8.42          7.18         1.70 o                         
   1   4   9        353.86        313.22         8.15 o                         
   2   4   9        122.85        129.73         3.26 o                         
   3   4   9        255.73        239.56         4.34 o                         
   4   4   9        115.89        155.03         3.15 o                         
   5   4   9        845.76        822.30        13.58 o                         
   6   4   9       1220.86       1135.91        15.35 o                         
   7   4   9          6.78          8.37         1.12 o                         
   8   4   9       3866.73       3697.35        40.53 o                         
   9   4   9        371.71        344.14         6.16 o                         
  10   4   9         96.74         90.91         3.13 o                         
  11   4   9         16.86         21.40         1.92 o                         
  12   4   9        128.20        119.24         4.56 o                         
   1   5   9       1869.13       1959.95        38.05 o                         
   2   5   9       2389.90       2318.66        36.31 o                         
   3   5   9          0.97          3.69         0.99 o                         
   4   5   9       1813.09       1844.71        24.86 o                         
   5   5   9        711.45        703.28         8.95 o                         
   6   5   9        461.87        477.38         5.57 o                         
   7   5   9        473.41        442.18        12.04 o                         
   8   5   9        730.86        730.52         9.17 o                         
   9   5   9         94.19         85.48         2.72 o                         
  10   5   9        302.34        297.00         4.84 o                         
  11   5   9          3.01          5.40         1.66 o                         
  12   5   9        151.16        148.51         6.24 o                         
   0   6   9        365.03        415.07        10.12 o                         
   1   6   9        724.03        839.06        18.04 o                         
   2   6   9       4657.23       4531.90        87.50 o                         
   3   6   9       1237.04       1163.52        22.05 o                         
   4   6   9        214.33        201.61         4.01 o                         
   5   6   9        670.36        673.13         6.75 o                         
   6   6   9        496.01        500.48         5.79 o                         
   7   6   9         72.71         68.00         2.27 o                         
   8   6   9        492.94        469.35         9.71 o                         
   9   6   9          4.41          3.45         2.03 o                         
  10   6   9        206.00        224.78         4.60 o                         
  11   6   9          2.86          3.05         1.84 o                         
  12   6   9         20.26         15.92         1.70 o                         
   1   7   9        417.82        411.28        13.89 o                         
   2   7   9       2308.43       2362.59        39.12 o                         
   3   7   9        284.59        283.83         4.89 o                         
   4   7   9        100.35        115.39         2.57 o                         
   5   7   9         39.52         42.16         1.90 o                         
   6   7   9        338.29        303.66         4.51 o                         
   7   7   9        144.30        122.11         3.08 o                         
   8   7   9         22.04         15.68         1.68 o                         
   9   7   9         44.52         47.42         2.17 o                         
  10   7   9        717.88        811.08        12.28 o                         
  11   7   9          0.34          0.39         2.09 o                         
  12   7   9         27.76         21.62         1.95 o                         
   0   8   9       1658.90       1716.99        46.92 o                         
   1   8   9        561.02        571.46        20.24 o                         
   2   8   9        161.88        146.92         6.80 o                         
   3   8   9        120.32        135.85         2.30 o                         
   4   8   9        117.86         99.69         1.68 o                         
   5   8   9       2084.99       2014.28        16.73 o                         
   6   8   9         17.18         17.30         1.28 o                         
   7   8   9        140.73        121.83         3.42 o                         
   8   8   9       1382.28       1307.32        30.94 o                         
   9   8   9         33.96         25.39         1.96 o                         
  10   8   9        446.63        482.52        10.84 o                         
  11   8   9        168.78        179.77         8.30 o                         
  12   8   9         19.20         19.98         2.62 o                         
   1   9   9        951.61        888.59         8.17 o                         
   2   9   9         28.47         42.19         1.38 o                         
   3   9   9        144.14        144.28         2.02 o                         
   4   9   9          0.35          3.52         0.88 o                         
   5   9   9        413.65        373.35         4.69 o                         
   6   9   9        278.66        286.43         5.75 o                         
   7   9   9        462.97        470.02         8.33 o                         
   8   9   9        290.87        279.11         7.64 o                         
   9   9   9         76.45         69.18         3.25 o                         
  10   9   9         56.31         53.34         4.48 o                         
  11   9   9          4.04          2.07         1.93 o                         
   0  10   9       2760.97       2768.84        26.35 o                         
   1  10   9       1650.66       1584.13        12.90 o                         
   2  10   9        195.91        217.48         3.00 o                         
   3  10   9         65.31         69.94         1.56 o                         
   4  10   9        348.64        325.22         3.46 o                         
   5  10   9         49.27         43.87         1.82 o                         
   6  10   9        554.80        522.02        10.02 o                         
   7  10   9         14.07         18.06         1.80 o                         
   8  10   9       1969.89       2020.18        55.59 o                         
   9  10   9          0.02          1.86         1.78 o                         
  10  10   9        314.85        347.12        15.96 o                         
  11  10   9         17.26         17.01         2.72 o                         
   1  11   9        149.85        124.73         2.14 o                         
   2  11   9        923.47        830.23         6.60 o                         
   3  11   9          0.56          2.87         1.05 o                         
   4  11   9          2.28          3.86         1.05 o                         
   5  11   9         38.28         35.02         1.61 o                         
   6  11   9         38.04         39.32         2.55 o                         
   7  11   9          2.76          5.93         2.00 o                         
   8  11   9       1100.02       1128.97        27.88 o                         
   9  11   9         86.87         78.88         4.46 o                         
  10  11   9         56.87         64.66         2.95 o                         
  11  11   9          2.27          0.70         2.11 o                         
   0  12   9        172.33        187.17         3.79 o                         
   1  12   9        231.00        232.69         3.01 o                         
   2  12   9        125.49        118.60         2.08 o                         
   3  12   9        143.43        130.75         2.40 o                         
   4  12   9        241.41        241.06         3.39 o                         
   5  12   9        261.34        243.39         5.34 o                         
   6  12   9         98.29         95.53         9.77 o                         
   7  12   9        203.61        203.26         7.03 o                         
   8  12   9         38.21         38.33         2.38 o                         
   9  12   9        364.43        372.87        11.48 o                         
  10  12   9         14.39         10.50         1.76 o                         
   1  13   9       1150.00       1138.19         9.26 o                         
   2  13   9       2453.96       2288.80        17.55 o                         
   3  13   9         94.20         57.49         1.72 o                         
   4  13   9        185.09        219.73         5.03 o                         
   5  13   9         34.41         40.60         2.29 o                         
   6  13   9         68.46         80.98         3.54 o                         
   7  13   9          4.87          3.22         2.17 o                         
   8  13   9       1156.24       1203.52        17.14 o                         
   9  13   9          3.07          3.76         1.64 o                         
  10  13   9         19.31         12.79         2.52 o                         
   0  14   9         21.37         25.28         2.07 o                         
   1  14   9        179.73        171.09         2.50 o                         
   2  14   9        257.66        249.73         3.05 o                         
   3  14   9        109.57        111.73         3.30 o                         
   4  14   9       2714.16       2704.46        32.21 o                         
   5  14   9         67.58         67.08         2.83 o                         
   6  14   9        397.05        393.55         7.25 o                         
   7  14   9        444.70        496.34        29.25 o                         
   8  14   9          1.95          0.84         1.73 o                         
   9  14   9        347.17        369.29        11.48 o                         
   1  15   9        919.31        915.49        10.27 o                         
   2  15   9          3.16          1.09         1.49 o                         
   3  15   9        158.60        151.87         3.19 o                         
   4  15   9         72.57         91.50         2.50 o                         
   5  15   9        518.29        470.10         8.24 o                         
   6  15   9        713.13        763.84        16.27 o                         
   7  15   9         19.02         20.97         2.29 o                         
   8  15   9          2.16          3.50         1.32 o                         
   0  16   9          6.57          8.40         2.29 o                         
   1  16   9         69.05         56.63         2.36 o                         
   2  16   9        148.04        157.08         2.97 o                         
   3  16   9          1.53          0.64         1.48 o                         
   4  16   9          1.49          6.45         1.55 o                         
   5  16   9         68.45         77.58         2.14 o                         
   6  16   9        134.74        139.40         8.30 o                         
   7  16   9        217.54        237.14         4.33 o                         
   8  16   9        230.59        224.34         5.34 o                         
   1  17   9          0.05          0.43         1.49 o                         
   2  17   9          9.06         12.62         1.47 o                         
   3  17   9         96.75         87.80         2.84 o                         
   4  17   9          3.08          3.37         1.26 o                         
   5  17   9          0.23          2.00         1.48 o                         
   6  17   9        101.39        128.65        10.97 o                         
   7  17   9          5.76          2.89         0.87 o                         
   0  18   9          1.01          1.46         2.54 o                         
   1  18   9          7.09          3.12         1.44 o                         
   2  18   9         16.96         13.31         1.27 o                         
   3  18   9          9.02         10.19         1.31 o                         
   4  18   9          0.23          0.60         1.26 o                         
   5  18   9          4.85          5.30         1.15 o                         
   6  18   9         39.39         29.50         1.74 o                         
   1  19   9         96.59        104.56         2.49 o                         
   2  19   9         52.09         61.48         1.69 o                         
   3  19   9         84.53         66.32         1.74 o                         
   4  19   9        365.44        297.16         6.69 o                         
   0  20   9          0.74          2.39         1.06 o                         
   1  20   9        478.15        419.28         6.99 o                         
   0   0  10        310.57        253.91         9.36 o                         
   1   0  10        563.29        531.81        11.64 o                         
   2   0  10       4573.03       4314.32       110.85 o                         
   4   0  10       1250.54       1187.41        34.63 o                         
   5   0  10       9813.88      10325.87       185.88 o                         
   6   0  10       4698.03       4476.11        53.82 o                         
   7   0  10       4868.15       4581.97        57.49 o                         
   8   0  10          0.33          6.13         2.16 o                         
   9   0  10        448.05        436.68         9.83 o                         
  10   0  10       3072.54       3052.42        43.10 o                         
  11   0  10        260.89        285.03        15.81 o                         
  12   0  10         11.02         13.19         2.66 o                         
  13   0  10         83.25         65.14         3.62 o                         
   1   1  10        613.50        653.56        11.27 o                         
   2   1  10        363.54        287.94         7.25 o                         
   4   1  10        980.69        890.83        18.93 o                         
   5   1  10          1.26         10.78         1.98 o                         
   6   1  10        448.92        489.02         5.06 o                         
   7   1  10         19.54         13.84         1.38 o                         
   8   1  10        706.56        678.19         6.67 o                         
   9   1  10          4.58          6.32         1.57 o                         
  10   1  10       1159.08       1140.88        14.59 o                         
  11   1  10          0.24          0.07         2.44 o                         
  12   1  10         25.32         18.92         2.20 o                         
   0   2  10         59.43         79.34         5.24 o                         
   1   2  10       1636.40       1575.28        30.79 o                         
   2   2  10         45.26         33.06         3.37 o                         
   3   2  10       2031.42       1973.08        36.24 o                         
   4   2  10       1928.91       1962.94        31.06 o                         
   5   2  10       3043.15       2957.92        36.03 o                         
   6   2  10       1256.02       1196.73        15.54 o                         
   7   2  10        506.66        505.55         5.71 o                         
   8   2  10        688.44        625.98         7.26 o                         
   9   2  10        435.75        436.96         5.67 o                         
  10   2  10        244.13        232.29         6.32 o                         
  11   2  10        539.41        539.38        15.45 o                         
  12   2  10          1.13          2.69         1.62 o                         
   1   3  10        183.10        202.49         6.19 o                         
   2   3  10        856.80        805.44        24.16 o                         
   3   3  10         29.06         21.91         2.95 o                         
   4   3  10         71.23         89.56         3.45 o                         
   5   3  10         24.83         18.30         2.31 o                         
   6   3  10         54.62         84.48         1.87 o                         
   7   3  10         80.01         69.53         2.15 o                         
   8   3  10       1829.22       1744.00        14.47 o                         
   9   3  10         97.29         84.81         2.49 o                         
  10   3  10         59.34         56.51         2.85 o                         
  11   3  10         21.45         25.87         2.05 o                         
  12   3  10        260.12        265.62         5.16 o                         
   0   4  10        723.61        719.96        22.35 o                         
   1   4  10        458.55        422.67        22.35 o                         
   2   4  10       2497.50       2294.28        61.72 o                         
   3   4  10        507.71        431.13         8.77 o                         
   4   4  10        181.97        188.58         6.31 o                         
   5   4  10         67.02        100.55         2.75 o                         
   6   4  10        680.93        645.05         8.72 o                         
   7   4  10          1.26          7.40         1.62 o                         
   8   4  10        119.02        120.25         3.45 o                         
   9   4  10       1285.24       1316.80        13.08 o                         
  10   4  10        251.45        251.87         4.63 o                         
  11   4  10         45.79         48.15         2.19 o                         
  12   4  10         50.07         52.56         2.66 o                         
   1   5  10       3708.57       3688.30       178.00 o                         
   2   5  10        987.27       1008.51        23.61 o                         
   3   5  10        113.93        107.96         3.43 o                         
   4   5  10        457.05        391.23         5.39 o                         
   5   5  10        368.52        401.95         7.37 o                         
   6   5  10        915.48        839.53         9.33 o                         
   7   5  10         31.75         28.00         2.29 o                         
   8   5  10          2.03          4.18         2.00 o                         
   9   5  10         72.92         68.00         2.70 o                         
  10   5  10         67.02         80.92         2.63 o                         
  11   5  10          3.73          8.66         1.87 o                         
  12   5  10          3.70          3.32         1.85 o                         
   0   6  10      14813.39      15234.12       398.99 o                         
   1   6  10         72.29         70.63         3.24 o                         
   2   6  10        142.01        107.28         3.33 o                         
   3   6  10          9.54         14.20         2.00 o                         
   4   6  10       1175.59       1261.44        14.75 o                         
   5   6  10         23.47         17.65         1.49 o                         
   6   6  10       4344.66       4022.66        39.92 o                         
   7   6  10        179.17        154.51         3.27 o                         
   8   6  10        391.51        395.58         7.13 o                         
   9   6  10        520.40        553.81        12.22 o                         
  10   6  10        596.91        640.50         8.75 o                         
  11   6  10          1.24          1.25         1.65 o                         
  12   6  10        597.51        609.01        38.56 o                         
   1   7  10         83.48        108.11         4.26 o                         
   2   7  10        882.23        899.83        13.22 o                         
   3   7  10        875.27        981.19         8.82 o                         
   4   7  10        264.06        255.01         3.60 o                         
   5   7  10         52.82         39.17         1.75 o                         
   6   7  10         77.70         72.04         2.73 o                         
   7   7  10         28.56         22.53         2.02 o                         
   8   7  10        605.33        566.74        17.31 o                         
   9   7  10        210.15        232.75         5.78 o                         
  10   7  10         42.68         45.17         2.56 o                         
  11   7  10        164.64        162.67        10.10 o                         
  12   7  10         31.04         36.14         3.12 o                         
   0   8  10       4799.50       4841.34        72.60 o                         
   1   8  10         22.76         18.47         1.52 o                         
   2   8  10          1.04          5.55         1.04 o                         
   3   8  10        660.17        636.75         6.76 o                         
   4   8  10          2.53          8.28         1.10 o                         
   5   8  10         17.64         12.24         1.27 o                         
   6   8  10       1611.93       1500.38        16.10 o                         
   7   8  10        159.18        156.31         5.53 o                         
   8   8  10          7.17          8.84         2.16 o                         
   9   8  10        127.32        119.06         3.74 o                         
  10   8  10        240.58        243.15         5.44 o                         
  11   8  10          1.51          3.45         1.75 o                         
   1   9  10        414.78        378.82         4.17 o                         
   2   9  10        208.87        205.37         2.83 o                         
   3   9  10        151.48        145.05         2.37 o                         
   4   9  10        466.27        484.41         5.02 o                         
   5   9  10        333.77        281.66         3.89 o                         
   6   9  10        594.95        588.66         7.60 o                         
   7   9  10          6.32          6.50         2.20 o                         
   8   9  10        219.07        215.63         5.14 o                         
   9   9  10        177.99        191.90         5.89 o                         
  10   9  10         96.79        100.69        12.64 o                         
  11   9  10        109.91         98.99         9.30 o                         
   0  10  10        151.52        135.19         2.90 o                         
   1  10  10        200.59        214.38         3.34 o                         
   2  10  10        107.56        120.81         2.65 o                         
   3  10  10         77.71         75.68         1.74 o                         
   4  10  10        525.22        479.57         6.22 o                         
   5  10  10       1095.65       1105.45        11.76 o                         
   6  10  10         89.34         84.36         2.99 o                         
   7  10  10         60.84         54.10         2.95 o                         
   8  10  10        934.58        996.77        22.57 o                         
   9  10  10        141.09        140.49         6.37 o                         
  10  10  10        779.66        757.93        16.76 o                         
  11  10  10         13.12          6.54         2.01 o                         
   1  11  10         18.62         17.26         1.16 o                         
   2  11  10          0.03          1.55         1.11 o                         
   3  11  10         22.24         20.55         1.29 o                         
   4  11  10         28.32         15.33         1.36 o                         
   5  11  10         28.64         35.71         1.78 o                         
   6  11  10        559.17        487.67         8.88 o                         
   7  11  10         26.59         33.67         2.66 o                         
   8  11  10          4.66         14.06         2.06 o                         
   9  11  10         15.46         13.98         2.65 o                         
  10  11  10        102.17        100.80         3.64 o                         
   0  12  10        923.24        987.31        10.82 o                         
   1  12  10       3846.58       3673.09        25.29 o                         
   2  12  10       1023.94       1091.51         8.82 o                         
   3  12  10        133.24        108.26         2.15 o                         
   4  12  10        260.69        307.73         5.03 o                         
   5  12  10        766.89        740.26        13.52 o                         
   6  12  10       1044.56        995.28        17.27 o                         
   7  12  10         45.01         38.99         3.42 o                         
   8  12  10          0.87          0.27         1.92 o                         
   9  12  10        498.92        568.95        13.41 o                         
  10  12  10        326.95        334.56        10.57 o                         
   1  13  10         36.53         29.36         1.50 o                         
   2  13  10        266.83        288.06         3.44 o                         
   3  13  10        367.21        308.93         3.90 o                         
   4  13  10       1093.71       1017.21        12.68 o                         
   5  13  10        102.99         80.86         2.98 o                         
   6  13  10        686.27        816.87        18.00 o                         
   7  13  10         75.14        101.03         8.71 o                         
   8  13  10        261.64        307.63         5.10 o                         
   9  13  10        109.17        108.80         5.34 o                         
   0  14  10        118.27        117.57         4.58 o                         
   1  14  10       2223.31       2234.94        21.58 o                         
   2  14  10        601.10        617.74         6.46 o                         
   3  14  10        190.63        167.34         3.90 o                         
   4  14  10        421.22        410.49         6.44 o                         
   5  14  10         73.73         72.06         2.51 o                         
   6  14  10          4.01          4.98         2.63 o                         
   7  14  10         95.56        114.30         3.41 o                         
   8  14  10          9.67          8.46         1.37 o                         
   9  14  10        289.29        270.47         5.98 o                         
   1  15  10          0.00          2.21         1.58 o                         
   2  15  10         25.49         28.30         1.84 o                         
   3  15  10         84.23         68.30         2.43 o                         
   4  15  10        161.07        159.27         3.92 o                         
   5  15  10          0.07          3.33         1.42 o                         
   6  15  10         38.46         50.63         3.83 o                         
   7  15  10        279.81        286.09         4.63 o                         
   8  15  10         54.46         40.62         2.62 o                         
   0  16  10        783.16        749.73        16.88 o                         
   1  16  10        156.93        180.27         3.41 o                         
   2  16  10        201.07        223.86         3.76 o                         
   3  16  10        179.36        189.18         3.92 o                         
   4  16  10         76.96         80.38         2.28 o                         
   5  16  10        107.34         98.61         3.31 o                         
   6  16  10         92.96         90.49        12.38 o                         
   7  16  10          0.19          1.27         1.16 o                         
   1  17  10          0.92          1.04         1.75 o                         
   2  17  10        335.84        352.68         4.67 o                         
   3  17  10         14.77         11.62         1.48 o                         
   4  17  10         90.41         85.68         2.44 o                         
   5  17  10         84.46         85.84         2.92 o                         
   6  17  10         33.55         31.71         1.74 o                         
   0  18  10        207.79        266.60        10.77 o                         
   1  18  10        348.38        364.63         4.82 o                         
   2  18  10         11.05         10.38         1.14 o                         
   3  18  10        460.63        442.23         5.76 o                         
   4  18  10        425.39        448.34         9.65 o                         
   5  18  10         44.23         33.01         1.85 o                         
   1  19  10          0.05          0.97         1.15 o                         
   2  19  10        246.61        224.98         3.55 o                         
   3  19  10         38.14         44.10         2.92 o                         
   1   1  11       1915.70       1956.19        30.26 o                         
   2   1  11       3121.80       2801.32        51.97 o                         
   3   1  11       1938.39       1666.83        32.10 o                         
   4   1  11       1664.19       1868.81        52.25 o                         
   5   1  11        161.35        162.85         2.82 o                         
   6   1  11       1000.88        901.61         8.26 o                         
   7   1  11         65.73         61.33         1.81 o                         
   8   1  11       1382.96       1311.20        12.36 o                         
   9   1  11         15.87         16.96         1.90 o                         
  10   1  11        193.21        178.75         3.97 o                         
  11   1  11        345.19        341.37        14.62 o                         
  12   1  11          3.72          4.15         2.00 o                         
   0   2  11       8366.46       8312.70       211.73 o                         
   1   2  11       1672.21       1488.92        27.20 o                         
   2   2  11         83.20         91.78         3.77 o                         
   3   2  11        120.22        127.06         6.29 o                         
   4   2  11       2799.70       2831.91        43.83 o                         
   5   2  11       3162.36       3199.50        29.19 o                         
   6   2  11        700.23        573.47         6.39 o                         
   7   2  11         20.81         12.14         1.78 o                         
   8   2  11         43.76         57.16         2.72 o                         
   9   2  11        629.24        653.94        14.20 o                         
  10   2  11        208.05        213.56         5.14 o                         
  11   2  11        544.45        535.44        11.40 o                         
  12   2  11          7.74         10.72         1.70 o                         
   1   3  11        869.17        829.83        17.76 o                         
   2   3  11         74.22         70.37         5.54 o                         
   3   3  11        225.20        176.70         5.11 o                         
   4   3  11        374.85        344.54         6.54 o                         
   5   3  11        357.00        314.41         3.43 o                         
   6   3  11       1189.89       1176.59        11.00 o                         
   7   3  11        122.78        117.61         2.94 o                         
   8   3  11       1159.83       1143.58        14.98 o                         
   9   3  11        461.66        427.53         8.43 o                         
  10   3  11        465.53        504.39         8.12 o                         
  11   3  11         15.57         17.25         1.74 o                         
  12   3  11         25.36         23.39         2.17 o                         
   0   4  11       1470.78       1537.07        43.29 o                         
   1   4  11       1248.94       1162.77        23.92 o                         
   2   4  11       2564.29       2472.28        66.65 o                         
   3   4  11        813.64        829.09        19.48 o                         
   4   4  11        177.61        166.89         3.66 o                         
   5   4  11        196.63        235.38         3.37 o                         
   6   4  11         14.26         19.27         1.81 o                         
   7   4  11         51.44         56.73         2.44 o                         
   8   4  11        431.50        448.30         6.18 o                         
   9   4  11        385.55        413.51         5.25 o                         
  10   4  11        664.73        708.47        11.66 o                         
  11   4  11          1.79          2.05         1.56 o                         
  12   4  11          8.02          6.75         1.67 o                         
   1   5  11       2058.79       1968.99        50.54 o                         
   2   5  11          0.90         11.98         4.13 o                         
   3   5  11        559.78        542.90        17.37 o                         
   4   5  11        726.33        699.23         9.60 o                         
   5   5  11       1652.80       1522.42        21.48 o                         
   6   5  11        363.54        442.05         6.21 o                         
   7   5  11       1695.33       1567.44        35.33 o                         
   8   5  11         74.06         66.13         2.72 o                         
   9   5  11        178.10        198.43         7.33 o                         
  10   5  11        265.18        296.98         8.86 o                         
  11   5  11         11.83         16.25         1.73 o                         
  12   5  11        151.51        169.35         5.39 o                         
   0   6  11          2.43          3.12         3.93 o                         
   1   6  11       2094.60       2024.22        92.47 o                         
   2   6  11        615.61        586.01         8.62 o                         
   3   6  11       1235.05       1236.93        11.64 o                         
   4   6  11         53.65         62.55         1.70 o                         
   5   6  11         12.51          7.32         1.60 o                         
   6   6  11        628.61        579.48         7.51 o                         
   7   6  11        536.68        490.86        10.55 o                         
   8   6  11         19.27         23.81         2.22 o                         
   9   6  11         80.09         89.65         3.55 o                         
  10   6  11         32.51         35.80         2.33 o                         
  11   6  11          0.03          0.90         1.41 o                         
  12   6  11         28.81         31.01         3.12 o                         
   1   7  11       1620.73       1645.33        20.07 o                         
   2   7  11         19.40         22.17         1.18 o                         
   3   7  11         95.11        103.04         2.01 o                         
   4   7  11        464.88        457.16         5.47 o                         
   5   7  11          0.07          2.24         1.45 o                         
   6   7  11         88.55         68.86         2.57 o                         
   7   7  11       3230.13       3126.48        70.83 o                         
   8   7  11         40.24         45.67         2.47 o                         
   9   7  11       1065.50       1089.80        22.59 o                         
  10   7  11          9.13         13.05         1.94 o                         
  11   7  11         52.20         65.61         4.28 o                         
   0   8  11        363.81        351.44         6.14 o                         
   1   8  11        120.55        124.02         2.42 o                         
   2   8  11        146.65        128.05         2.19 o                         
   3   8  11       1925.71       1921.29        21.65 o                         
   4   8  11        243.45        242.79         3.08 o                         
   5   8  11       1871.75       1779.84        16.77 o                         
   6   8  11        316.85        271.59         4.27 o                         
   7   8  11         69.52         67.10         2.71 o                         
   8   8  11         61.39         65.14         2.88 o                         
   9   8  11         48.32         69.15         2.76 o                         
  10   8  11         44.48         44.64         2.22 o                         
  11   8  11          0.11          4.00         1.95 o                         
   1   9  11        825.51        821.79        10.66 o                         
   2   9  11        981.59        963.02         8.95 o                         
   3   9  11         32.38         35.58         1.58 o                         
   4   9  11        207.30        194.20         2.87 o                         
   5   9  11         28.20         30.80         1.50 o                         
   6   9  11         47.18         39.38         1.86 o                         
   7   9  11         79.91         93.82         4.87 o                         
   8   9  11        279.53        260.91         4.91 o                         
   9   9  11        298.81        358.84         8.09 o                         
  10   9  11        216.52        216.04         5.22 o                         
  11   9  11        151.77        156.71        17.47 o                         
   0  10  11        382.85        367.03         5.56 o                         
   1  10  11        703.79        716.80         7.66 o                         
   2  10  11        688.05        669.90         7.43 o                         
   3  10  11       2117.14       2036.31        18.64 o                         
   4  10  11         39.62         45.42         1.69 o                         
   5  10  11        390.88        391.32         5.84 o                         
   6  10  11          6.52          9.77         1.74 o                         
   7  10  11        235.62        234.50         6.46 o                         
   8  10  11         13.75         19.11         2.21 o                         
   9  10  11         56.19         54.64         2.90 o                         
  10  10  11          7.84          9.44         1.83 o                         
   1  11  11        307.44        280.13         3.06 o                         
   2  11  11        311.45        301.70         3.30 o                         
   3  11  11        736.40        749.70         8.40 o                         
   4  11  11          1.35          1.07         1.25 o                         
   5  11  11        794.46        718.47         7.79 o                         
   6  11  11         12.87         12.88         2.04 o                         
   7  11  11         66.68         87.75         3.23 o                         
   8  11  11         72.46         59.51         3.06 o                         
   9  11  11         70.46         80.31         2.93 o                         
  10  11  11        218.85        203.60        14.40 o                         
   0  12  11         18.55         16.60         1.92 o                         
   1  12  11        578.09        479.01         4.50 o                         
   2  12  11        264.13        264.75         3.07 o                         
   3  12  11       1432.76       1319.54        12.15 o                         
   4  12  11         44.75         54.33         1.88 o                         
   5  12  11          6.24         11.99         1.71 o                         
   6  12  11          3.77          4.79         2.60 o                         
   7  12  11         52.19         48.02         3.32 o                         
   8  12  11          0.74          1.49         2.09 o                         
   9  12  11          1.13          4.08         1.66 o                         
  10  12  11          0.85          2.82         2.11 o                         
   1  13  11        156.92        152.77         2.48 o                         
   2  13  11        234.27        312.30         3.96 o                         
   3  13  11        267.34        286.25         4.21 o                         
   4  13  11         21.72         18.50         1.78 o                         
   5  13  11         30.95         36.21         2.17 o                         
   6  13  11         96.51        124.97         4.78 o                         
   7  13  11         12.20         10.70         2.05 o                         
   8  13  11         98.83        119.87         3.77 o                         
   9  13  11          4.85          7.27         1.45 o                         
   0  14  11         25.29         15.04         2.72 o                         
   1  14  11         24.47         21.07         1.70 o                         
   2  14  11         17.93         17.85         1.70 o                         
   3  14  11          1.13          2.08         1.57 o                         
   4  14  11        327.07        331.56         6.52 o                         
   5  14  11        359.66        356.82         8.97 o                         
   6  14  11        112.60        104.99         5.60 o                         
   7  14  11         97.99        121.03         3.00 o                         
   8  14  11          0.42          1.48         1.44 o                         
   1  15  11        224.88        225.59         3.78 o                         
   2  15  11         64.25         69.44         2.21 o                         
   3  15  11        355.02        350.19         5.61 o                         
   4  15  11        225.69        237.41         4.31 o                         
   5  15  11        169.42        181.90         4.41 o                         
   6  15  11         51.00         59.91         3.25 o                         
   7  15  11         55.63         54.16         2.32 o                         
   8  15  11         26.66         19.70         1.64 o                         
   0  16  11        194.76        197.77         4.74 o                         
   1  16  11        170.22        164.01         3.65 o                         
   2  16  11        184.40        165.85         3.11 o                         
   3  16  11         31.84         25.88         1.95 o                         
   4  16  11        220.65        247.48         5.09 o                         
   5  16  11          4.57          5.92         1.58 o                         
   6  16  11        303.72        300.41         6.86 o                         
   7  16  11        186.56        179.79         5.28 o                         
   1  17  11          0.32         -0.89         1.35 o                         
   2  17  11         83.13         86.35         2.09 o                         
   3  17  11         76.95         70.33         2.38 o                         
   4  17  11        219.80        210.09        12.23 o                         
   5  17  11         14.10         15.70         1.46 o                         
   6  17  11          2.17         -0.12         1.06 o                         
   0  18  11        212.49        251.72         7.80 o                         
   1  18  11        311.10        302.91         4.88 o                         
   2  18  11         12.81         21.09         1.49 o                         
   3  18  11          3.23          2.61         1.13 o                         
   4  18  11         60.44         55.91         1.99 o                         
   5  18  11        113.47         77.97        11.63 o                         
   1  19  11        573.68        526.15        15.00 o                         
   2  19  11          6.50          3.42         1.71 o                         
   0   0  12       3207.62       3167.58        82.96 o                         
   1   0  12       2514.24       2500.47        66.45 o                         
   2   0  12       1111.83        981.42        28.49 o                         
   3   0  12      13640.33      12144.80       612.53 o                         
   5   0  12         78.69         56.15         2.26 o                         
   6   0  12          1.80          3.48         2.40 o                         
   7   0  12       1899.96       1966.80        27.83 o                         
   8   0  12        712.13        718.00        12.04 o                         
   9   0  12        950.04        928.77        13.16 o                         
  10   0  12        838.57        875.14        21.63 o                         
  11   0  12        387.17        433.95        26.43 o                         
  12   0  12         12.81         21.80         2.70 o                         
   1   1  12         69.04         72.62         3.57 o                         
   2   1  12         36.69         28.91         2.72 o                         
   3   1  12       1332.81       1063.12        22.10 o                         
   4   1  12        207.59        161.07         6.73 o                         
   5   1  12       1221.95       1240.57        16.53 o                         
   6   1  12          8.57          7.32         1.59 o                         
   7   1  12        180.43        174.02         3.30 o                         
   8   1  12        359.52        363.76         5.37 o                         
   9   1  12         56.58         62.62         2.58 o                         
  10   1  12         11.56         12.73         2.14 o                         
  11   1  12         66.58         67.18         3.43 o                         
  12   1  12        128.50        140.84         4.69 o                         
   0   2  12        964.30        989.48        29.30 o                         
   1   2  12        624.21        706.16        15.77 o                         
   2   2  12        260.62        269.82        11.07 o                         
   3   2  12       2652.45       2428.00        56.29 o                         
   4   2  12        498.47        478.60        11.15 o                         
   5   2  12         10.98         12.16         1.56 o                         
   6   2  12       1934.66       1800.38        17.19 o                         
   7   2  12        707.98        734.77         9.18 o                         
   8   2  12       1247.03       1268.49        14.29 o                         
   9   2  12         71.25         67.12         2.77 o                         
  10   2  12        219.99        203.67         4.21 o                         
  11   2  12         42.86         44.90         2.68 o                         
  12   2  12          3.61          6.08         1.32 o                         
   1   3  12       2549.36       2682.75        51.01 o                         
   2   3  12       2273.42       2156.45        58.90 o                         
   3   3  12         14.36         19.86         2.09 o                         
   4   3  12        388.54        381.19         7.56 o                         
   5   3  12       2272.95       2267.01        19.90 o                         
   6   3  12        146.53        126.66         2.61 o                         
   7   3  12        229.09        221.68         4.22 o                         
   8   3  12          8.37          6.87         2.28 o                         
   9   3  12       1662.96       1696.91        19.59 o                         
  10   3  12          1.24          3.92         2.35 o                         
  11   3  12        373.67        428.46         6.48 o                         
  12   3  12         98.90         93.92         3.72 o                         
   0   4  12       2591.52       2574.37        69.67 o                         
   1   4  12       1840.79       1940.53        57.74 o                         
   2   4  12         75.32         80.95         6.44 o                         
   3   4  12        123.10        118.25         3.32 o                         
   4   4  12        238.84        221.61         4.00 o                         
   5   4  12        442.49        467.08         7.44 o                         
   6   4  12       1165.50       1102.77        11.56 o                         
   7   4  12        423.22        407.90         5.31 o                         
   8   4  12       1471.89       1505.67        16.89 o                         
   9   4  12        128.34        136.23         3.42 o                         
  10   4  12         44.35         45.80         2.77 o                         
  11   4  12        196.83        188.85         3.54 o                         
  12   4  12          0.21          1.01         1.53 o                         
   1   5  12        411.96        410.88         6.73 o                         
   2   5  12        110.73        127.68         2.64 o                         
   3   5  12        391.11        374.69         5.35 o                         
   4   5  12         31.55         34.11         1.70 o                         
   5   5  12          2.81          4.49         1.74 o                         
   6   5  12        135.94        155.65         3.07 o                         
   7   5  12        118.49        116.47         3.64 o                         
   8   5  12         52.66         58.42         2.67 o                         
   9   5  12        999.75       1062.25        19.98 o                         
  10   5  12         34.31         33.40         2.57 o                         
  11   5  12         15.18         18.87         1.84 o                         
  12   5  12         26.46         19.43         2.42 o                         
   0   6  12       2916.91       2860.80        34.12 o                         
   1   6  12        291.77        278.96         3.70 o                         
   2   6  12        221.79        190.01         2.95 o                         
   3   6  12       2373.88       2394.31        32.84 o                         
   4   6  12         35.21         31.16         1.51 o                         
   5   6  12          7.17         10.84         2.01 o                         
   6   6  12       4223.67       3989.36        35.17 o                         
   7   6  12         27.05         30.78         2.02 o                         
   8   6  12          0.01          1.43         1.89 o                         
   9   6  12          0.55          1.05         1.94 o                         
  10   6  12         75.36         62.95         3.56 o                         
  11   6  12        259.54        274.32        15.96 o                         
   1   7  12         16.76         15.08         1.24 o                         
   2   7  12        467.42        436.28         4.43 o                         
   3   7  12        194.07        187.08         2.45 o                         
   4   7  12        168.58        168.65         3.07 o                         
   5   7  12        559.59        529.52         6.76 o                         
   6   7  12        474.37        444.49         6.33 o                         
   7   7  12        518.93        518.70        10.42 o                         
   8   7  12          3.03          3.63         1.95 o                         
   9   7  12        173.40        192.57         4.79 o                         
  10   7  12        220.34        216.23         6.33 o                         
  11   7  12        241.86        295.03         7.04 o                         
   0   8  12       5211.18       5079.10        66.33 o                         
   1   8  12       1070.07       1054.34        14.24 o                         
   2   8  12        695.26        666.51         8.11 o                         
   3   8  12        159.47        162.02         2.31 o                         
   4   8  12        374.50        380.14         4.56 o                         
   5   8  12         24.82         27.83         1.94 o                         
   6   8  12       1611.51       1524.11        17.68 o                         
   7   8  12        510.49        496.77         6.60 o                         
   8   8  12          0.63          0.65         2.08 o                         
   9   8  12         23.02         26.35         2.47 o                         
  10   8  12         74.33         77.09         6.04 o                         
  11   8  12          0.90          3.16         1.89 o                         
   1   9  12        904.33        933.11        14.37 o                         
   2   9  12         71.00         62.96         1.94 o                         
   3   9  12       3189.19       3021.90        29.03 o                         
   4   9  12        728.93        677.68         6.33 o                         
   5   9  12       2077.45       1911.70        17.90 o                         
   6   9  12        355.21        332.28         5.69 o                         
   7   9  12        151.89        193.80         5.31 o                         
   8   9  12          1.98          1.68         2.05 o                         
   9   9  12        110.62        127.84         3.42 o                         
  10   9  12         26.96         27.15         2.50 o                         
  11   9  12        152.16        135.72         5.03 o                         
   0  10  12        195.25        159.86         4.24 o                         
   1  10  12       1346.07       1316.02        16.51 o                         
   2  10  12        757.60        642.82         7.54 o                         
   3  10  12       1438.93       1414.52        13.25 o                         
   4  10  12         14.54          9.90         1.40 o                         
   5  10  12          2.72          3.22         1.58 o                         
   6  10  12         45.56         45.03         2.46 o                         
   7  10  12        116.73        124.04         4.06 o                         
   8  10  12          2.43          3.03         1.90 o                         
   9  10  12         40.69         39.61         2.10 o                         
  10  10  12        263.28        274.15         9.46 o                         
   1  11  12         22.81         19.18         1.40 o                         
   2  11  12         12.80         11.95         1.41 o                         
   3  11  12        565.89        529.50         6.70 o                         
   4  11  12          0.56          2.69         1.30 o                         
   5  11  12        260.83        245.54         4.33 o                         
   6  11  12          4.45          4.95         2.22 o                         
   7  11  12        217.30        217.15         5.14 o                         
   8  11  12        379.02        422.25         7.10 o                         
   9  11  12         91.30         92.67         2.86 o                         
  10  11  12        141.84        135.78         7.95 o                         
   0  12  12         49.61         70.72         2.68 o                         
   1  12  12         10.55          8.82         1.38 o                         
   2  12  12        700.57        610.24         7.98 o                         
   3  12  12         14.50         20.84         1.68 o                         
   4  12  12         31.79         25.31         1.68 o                         
   5  12  12        654.78        642.15         9.54 o                         
   6  12  12         54.27         47.63         2.82 o                         
   7  12  12         21.61         20.21         2.38 o                         
   8  12  12         28.92         38.80         2.32 o                         
   9  12  12        640.38        638.19        12.17 o                         
   1  13  12       1136.49       1079.41         9.54 o                         
   2  13  12         18.42         33.52         2.00 o                         
   3  13  12         11.66          9.89         1.54 o                         
   4  13  12          0.12          1.45         1.48 o                         
   5  13  12         74.61         79.55         3.77 o                         
   6  13  12         90.99         96.94         3.40 o                         
   7  13  12       1678.64       1865.71        39.14 o                         
   8  13  12          0.65          0.89         1.43 o                         
   9  13  12         91.88         54.41         3.37 o                         
   0  14  12        766.01        844.12        13.45 o                         
   1  14  12       1856.50       1852.52        18.56 o                         
   2  14  12         36.30         25.28         1.83 o                         
   3  14  12         48.18         35.63         1.84 o                         
   4  14  12         25.20         32.40         1.93 o                         
   5  14  12         10.29         11.22         2.08 o                         
   6  14  12        203.62        222.07         6.48 o                         
   7  14  12         17.18         21.61         1.70 o                         
   8  14  12         20.27         21.73         3.02 o                         
   1  15  12          5.44         17.38         1.91 o                         
   2  15  12          6.25         11.14         1.51 o                         
   3  15  12        458.40        456.85         6.14 o                         
   4  15  12        143.34        145.72         5.03 o                         
   5  15  12        345.95        342.75         9.33 o                         
   6  15  12          2.64          3.07         1.53 o                         
   7  15  12        264.95        317.92        10.24 o                         
   0  16  12        922.92       1087.74        22.64 o                         
   1  16  12          9.73          9.16         1.79 o                         
   2  16  12        154.60        181.26         2.91 o                         
   3  16  12        906.13        894.51        17.75 o                         
   4  16  12        178.84        169.41         4.27 o                         
   5  16  12        205.94        176.59         4.16 o                         
   6  16  12          1.96          2.38         1.22 o                         
   1  17  12         35.68         24.92         1.50 o                         
   2  17  12         81.73         89.36         2.12 o                         
   3  17  12         51.34         58.10         2.19 o                         
   4  17  12          1.57          4.79         1.39 o                         
   5  17  12          5.65          5.79         1.10 o                         
   0  18  12        645.38        676.98        13.95 o                         
   1  18  12         55.30         64.39         2.88 o                         
   2  18  12        288.90        263.84        35.29 o                         
   3  18  12          0.05          1.12         1.24 o                         
   4  18  12        103.67         67.66        11.43 o                         
   1  19  12         54.31         38.16         2.21 o                         
   1   1  13        507.80        461.57        22.90 o                         
   2   1  13         29.51         25.57         1.71 o                         
   3   1  13       1461.27       1492.57        24.04 o                         
   4   1  13        856.18        903.05        11.81 o                         
   5   1  13          1.22          3.20         1.35 o                         
   6   1  13        390.37        365.00         4.93 o                         
   7   1  13        265.61        264.57         4.89 o                         
   8   1  13       2808.57       2872.39        40.39 o                         
   9   1  13          6.80          5.98         2.21 o                         
  10   1  13        676.82        708.17        13.98 o                         
  11   1  13         29.41         30.19         2.73 o                         
  12   1  13          0.26          2.52         2.42 o                         
   0   2  13        150.12        162.30         8.36 o                         
   1   2  13        620.49        727.71        23.16 o                         
   2   2  13          4.18          5.57         1.38 o                         
   3   2  13        358.41        359.12         6.37 o                         
   4   2  13        959.45        992.24        17.20 o                         
   5   2  13       1335.99       1210.56        15.33 o                         
   6   2  13         50.57         46.21         1.90 o                         
   7   2  13        305.64        273.72         4.44 o                         
   8   2  13         93.23        110.90         3.61 o                         
   9   2  13        747.84        744.12        13.64 o                         
  10   2  13         90.23         94.94         2.91 o                         
  11   2  13          7.51         13.71         2.52 o                         
  12   2  13          3.40          3.78         1.53 o                         
   1   3  13       1026.37       1031.73        17.46 o                         
   2   3  13        844.91        866.56        10.74 o                         
   3   3  13        257.74        223.56         3.28 o                         
   4   3  13         65.42         46.28         1.83 o                         
   5   3  13       1691.56       1645.34        29.78 o                         
   6   3  13        122.06        138.81         3.06 o                         
   7   3  13         25.76         21.99         1.85 o                         
   8   3  13         83.61         84.89         3.31 o                         
   9   3  13         14.27         23.14         2.38 o                         
  10   3  13        302.27        300.67         5.56 o                         
  11   3  13          0.00          1.02         1.64 o                         
   0   4  13       4175.09       3861.84        65.62 o                         
   1   4  13         26.07         28.42         1.98 o                         
   2   4  13         17.43         18.43         1.76 o                         
   3   4  13        418.20        405.76         5.38 o                         
   4   4  13        132.47        132.40         2.46 o                         
   5   4  13        513.69        458.83         7.36 o                         
   6   4  13        585.12        573.29         7.06 o                         
   7   4  13       1305.34       1218.25        18.15 o                         
   8   4  13          3.89          5.63         2.10 o                         
   9   4  13        853.00        845.56        13.89 o                         
  10   4  13        141.44        145.16         3.96 o                         
  11   4  13         50.28         57.06         2.12 o                         
   1   5  13       1028.11       1009.20         9.86 o                         
   2   5  13        128.23        118.77         2.64 o                         
   3   5  13       1240.52       1148.26        19.65 o                         
   4   5  13         25.50         24.80         1.78 o                         
   5   5  13          1.68          3.85         1.84 o                         
   6   5  13       1560.93       1503.41        14.98 o                         
   7   5  13        212.80        200.26         8.92 o                         
   8   5  13         91.88         84.00         2.73 o                         
   9   5  13          5.21         12.67         2.52 o                         
  10   5  13          1.21         -0.24         2.29 o                         
  11   5  13        424.09        473.48        17.09 o                         
   0   6  13       1619.31       1640.36        23.24 o                         
   1   6  13         51.34         43.41         1.59 o                         
   2   6  13         99.80         88.68         1.99 o                         
   3   6  13       1933.04       1837.37        28.98 o                         
   4   6  13          1.86          5.48         1.51 o                         
   5   6  13          0.66          2.77         1.88 o                         
   6   6  13        429.17        437.63         6.04 o                         
   7   6  13        618.07        588.09        13.03 o                         
   8   6  13        485.63        492.12         6.58 o                         
   9   6  13        357.78        410.56         8.00 o                         
  10   6  13         26.19         27.60         2.36 o                         
  11   6  13         56.92         57.48         2.45 o                         
   1   7  13       2232.02       2218.03        16.86 o                         
   2   7  13         51.68         54.59         1.69 o                         
   3   7  13        224.59        219.66         2.99 o                         
   4   7  13        249.19        226.12         4.06 o                         
   5   7  13        127.70        124.33         2.87 o                         
   6   7  13         20.85         29.01         1.90 o                         
   7   7  13        311.08        343.01         7.20 o                         
   8   7  13       1052.00       1053.81        12.91 o                         
   9   7  13         85.44        102.13         3.16 o                         
  10   7  13         17.38         16.07         6.19 o                         
  11   7  13         21.43         29.60         2.14 o                         
   0   8  13       5733.28       5401.55        81.53 o                         
   1   8  13       4630.27       4395.90        46.38 o                         
   2   8  13         82.75         97.80         2.15 o                         
   3   8  13       3686.72       3530.49        29.91 o                         
   4   8  13       1590.73       1523.26        21.52 o                         
   5   8  13        202.60        194.59         3.75 o                         
   6   8  13         49.98         44.71         2.18 o                         
   7   8  13        640.25        652.97        12.86 o                         
   8   8  13         40.95         42.54         2.75 o                         
   9   8  13         35.31         31.64         2.33 o                         
  10   8  13          0.13          0.27         2.11 o                         
   1   9  13        369.25        353.42         5.31 o                         
   2   9  13        295.51        288.38         4.12 o                         
   3   9  13        572.11        580.11         5.94 o                         
   4   9  13        698.46        638.83         7.36 o                         
   5   9  13        980.69        908.81        10.91 o                         
   6   9  13        159.31        186.25         4.36 o                         
   7   9  13         80.93         82.39         3.01 o                         
   8   9  13          0.26          2.80         2.11 o                         
   9   9  13         44.88         46.86         2.54 o                         
  10   9  13         25.82         24.90         2.13 o                         
   0  10  13        352.91        368.17         6.84 o                         
   1  10  13          4.40          8.42         1.63 o                         
   2  10  13        856.76        831.79         9.66 o                         
   3  10  13       1109.57       1141.48        12.24 o                         
   4  10  13         64.77         59.35         1.92 o                         
   5  10  13        236.07        255.03         4.46 o                         
   6  10  13          9.27         10.77         2.16 o                         
   7  10  13        420.75        425.90         6.96 o                         
   8  10  13        252.46        249.98         6.57 o                         
   9  10  13        106.33        125.92         3.97 o                         
  10  10  13         17.34         18.83         2.92 o                         
   1  11  13         22.98         21.86         1.52 o                         
   2  11  13       1122.94       1003.90        11.15 o                         
   3  11  13       1527.52       1400.24        13.41 o                         
   4  11  13        820.57        740.34         8.76 o                         
   5  11  13          1.21          2.59         1.61 o                         
   6  11  13        322.75        326.77        10.92 o                         
   7  11  13        139.04        156.19         4.44 o                         
   8  11  13        117.88        127.70         4.60 o                         
   9  11  13         80.73         91.55         5.38 o                         
   0  12  13         97.99        100.17         3.24 o                         
   1  12  13       1156.53       1192.70        11.52 o                         
   2  12  13         48.75         63.76         2.20 o                         
   3  12  13        271.89        245.63         4.60 o                         
   4  12  13         43.89         44.62         2.10 o                         
   5  12  13         31.04         43.51         2.50 o                         
   6  12  13          0.07          2.17         2.38 o                         
   7  12  13          8.92         11.81         1.91 o                         
   8  12  13        106.81        128.31         4.05 o                         
   9  12  13         86.98         77.36         2.69 o                         
   1  13  13         60.49         67.36         2.12 o                         
   2  13  13        121.75        134.39         2.93 o                         
   3  13  13        276.53        236.94         4.45 o                         
   4  13  13         16.31         20.29         2.10 o                         
   5  13  13          5.54          5.22         2.73 o                         
   6  13  13         25.29         26.73         2.54 o                         
   7  13  13          0.02          2.54         1.76 o                         
   8  13  13        128.52        111.71         2.88 o                         
   0  14  13        204.68        211.26         6.48 o                         
   1  14  13          3.32          5.50         1.62 o                         
   2  14  13         14.81         10.40         1.63 o                         
   3  14  13         29.48         27.14         1.87 o                         
   4  14  13        113.00        112.43         5.10 o                         
   5  14  13          0.05          2.69         2.78 o                         
   6  14  13         18.52         17.25         2.04 o                         
   7  14  13         90.18         87.02         2.84 o                         
   8  14  13        281.95        265.19         8.05 o                         
   1  15  13          3.11          7.73         1.66 o                         
   2  15  13         94.67         83.92         2.28 o                         
   3  15  13          0.02          0.33         1.98 o                         
   4  15  13         16.80         19.77         2.69 o                         
   5  15  13          0.15          1.37         1.86 o                         
   6  15  13         10.69          8.50         1.35 o                         
   7  15  13        103.69         78.29         3.88 o                         
   0  16  13         15.91         23.32         3.08 o                         
   1  16  13        203.76        228.98         4.53 o                         
   2  16  13        126.10        139.63         2.98 o                         
   3  16  13        232.46        242.79         6.48 o                         
   4  16  13        348.25        328.22         8.96 o                         
   5  16  13         40.53         33.26         1.46 o                         
   6  16  13         50.58         48.47         4.63 o                         
   1  17  13          4.07          2.44         1.99 o                         
   2  17  13        305.67        315.07         5.23 o                         
   3  17  13         22.08         21.54         1.77 o                         
   4  17  13         90.69         79.87         2.61 o                         
   5  17  13          6.25          4.23         2.01 o                         
   0  18  13        482.52        470.58        13.69 o                         
   1  18  13         52.44         45.56         1.74 o                         
   2  18  13         56.72         48.83         2.72 o                         
   0   0  14        910.42       1047.87        31.11 o                         
   1   0  14       2084.65       2081.70        38.22 o                         
   2   0  14          0.43          3.15         1.61 o                         
   3   0  14       1052.12        986.40        13.04 o                         
   4   0  14        349.07        314.57         9.25 o                         
   5   0  14        313.63        271.12         4.93 o                         
   6   0  14          0.46          0.39         2.14 o                         
   7   0  14        385.33        376.22         9.00 o                         
   8   0  14        642.81        629.86        17.82 o                         
   9   0  14        996.33       1100.89        18.98 o                         
  10   0  14          3.25          3.12         2.64 o                         
  11   0  14         89.88         82.96         8.10 o                         
   1   1  14        898.11        897.24        12.70 o                         
   2   1  14        612.43        515.73         5.84 o                         
   3   1  14        389.75        357.82         4.75 o                         
   4   1  14         13.10         12.99         1.79 o                         
   5   1  14          1.28         -0.03         1.40 o                         
   6   1  14         65.87         63.37         2.27 o                         
   7   1  14         64.33         62.83         2.93 o                         
   8   1  14        152.56        158.81         4.08 o                         
   9   1  14         39.07         42.96         2.45 o                         
  10   1  14         19.30         18.53         2.17 o                         
  11   1  14        151.75        155.33         7.50 o                         
   0   2  14         29.12         30.59         1.91 o                         
   1   2  14        488.08        507.26         8.55 o                         
   2   2  14         43.50         42.23         1.77 o                         
   3   2  14         58.17         51.09         1.79 o                         
   4   2  14        109.11        100.49         2.57 o                         
   5   2  14        468.34        424.99         6.83 o                         
   6   2  14        252.95        224.92         4.08 o                         
   7   2  14        275.03        245.98         4.33 o                         
   8   2  14        216.52        233.72         5.29 o                         
   9   2  14        617.04        657.22        13.61 o                         
  10   2  14        549.73        596.02         8.43 o                         
  11   2  14        111.70        114.89         3.17 o                         
   1   3  14        293.29        291.73         4.24 o                         
   2   3  14       1656.03       1608.27        17.06 o                         
   3   3  14          5.73          3.03         1.48 o                         
   4   3  14        387.29        343.58         7.13 o                         
   5   3  14        138.03        131.89         2.70 o                         
   6   3  14        449.21        436.23         6.92 o                         
   7   3  14        244.32        228.72         7.26 o                         
   8   3  14          6.22         12.51         2.57 o                         
   9   3  14        444.07        464.05         7.80 o                         
  10   3  14          6.34         11.15         2.14 o                         
  11   3  14        160.24        161.89         3.62 o                         
   0   4  14        107.21        120.46         3.88 o                         
   1   4  14        444.86        418.86         5.88 o                         
   2   4  14        122.46        125.56         2.65 o                         
   3   4  14       1617.51       1519.02        17.21 o                         
   4   4  14        343.64        368.39         6.71 o                         
   5   4  14        172.12        195.30         3.80 o                         
   6   4  14          8.71         21.52         1.61 o                         
   7   4  14        261.96        275.13         4.72 o                         
   8   4  14         14.38         25.77         2.13 o                         
   9   4  14         51.10         55.76         2.66 o                         
  10   4  14        301.10        302.98         5.41 o                         
  11   4  14         81.18         75.64         4.71 o                         
   1   5  14        143.27        142.35         3.63 o                         
   2   5  14         32.88         29.69         1.70 o                         
   3   5  14       3621.46       3382.23        33.23 o                         
   4   5  14         54.55         44.06         1.97 o                         
   5   5  14        549.79        485.50         6.46 o                         
   6   5  14        435.03        386.85         7.31 o                         
   7   5  14         65.47         68.18         5.22 o                         
   8   5  14          8.00          6.73         1.78 o                         
   9   5  14        220.59        238.20         5.60 o                         
  10   5  14        169.10        147.13         4.93 o                         
  11   5  14          0.17          0.08         1.92 o                         
   0   6  14          6.45          3.70         3.23 o                         
   1   6  14       7165.99       6815.00        62.65 o                         
   2   6  14       1473.71       1330.70        18.47 o                         
   3   6  14         97.20         93.03         3.02 o                         
   4   6  14       1039.10        998.41        10.94 o                         
   5   6  14        235.47        209.25         3.54 o                         
   6   6  14         56.06         55.29         2.04 o                         
   7   6  14       1819.10       1789.65        23.34 o                         
   8   6  14        235.89        219.48         5.03 o                         
   9   6  14        380.65        408.91         8.24 o                         
  10   6  14         51.03         45.48         6.10 o                         
  11   6  14         11.69         12.20         1.81 o                         
   1   7  14        134.63        121.74         3.33 o                         
   2   7  14         66.38         68.86         2.19 o                         
   3   7  14       2169.55       2072.85        27.83 o                         
   4   7  14        355.55        378.89         5.34 o                         
   5   7  14        232.25        247.22         4.51 o                         
   6   7  14         25.49         35.41         1.98 o                         
   7   7  14          0.74          3.49         1.63 o                         
   8   7  14        277.39        319.80         7.43 o                         
   9   7  14          5.37          2.50         2.18 o                         
  10   7  14         28.43         23.46         3.93 o                         
   0   8  14       3578.80       3452.11        46.23 o                         
   1   8  14       1574.40       1569.98        14.24 o                         
   2   8  14        469.99        418.86         4.89 o                         
   3   8  14        192.77        195.14         4.00 o                         
   4   8  14         73.25         61.42         2.43 o                         
   5   8  14        246.88        246.81         4.18 o                         
   6   8  14          0.54          2.10         1.69 o                         
   7   8  14         77.93         78.73         2.69 o                         
   8   8  14        123.32        140.07         3.73 o                         
   9   8  14         65.89         70.71         2.97 o                         
  10   8  14        117.03        110.50         4.76 o                         
   1   9  14        342.83        338.45         4.87 o                         
   2   9  14       1453.81       1478.84        19.13 o                         
   3   9  14       2835.09       2844.75        31.19 o                         
   4   9  14        184.37        154.96         3.60 o                         
   5   9  14        398.48        369.84         6.67 o                         
   6   9  14         20.84         25.00         2.21 o                         
   7   9  14        218.16        243.56         4.23 o                         
   8   9  14         24.07         25.96         2.24 o                         
   9   9  14         14.56         13.19         2.34 o                         
  10   9  14         44.26         43.28         2.38 o                         
   0  10  14        137.33        131.51         4.94 o                         
   1  10  14        223.62        192.24         3.40 o                         
   2  10  14          5.64         12.60         1.80 o                         
   3  10  14          1.22          4.11         1.89 o                         
   4  10  14        220.50        191.87         4.45 o                         
   5  10  14       1170.35       1199.48        19.83 o                         
   6  10  14         16.34         11.15         1.91 o                         
   7  10  14         21.24         17.94         1.89 o                         
   8  10  14        416.58        473.80         7.82 o                         
   9  10  14         22.34         23.61         2.67 o                         
   1  11  14          5.21          8.35         1.58 o                         
   2  11  14        295.08        329.64         6.79 o                         
   3  11  14        133.24        139.18         2.85 o                         
   4  11  14         21.34         19.48         2.07 o                         
   5  11  14         40.39         31.94         2.47 o                         
   6  11  14         84.35         93.18         3.06 o                         
   7  11  14         68.17         69.03         2.39 o                         
   8  11  14        124.21        150.64         5.24 o                         
   9  11  14          5.15          0.15         1.59 o                         
   0  12  14         14.10         27.79         2.62 o                         
   1  12  14        483.65        446.36         6.17 o                         
   2  12  14        109.98         93.28         2.65 o                         
   3  12  14        217.33        264.82        11.12 o                         
   4  12  14         29.40         34.35         2.64 o                         
   5  12  14        399.77        409.70         6.54 o                         
   6  12  14         40.83         37.00         2.06 o                         
   7  12  14        104.35        107.89         2.68 o                         
   8  12  14        250.31        274.81         9.37 o                         
   1  13  14       1046.88       1078.61        11.81 o                         
   2  13  14         37.68         24.38         1.92 o                         
   3  13  14          0.92          1.73         2.12 o                         
   4  13  14          5.60          4.62         2.05 o                         
   5  13  14          8.36          7.83         2.25 o                         
   6  13  14        338.83        358.37         6.31 o                         
   7  13  14         49.19         58.14         2.76 o                         
   8  13  14         21.20         20.14         2.72 o                         
   0  14  14        895.39        883.42        15.41 o                         
   1  14  14          6.06         10.24         1.53 o                         
   2  14  14         59.07         59.96         2.02 o                         
   3  14  14        277.22        270.47         5.73 o                         
   4  14  14         21.64         26.54         2.92 o                         
   5  14  14        283.26        356.92        12.63 o                         
   6  14  14          0.22          1.80         1.38 o                         
   7  14  14         17.14         21.86         1.53 o                         
   1  15  14        155.33        151.38         5.36 o                         
   2  15  14          0.94          2.08         1.90 o                         
   3  15  14         44.70         47.95         2.22 o                         
   4  15  14          8.85          6.45         1.54 o                         
   5  15  14         66.93         67.47         2.13 o                         
   6  15  14         38.57         29.98         4.18 o                         
   0  16  14         24.78         19.93         3.52 o                         
   1  16  14        114.92        118.40         4.16 o                         
   2  16  14          7.07          3.53         1.34 o                         
   3  16  14        132.84        131.88         3.65 o                         
   4  16  14        141.50        154.67         3.89 o                         
   5  16  14         23.70         15.20         1.76 o                         
   1  17  14          4.90          3.62         1.33 o                         
   2  17  14        186.92        173.67         9.82 o                         
   3  17  14         31.64         26.48         3.12 o                         
   1  18  14         61.20         46.82         2.42 o                         
   1   1  15        393.39        373.55         9.61 o                         
   2   1  15         64.39         66.18         2.09 o                         
   3   1  15        571.02        474.41         7.09 o                         
   4   1  15         11.88          8.56         1.51 o                         
   5   1  15         47.28         31.13         1.79 o                         
   6   1  15        550.79        469.68         6.92 o                         
   7   1  15        566.22        601.94        15.92 o                         
   8   1  15          9.35         18.90         2.80 o                         
   9   1  15         44.71         35.99         2.17 o                         
  10   1  15        149.81        153.46         3.86 o                         
  11   1  15         10.77          7.73         2.24 o                         
   0   2  15         22.41         10.66         2.14 o                         
   1   2  15        259.29        239.95         3.56 o                         
   2   2  15          1.73          2.76         1.58 o                         
   3   2  15        102.82        102.12         2.47 o                         
   4   2  15         79.47         78.66         2.29 o                         
   5   2  15         16.18         24.20         1.55 o                         
   6   2  15         60.09         43.41         2.53 o                         
   7   2  15        551.53        523.42         7.34 o                         
   8   2  15         62.85         60.44         2.89 o                         
   9   2  15        100.56        104.87         3.16 o                         
  10   2  15          4.53          4.49         2.16 o                         
  11   2  15        199.77        169.02         3.84 o                         
   1   3  15        760.06        743.73         8.40 o                         
   2   3  15        364.27        352.53         6.01 o                         
   3   3  15         35.11         31.54         1.91 o                         
   4   3  15         35.20         41.26         1.96 o                         
   5   3  15         16.73         13.31         1.59 o                         
   6   3  15        268.22        250.87         4.48 o                         
   7   3  15        183.35        175.40         4.18 o                         
   8   3  15         93.68         94.10         3.16 o                         
   9   3  15         57.17         72.30         3.35 o                         
  10   3  15        233.70        264.37         5.54 o                         
  11   3  15         14.56         12.80         1.51 o                         
   0   4  15          0.41          1.39         3.58 o                         
   1   4  15         35.10         40.35         2.18 o                         
   2   4  15        140.22        122.82         3.03 o                         
   3   4  15         24.08         26.34         1.79 o                         
   4   4  15        763.60        696.28        10.58 o                         
   5   4  15       2008.98       1921.26        33.62 o                         
   6   4  15        258.56        275.97         5.19 o                         
   7   4  15         20.08         18.95         2.09 o                         
   8   4  15        171.75        170.60         3.99 o                         
   9   4  15          6.18         12.19         2.17 o                         
  10   4  15        204.36        213.73         4.41 o                         
  11   4  15          0.60          1.28         1.46 o                         
   1   5  15       2088.14       2004.04        26.45 o                         
   2   5  15        344.06        301.64         4.14 o                         
   3   5  15         17.32         22.12         1.89 o                         
   4   5  15         29.41         28.72         2.03 o                         
   5   5  15         57.72         79.49         2.67 o                         
   6   5  15        465.92        465.28         7.04 o                         
   7   5  15        347.58        309.66        10.62 o                         
   8   5  15         26.42         25.30         2.06 o                         
   9   5  15         80.82         75.70         2.87 o                         
  10   5  15          0.49          0.06         1.59 o                         
   0   6  15       1586.00       1535.70        31.51 o                         
   1   6  15        496.78        480.96         7.24 o                         
   2   6  15       1365.24       1229.82        11.91 o                         
   3   6  15         19.55         15.03         1.92 o                         
   4   6  15        799.55        795.36        10.27 o                         
   5   6  15       1206.77       1169.54        13.87 o                         
   6   6  15        199.05        182.04         3.66 o                         
   7   6  15          0.94          3.88         2.16 o                         
   8   6  15        660.95        753.27        13.65 o                         
   9   6  15        104.14        115.25         5.90 o                         
  10   6  15        111.10        108.29         4.13 o                         
   1   7  15       2233.49       2186.45        26.28 o                         
   2   7  15        178.82        188.07         3.24 o                         
   3   7  15        171.00        164.90         4.13 o                         
   4   7  15        559.34        522.64         9.02 o                         
   5   7  15        191.78        203.11         3.83 o                         
   6   7  15        513.60        489.33         6.19 o                         
   7   7  15        913.05        856.57        21.50 o                         
   8   7  15        407.73        447.19        16.80 o                         
   9   7  15         33.23         38.06         2.34 o                         
  10   7  15          0.14         -0.10         1.99 o                         
   0   8  15        712.68        684.18        13.28 o                         
   1   8  15       1539.86       1446.40        15.83 o                         
   2   8  15       4408.22       4198.33        40.32 o                         
   3   8  15        131.11        106.84         2.69 o                         
   4   8  15        232.54        214.90         4.70 o                         
   5   8  15        583.48        561.31         6.82 o                         
   6   8  15         64.43         60.25         2.21 o                         
   7   8  15         76.79         77.92         2.62 o                         
   8   8  15        167.85        207.20         6.36 o                         
   9   8  15        116.79        135.56         4.59 o                         
  10   8  15        193.22        194.59         4.59 o                         
   1   9  15          9.54         11.08         2.02 o                         
   2   9  15        940.29        910.88        11.79 o                         
   3   9  15       1117.27       1036.66        12.26 o                         
   4   9  15        290.81        285.57         6.21 o                         
   5   9  15        342.75        322.29         7.07 o                         
   6   9  15         44.03         45.19         2.32 o                         
   7   9  15          1.06          1.16         1.71 o                         
   8   9  15          0.01         -0.40         1.71 o                         
   9   9  15          4.22          8.17         1.70 o                         
   0  10  15        824.79        789.18        10.48 o                         
   1  10  15         40.57         51.46         2.31 o                         
   2  10  15         50.42         50.55         2.51 o                         
   3  10  15         65.65         73.96         2.76 o                         
   4  10  15        198.60        205.35         4.24 o                         
   5  10  15          0.38          1.72         1.83 o                         
   6  10  15          0.20          0.73         1.68 o                         
   7  10  15         64.88         75.46         2.44 o                         
   8  10  15         76.47         78.49         4.98 o                         
   9  10  15        150.57        164.11         5.94 o                         
   1  11  15        139.58        125.75         3.38 o                         
   2  11  15         42.11         31.01         1.92 o                         
   3  11  15         62.54         80.91         4.20 o                         
   4  11  15        119.24        117.38         4.85 o                         
   5  11  15         50.64         49.56         2.34 o                         
   6  11  15        279.33        285.55         4.60 o                         
   7  11  15         10.71         14.06         1.72 o                         
   8  11  15        236.21        243.03         5.71 o                         
   0  12  15       1416.10       1557.88        25.04 o                         
   1  12  15        198.65        190.87         3.69 o                         
   2  12  15         43.07         46.13         2.54 o                         
   3  12  15         24.26         15.23         1.78 o                         
   4  12  15        143.68        156.51         3.85 o                         
   5  12  15        180.91        210.68         3.84 o                         
   6  12  15          0.44         -0.51         1.49 o                         
   7  12  15         50.55         52.70         2.62 o                         
   8  12  15         13.47         15.98         1.54 o                         
   1  13  15          9.84         12.24         1.78 o                         
   2  13  15        125.88        131.64         3.63 o                         
   3  13  15         34.34         25.89         2.34 o                         
   4  13  15          1.64          4.39         2.05 o                         
   5  13  15         14.65         14.63         1.73 o                         
   6  13  15         76.24         89.09         4.06 o                         
   7  13  15        211.01        206.90        23.16 o                         
   0  14  15        187.02        223.86        10.87 o                         
   1  14  15         64.50         71.46         3.34 o                         
   2  14  15         30.09         37.39         2.31 o                         
   3  14  15        123.02        126.53         4.41 o                         
   4  14  15        487.89        487.33        10.94 o                         
   5  14  15          7.03          8.97         1.38 o                         
   6  14  15          8.85          7.42         1.57 o                         
   1  15  15        438.76        508.88        14.28 o                         
   2  15  15        216.91        238.83         5.12 o                         
   3  15  15         76.77         85.63         4.03 o                         
   4  15  15        107.61         88.72         3.08 o                         
   5  15  15         19.99         15.07         1.80 o                         
   0  16  15        141.45        171.36         6.75 o                         
   1  16  15          0.37          1.42         1.74 o                         
   2  16  15          6.81          5.16         1.22 o                         
   3  16  15          7.08          4.53         2.37 o                         
   4  16  15         96.59         81.75         3.83 o                         
   1  17  15        143.41        149.51         3.84 o                         
   2  17  15         44.79         46.01         2.52 o                         
   0   0  16         12.36         11.79         2.68 o                         
   1   0  16        398.88        389.11        10.85 o                         
   2   0  16         87.46         99.07         4.38 o                         
   3   0  16        344.39        348.53         9.54 o                         
   4   0  16          0.29          2.34         2.35 o                         
   5   0  16         83.39         67.18         3.12 o                         
   6   0  16         85.34         86.96         9.67 o                         
   7   0  16        673.28        772.98        37.60 o                         
   8   0  16        449.34        488.96        24.41 o                         
   9   0  16         44.16         56.15         4.24 o                         
  10   0  16         58.34         65.33         3.98 o                         
  11   0  16        247.40        199.24         7.05 o                         
   1   1  16        354.94        344.41         5.63 o                         
   2   1  16        222.49        235.93         5.03 o                         
   3   1  16        140.54        137.61         3.16 o                         
   4   1  16       1373.70       1294.21        16.30 o                         
   5   1  16          1.68          1.34         1.57 o                         
   6   1  16         17.99         17.87         2.17 o                         
   7   1  16        215.23        221.05         5.22 o                         
   8   1  16        291.73        332.45         6.31 o                         
   9   1  16         38.85         43.40         2.56 o                         
  10   1  16         47.00         52.38         2.75 o                         
  11   1  16        145.34        118.20         4.63 o                         
   0   2  16       1825.98       1775.44        28.63 o                         
   1   2  16        151.08        149.26         3.27 o                         
   2   2  16       1941.73       1878.21        21.42 o                         
   3   2  16        917.99        872.56        12.66 o                         
   4   2  16        100.53         98.03         2.43 o                         
   5   2  16       1567.19       1523.30        21.47 o                         
   6   2  16        429.35        450.87         7.65 o                         
   7   2  16          2.89          2.91         2.33 o                         
   8   2  16        591.37        621.15        16.08 o                         
   9   2  16          6.83         10.67         1.71 o                         
  10   2  16         70.33         73.35         3.65 o                         
   1   3  16        219.28        197.45         3.57 o                         
   2   3  16         63.22         50.73         2.26 o                         
   3   3  16        395.50        376.89         5.69 o                         
   4   3  16        165.70        151.32         3.42 o                         
   5   3  16        589.41        556.78         8.28 o                         
   6   3  16        134.62        141.77         6.97 o                         
   7   3  16        213.14        231.52         5.47 o                         
   8   3  16          0.31          3.06         1.86 o                         
   9   3  16         14.06         13.98         1.93 o                         
  10   3  16        283.77        306.07         7.47 o                         
   0   4  16         75.53         53.85         3.13 o                         
   1   4  16         47.13         39.62         1.98 o                         
   2   4  16        635.54        586.24         7.78 o                         
   3   4  16        990.87        908.02        12.08 o                         
   4   4  16          1.07          5.54         1.81 o                         
   5   4  16       2496.47       2333.11        46.01 o                         
   6   4  16        164.01        145.94         4.89 o                         
   7   4  16          3.90          4.82         2.64 o                         
   8   4  16        108.06         98.43         3.07 o                         
   9   4  16          4.08          2.83         2.25 o                         
  10   4  16          3.13          3.41         1.59 o                         
   1   5  16          0.35          3.59         1.85 o                         
   2   5  16         12.86         14.15         1.78 o                         
   3   5  16        395.91        407.36         6.30 o                         
   4   5  16       4245.19       3912.18        70.61 o                         
   5   5  16        271.52        254.46         5.99 o                         
   6   5  16         54.32         79.50         3.01 o                         
   7   5  16        125.32        171.33         6.92 o                         
   8   5  16         53.19         48.94         2.13 o                         
   9   5  16         14.93         10.31         1.89 o                         
  10   5  16         60.97         58.29         4.53 o                         
   0   6  16       6735.11       6617.98       121.23 o                         
   1   6  16         45.32         43.36         2.62 o                         
   2   6  16          0.04          1.81         1.74 o                         
   3   6  16        309.83        278.12         4.22 o                         
   4   6  16        653.31        630.43         8.51 o                         
   5   6  16        155.16        160.14         3.56 o                         
   6   6  16        742.39        777.89         9.37 o                         
   7   6  16        739.45        800.45        17.31 o                         
   8   6  16        352.09        406.59        10.93 o                         
   9   6  16        101.03        120.68         4.96 o                         
  10   6  16        171.57        179.73        11.13 o                         
   1   7  16        367.26        339.15         5.36 o                         
   2   7  16        761.15        729.05        10.34 o                         
   3   7  16        102.02        103.80         2.79 o                         
   4   7  16        333.09        341.65        10.60 o                         
   5   7  16          4.93          6.13         1.90 o                         
   6   7  16         33.72         48.71         2.60 o                         
   7   7  16         25.89         31.28         2.36 o                         
   8   7  16          5.09          7.18         1.95 o                         
   9   7  16          7.90          9.09         1.97 o                         
  10   7  16          0.08         -0.70         1.81 o                         
   0   8  16        516.32        440.44        11.74 o                         
   1   8  16       1051.99       1040.60        12.07 o                         
   2   8  16        872.99        904.96        13.30 o                         
   3   8  16         96.65         74.91         2.77 o                         
   4   8  16          7.39         12.51         2.26 o                         
   5   8  16          2.18          8.00         2.08 o                         
   6   8  16        288.30        319.27         5.64 o                         
   7   8  16        317.19        352.51         8.08 o                         
   8   8  16          0.08          1.69         2.08 o                         
   9   8  16        158.32        150.37         3.77 o                         
   1   9  16       1975.76       1931.21        24.44 o                         
   2   9  16        478.22        474.39         9.27 o                         
   3   9  16        400.56        398.94         9.16 o                         
   4   9  16        528.47        555.73         9.66 o                         
   5   9  16        114.73        116.25         3.80 o                         
   6   9  16         18.67         20.13         1.80 o                         
   7   9  16          0.04          1.75         1.46 o                         
   8   9  16          5.80          4.84         1.88 o                         
   9   9  16         30.07         31.49         2.16 o                         
   0  10  16        175.53        174.84         4.82 o                         
   1  10  16         95.92         79.99         3.21 o                         
   2  10  16          7.57         14.27         2.28 o                         
   3  10  16         65.41         74.47         3.37 o                         
   4  10  16         25.09         20.57         2.04 o                         
   5  10  16          5.36          6.60         1.58 o                         
   6  10  16         64.14         75.11         2.95 o                         
   7  10  16          4.65          8.12         1.43 o                         
   8  10  16         94.48         92.53         3.48 o                         
   1  11  16        144.84        159.39         3.02 o                         
   2  11  16        588.92        629.52        15.16 o                         
   3  11  16        140.15        146.56         3.26 o                         
   4  11  16          4.54          7.18         1.84 o                         
   5  11  16         44.07         45.39         2.03 o                         
   6  11  16        167.99        181.40         6.73 o                         
   7  11  16        182.79        174.89         5.74 o                         
   8  11  16         78.84         73.99         7.20 o                         
   0  12  16          2.51          2.64         2.23 o                         
   1  12  16          2.95          8.25         1.52 o                         
   2  12  16        116.71        132.85         3.34 o                         
   3  12  16        139.56        122.62         4.66 o                         
   4  12  16          0.58          3.04         1.93 o                         
   5  12  16        335.61        367.88         5.74 o                         
   6  12  16          5.45          7.28         1.38 o                         
   7  12  16        230.71        280.90         9.16 o                         
   1  13  16          0.28          0.57         1.62 o                         
   2  13  16        177.43        186.33         4.42 o                         
   3  13  16          9.24          9.16         2.80 o                         
   4  13  16          2.95          1.00         1.30 o                         
   5  13  16         82.67         92.83         3.21 o                         
   6  13  16          2.18          1.59         1.70 o                         
   7  13  16         14.68          6.04         1.51 o                         
   0  14  16        384.67        405.02        11.58 o                         
   1  14  16         51.92         55.45         2.17 o                         
   2  14  16        261.81        281.95        12.77 o                         
   3  14  16         13.95         14.24         1.87 o                         
   4  14  16        103.96         98.56         7.35 o                         
   5  14  16          4.40          5.64         1.55 o                         
   6  14  16          3.87          1.01         1.81 o                         
   1  15  16         27.04         32.42         3.02 o                         
   2  15  16         18.13         19.28         1.69 o                         
   3  15  16         42.19         36.50         2.14 o                         
   5  15  16          5.93          2.52         1.31 o                         
   0  16  16          2.58         12.89         2.42 o                         
   1  16  16        442.76        482.96        14.20 o                         
   2  16  16        560.93        517.53        18.63 o                         
   3  16  16          4.77          3.12         2.11 o                         
   1   1  17       1109.91       1104.00        14.70 o                         
   2   1  17       2246.40       2232.57        35.94 o                         
   3   1  17          3.18          3.13         2.16 o                         
   4   1  17        534.03        548.20         6.52 o                         
   5   1  17        210.49        256.97         4.48 o                         
   6   1  17         27.35         23.47         2.83 o                         
   7   1  17        313.82        383.93         7.68 o                         
   8   1  17          3.51          0.72         2.60 o                         
   9   1  17         62.30         75.23         4.33 o                         
  10   1  17        180.16        222.26         6.64 o                         
   0   2  17       2054.21       1928.59        26.89 o                         
   1   2  17        960.01        932.20        11.71 o                         
   2   2  17        196.52        185.88         3.98 o                         
   3   2  17        534.51        495.63         8.87 o                         
   4   2  17          6.66          3.93         1.57 o                         
   5   2  17         68.34         76.18         2.36 o                         
   6   2  17        101.01         93.25         3.61 o                         
   7   2  17         27.31         42.24         3.43 o                         
   8   2  17        210.01        254.45         4.64 o                         
   9   2  17         26.83         33.34         2.01 o                         
  10   2  17         12.17         15.59         1.33 o                         
   1   3  17        513.36        483.67         6.68 o                         
   2   3  17       1171.84       1174.68        11.15 o                         
   3   3  17       1620.92       1582.03        15.15 o                         
   4   3  17        103.19         99.73         2.49 o                         
   5   3  17          3.04          8.51         2.26 o                         
   6   3  17         10.08          8.32         2.68 o                         
   7   3  17         72.43         65.89         3.81 o                         
   8   3  17        163.00        167.39         4.25 o                         
   9   3  17        287.50        322.49         6.35 o                         
  10   3  17         37.26         28.43         1.86 o                         
   0   4  17        516.17        457.41        21.50 o                         
   1   4  17        507.28        474.57         6.42 o                         
   2   4  17        110.17        104.21         2.33 o                         
   3   4  17          1.13          3.59         1.61 o                         
   4   4  17        197.91        193.80         4.45 o                         
   5   4  17        626.91        629.88        10.52 o                         
   6   4  17        287.84        259.81         5.13 o                         
   7   4  17         55.61         55.61         3.94 o                         
   8   4  17        390.91        446.98         7.02 o                         
   9   4  17         11.64         16.10         1.76 o                         
  10   4  17        143.47        106.32         4.93 o                         
   1   5  17        449.32        436.55         7.35 o                         
   2   5  17        456.67        446.81         5.10 o                         
   3   5  17        957.49        869.77        10.76 o                         
   4   5  17       1016.98        982.27        15.52 o                         
   5   5  17       1060.92       1024.41        15.62 o                         
   6   5  17         51.94         66.90         3.38 o                         
   7   5  17         25.95         22.00         7.05 o                         
   8   5  17        142.17        134.03         3.81 o                         
   9   5  17         74.16         76.45         3.01 o                         
  10   5  17         41.39         30.81         2.62 o                         
   0   6  17        410.06        349.55         9.73 o                         
   1   6  17          6.13          4.94         1.57 o                         
   2   6  17         23.45         22.43         1.62 o                         
   3   6  17         61.00         57.13         1.94 o                         
   4   6  17         18.20         20.85         2.62 o                         
   5   6  17         19.38         25.89         2.46 o                         
   6   6  17         69.30         73.63         2.60 o                         
   7   6  17        108.01        118.22         4.78 o                         
   8   6  17        416.93        451.26        16.21 o                         
   9   6  17        100.46        125.52         4.28 o                         
   1   7  17       1051.75       1060.07        13.04 o                         
   2   7  17        362.49        362.83         6.43 o                         
   3   7  17        590.59        560.24         9.02 o                         
   4   7  17         21.45         16.01         2.78 o                         
   5   7  17        317.33        330.53         5.90 o                         
   6   7  17         44.44         45.63         2.75 o                         
   7   7  17        274.22        277.95         7.86 o                         
   8   7  17         12.42          9.46         2.09 o                         
   9   7  17         25.92         26.83         1.89 o                         
   0   8  17        182.79        184.23         8.00 o                         
   1   8  17         37.74         44.59         2.45 o                         
   2   8  17       3428.66       3271.63        42.38 o                         
   3   8  17          0.75          1.40         2.86 o                         
   4   8  17         77.81         87.33         4.59 o                         
   5   8  17         88.79         89.06         3.01 o                         
   6   8  17         56.87         64.77         2.70 o                         
   7   8  17         48.44         58.07         2.79 o                         
   8   8  17        313.10        331.75         6.42 o                         
   9   8  17         51.86         37.79         2.06 o                         
   1   9  17         89.59        107.76         3.75 o                         
   2   9  17         50.08         59.49         3.08 o                         
   3   9  17         38.05         40.70         2.90 o                         
   4   9  17          0.15          2.78         2.07 o                         
   5   9  17          0.86          3.33         1.88 o                         
   6   9  17        269.57        274.19         5.40 o                         
   7   9  17        143.42        145.07         8.61 o                         
   8   9  17          2.58          0.75         1.63 o                         
   0  10  17        616.13        648.72        10.57 o                         
   1  10  17         86.55        101.83         2.86 o                         
   2  10  17        285.51        270.62         7.51 o                         
   3  10  17          6.61          5.34         1.86 o                         
   4  10  17          4.55          5.11         1.46 o                         
   5  10  17         70.35         82.76         3.18 o                         
   6  10  17        419.33        435.40        13.04 o                         
   7  10  17         16.99         15.89         1.57 o                         
   8  10  17         63.36         42.84         2.15 o                         
   1  11  17         55.74         74.65         1.99 o                         
   2  11  17        268.04        296.94         8.71 o                         
   3  11  17         18.15         26.65         2.13 o                         
   4  11  17        231.14        230.90         4.96 o                         
   5  11  17         72.22         89.41         3.10 o                         
   6  11  17        561.34        583.43         9.61 o                         
   7  11  17          0.00         -0.78         1.83 o                         
   0  12  17        243.97        281.90         5.52 o                         
   1  12  17        124.49        147.11         2.98 o                         
   2  12  17          2.52          2.22         2.51 o                         
   3  12  17          1.79          1.69         1.57 o                         
   4  12  17         64.15         78.75         2.16 o                         
   5  12  17        314.84        328.31         5.66 o                         
   6  12  17         69.09         70.37         2.53 o                         
   7  12  17         93.54         56.88         2.92 o                         
   1  13  17        502.92        582.99         9.50 o                         
   2  13  17         41.22         50.94         2.52 o                         
   3  13  17          0.07          0.48         1.38 o                         
   4  13  17         39.68         41.93         2.02 o                         
   5  13  17          0.08          0.20         2.19 o                         
   6  13  17        312.57        226.33         7.45 o                         
   0  14  17        193.97        223.81         6.09 o                         
   1  14  17         10.92         12.43         1.57 o                         
   2  14  17         14.02         20.06         3.42 o                         
   3  14  17          6.38          8.77         1.44 o                         
   4  14  17         27.22         27.86         7.15 o                         
   5  14  17         38.54         38.56         2.82 o                         
   1  15  17        438.25        484.47        14.40 o                         
   2  15  17        301.75        321.26         5.85 o                         
   3  15  17          4.64          3.83         1.61 o                         
   0  16  17        860.05        801.31        21.34 o                         
   0   0  18       1028.38       1011.83        41.28 o                         
   1   0  18        185.37        191.02         6.97 o                         
   2   0  18       1469.97       1416.00        24.07 o                         
   3   0  18          0.02          1.32         3.63 o                         
   4   0  18          0.12          1.13         3.54 o                         
   5   0  18        355.23        396.01        12.02 o                         
   6   0  18        152.24        148.68         5.42 o                         
   7   0  18        828.05        842.16        15.20 o                         
   8   0  18         84.80         72.62         6.04 o                         
   9   0  18        497.66        555.13        19.98 o                         
  10   0  18         24.43         15.40         2.32 o                         
   1   1  18          0.02          1.18         1.96 o                         
   2   1  18          5.30          8.38         2.60 o                         
   3   1  18        172.56        171.53         3.87 o                         
   4   1  18        208.31        195.02         3.72 o                         
   5   1  18        182.65        184.64         5.03 o                         
   6   1  18         28.39         42.64         2.73 o                         
   7   1  18        129.40        161.13         6.10 o                         
   8   1  18        175.26        194.65         6.20 o                         
   9   1  18          2.69          5.65         1.87 o                         
   0   2  18       1462.70       1416.17        32.66 o                         
   1   2  18        510.88        530.80         8.41 o                         
   2   2  18       3015.24       2908.61        29.84 o                         
   3   2  18          0.54          0.96         1.86 o                         
   4   2  18         88.11         87.00         2.45 o                         
   5   2  18        357.00        368.35         5.81 o                         
   6   2  18          0.01          4.06         2.84 o                         
   7   2  18        545.91        630.87        14.52 o                         
   8   2  18         17.94         24.25         2.02 o                         
   9   2  18         53.93         47.40         2.27 o                         
   1   3  18         50.52         45.59         3.02 o                         
   2   3  18        523.54        501.60         6.54 o                         
   3   3  18         36.71         30.54         2.15 o                         
   4   3  18        103.41         95.18         2.68 o                         
   5   3  18        112.65        110.36         5.43 o                         
   6   3  18        943.19        949.10        20.57 o                         
   7   3  18        398.89        429.67        12.69 o                         
   8   3  18        118.91        121.62         3.56 o                         
   9   3  18          4.77          7.10         1.51 o                         
   0   4  18       2091.22       2110.95        82.36 o                         
   1   4  18       1104.58       1074.17        19.97 o                         
   2   4  18         10.41          9.81         1.73 o                         
   3   4  18        158.43        144.99         3.03 o                         
   4   4  18         56.25         57.38         2.43 o                         
   5   4  18        455.76        469.19         7.51 o                         
   6   4  18          3.07          5.00         2.01 o                         
   7   4  18         59.27         67.42         4.02 o                         
   8   4  18         89.30         83.08         2.86 o                         
   9   4  18          4.34          2.38         1.73 o                         
   1   5  18        155.27        146.11         4.29 o                         
   2   5  18        108.66        115.31         2.63 o                         
   3   5  18        301.01        283.73         4.71 o                         
   4   5  18          0.25          2.95         1.90 o                         
   5   5  18          1.59          3.04         2.18 o                         
   6   5  18        188.34        222.97         5.76 o                         
   7   5  18         45.27         47.06         3.01 o                         
   8   5  18         38.48         48.28         4.68 o                         
   9   5  18          2.72          6.00         2.06 o                         
   0   6  18        587.06        561.40        35.89 o                         
   1   6  18        153.04        140.18         3.69 o                         
   2   6  18         96.28         98.81         3.09 o                         
   3   6  18          3.21          4.25         2.20 o                         
   4   6  18         47.92         40.02         2.84 o                         
   5   6  18         45.36         45.20         2.47 o                         
   6   6  18         94.75        106.97         3.34 o                         
   7   6  18        100.71        108.09         4.08 o                         
   8   6  18        143.44        128.41        12.74 o                         
   9   6  18        652.71        593.20        16.31 o                         
   1   7  18        196.71        193.16         5.81 o                         
   2   7  18         64.63         72.36         2.37 o                         
   3   7  18        406.06        402.90         7.70 o                         
   4   7  18          1.26          1.46         2.22 o                         
   5   7  18         78.68         86.46         3.47 o                         
   6   7  18         44.27         50.37         2.93 o                         
   7   7  18         12.19          8.40         1.62 o                         
   8   7  18        115.30        138.13         4.46 o                         
   0   8  18         57.64         69.28         5.18 o                         
   1   8  18         43.61         38.84         2.83 o                         
   2   8  18        168.49        181.79         4.27 o                         
   3   8  18         54.84         49.53         2.33 o                         
   4   8  18        154.23        176.84         5.22 o                         
   5   8  18        214.38        223.98         5.01 o                         
   6   8  18         52.98         53.76         2.47 o                         
   7   8  18         20.06         29.58         1.95 o                         
   8   8  18          0.01          0.24         1.53 o                         
   1   9  18         98.13        100.51         3.63 o                         
   2   9  18         36.43         40.23         2.51 o                         
   3   9  18       1053.54       1083.55        21.36 o                         
   4   9  18        257.49        307.95         6.81 o                         
   5   9  18        173.27        192.52         4.51 o                         
   6   9  18        462.47        545.71        25.39 o                         
   7   9  18          6.21          6.46         1.78 o                         
   8   9  18         37.63         19.13         2.32 o                         
   0  10  18          3.50          2.71         2.34 o                         
   1  10  18        297.89        310.95         4.68 o                         
   2  10  18        143.12        167.98         3.86 o                         
   3  10  18        381.52        397.98         8.47 o                         
   4  10  18         35.67         33.30         2.30 o                         
   5  10  18        152.97        152.62         3.74 o                         
   6  10  18         58.57         67.12         2.65 o                         
   7  10  18          5.48          4.33         2.62 o                         
   1  11  18         18.09         15.74         1.53 o                         
   2  11  18        128.75        145.16         3.41 o                         
   3  11  18         46.60         49.19         2.06 o                         
   4  11  18         13.45         16.72         1.84 o                         
   5  11  18         42.08         46.10         1.95 o                         
   6  11  18          5.94          6.48         1.65 o                         
   0  12  18        513.92        553.84         8.76 o                         
   1  12  18        246.12        293.40         5.51 o                         
   2  12  18          8.23          8.29         1.73 o                         
   3  12  18        147.84        162.30         5.94 o                         
   4  12  18        464.99        550.75         9.53 o                         
   5  12  18          4.52          3.12         1.64 o                         
   6  12  18         50.43         41.18         2.82 o                         
   1  13  18        140.41        176.17         4.38 o                         
   2  13  18         13.45         14.30         1.57 o                         
   3  13  18        102.20         80.75         3.98 o                         
   4  13  18         70.08         71.29         3.22 o                         
   5  13  18         37.68         24.55         3.02 o                         
   0  14  18        170.19        204.28         7.55 o                         
   1  14  18          2.56          5.30         1.67 o                         
   2  14  18          0.00          0.32         1.62 o                         
   3  14  18          2.09          1.01         1.61 o                         
   4  14  18        289.49        244.75         7.65 o                         
   1  15  18          2.26          2.82         1.02 o                         
   2  15  18         10.57          7.45         1.41 o                         
   1   1  19        137.84        148.44         4.18 o                         
   2   1  19       2189.79       2222.03        31.49 o                         
   3   1  19         10.11         15.78         2.72 o                         
   4   1  19          4.25          2.86         2.21 o                         
   5   1  19          9.46         19.77         2.71 o                         
   6   1  19        429.53        432.20         7.15 o                         
   7   1  19        622.17        715.42        15.46 o                         
   8   1  19        609.90        712.97        12.08 o                         
   9   1  19         94.11         84.54         6.90 o                         
   0   2  19        165.59        169.81         6.15 o                         
   1   2  19         60.32         58.54         2.73 o                         
   2   2  19       1059.08       1049.91        13.46 o                         
   3   2  19        424.08        446.85         5.92 o                         
   4   2  19        319.30        324.56         4.47 o                         
   5   2  19        212.17        256.02        19.13 o                         
   6   2  19         12.94         14.30         2.47 o                         
   7   2  19         22.06         29.89         2.65 o                         
   8   2  19        148.35        150.27         3.75 o                         
   9   2  19         31.26         32.13         1.84 o                         
   1   3  19         46.69         42.59         2.36 o                         
   2   3  19        142.08        149.58         3.51 o                         
   3   3  19        368.07        354.53         5.07 o                         
   4   3  19          0.06          1.06         1.98 o                         
   5   3  19         30.25         25.58         3.51 o                         
   6   3  19        167.98        189.03         4.78 o                         
   7   3  19         71.54         69.16         6.00 o                         
   8   3  19        583.38        647.58        14.75 o                         
   9   3  19         36.52         31.54         3.07 o                         
   0   4  19       2114.81       2021.90       167.48 o                         
   1   4  19         26.14         26.27         2.08 o                         
   2   4  19         50.36         54.79         2.68 o                         
   3   4  19          1.04          5.07         1.79 o                         
   4   4  19          1.68         -0.55         1.77 o                         
   5   4  19        150.14        159.37         3.83 o                         
   6   4  19          5.38          8.66         2.36 o                         
   7   4  19        144.00        159.17         4.98 o                         
   8   4  19          3.38          5.70         1.46 o                         
   9   4  19         27.83         33.01         1.81 o                         
   1   5  19         43.84         40.62         2.12 o                         
   2   5  19       2674.57       2747.69        28.72 o                         
   3   5  19        696.61        668.67         8.85 o                         
   4   5  19         86.81         81.28         3.10 o                         
   5   5  19         61.56         63.29         3.12 o                         
   6   5  19          7.73         10.77         4.63 o                         
   7   5  19          4.34          4.62         2.20 o                         
   8   5  19         96.86         93.24         7.51 o                         
   0   6  19        363.96        335.26         8.82 o                         
   1   6  19        374.45        387.92        10.89 o                         
   2   6  19         27.48         37.01         2.20 o                         
   3   6  19          0.01          0.70         2.24 o                         
   4   6  19          2.15          1.80         2.33 o                         
   5   6  19         47.32         56.77         2.98 o                         
   6   6  19         24.54         24.18         2.87 o                         
   7   6  19         16.66         18.60         2.26 o                         
   8   6  19          1.49          2.93         1.58 o                         
   1   7  19        311.19        325.93         8.81 o                         
   2   7  19        835.44        879.48        11.84 o                         
   3   7  19         27.64         31.22         3.94 o                         
   4   7  19        141.44        166.90         4.44 o                         
   5   7  19        281.72        273.07         5.45 o                         
   6   7  19          1.16          0.62         1.59 o                         
   7   7  19         57.28         54.09         2.28 o                         
   8   7  19        117.99         91.11         4.53 o                         
   0   8  19         42.95         33.24         6.49 o                         
   1   8  19          0.01          2.34         1.97 o                         
   2   8  19        365.99        378.90         9.57 o                         
   3   8  19          9.95          6.90         2.15 o                         
   4   8  19        273.52        270.66         8.69 o                         
   5   8  19         78.93         70.51         3.70 o                         
   6   8  19        142.00        125.73         3.46 o                         
   7   8  19         87.05         85.95         4.60 o                         
   1   9  19         97.41        104.15         2.86 o                         
   2   9  19        405.24        424.23         9.90 o                         
   3   9  19         22.77         26.43         2.27 o                         
   4   9  19         64.69         73.18         2.83 o                         
   5   9  19         85.43        102.11         3.57 o                         
   6   9  19          3.83          3.36         1.84 o                         
   7   9  19          5.64          3.27         1.66 o                         
   0  10  19        219.35        263.86         5.47 o                         
   1  10  19          4.27          5.43         1.46 o                         
   2  10  19         15.60         18.42         1.68 o                         
   3  10  19         47.50         49.93         3.07 o                         
   4  10  19        203.31        209.79         7.86 o                         
   5  10  19         76.61         73.23         3.67 o                         
   6  10  19          0.44         -0.70         1.96 o                         
   1  11  19         90.66         81.88         2.11 o                         
   2  11  19        226.01        237.52         9.58 o                         
   3  11  19         61.32         45.00         2.62 o                         
   4  11  19         11.21         13.25         2.02 o                         
   5  11  19         28.60         26.08         1.94 o                         
   6  11  19          0.38         -0.10         1.71 o                         
   0  12  19        331.27        362.24         8.40 o                         
   1  12  19          1.22          3.03         1.47 o                         
   2  12  19        132.44        138.41         4.09 o                         
   3  12  19         15.81         24.12         3.22 o                         
   4  12  19         76.85         78.99         2.88 o                         
   1  13  19         11.99         14.71         1.31 o                         
   2  13  19        156.38        145.21         4.23 o                         
   3  13  19          0.14         -1.61         1.91 o                         
   4  13  19        229.67        184.14         6.04 o                         
   0  14  19          0.58          1.51         1.61 o                         
   1  14  19         11.19         10.77         1.81 o                         
   0   0  20       1390.04       1424.11        41.78 o                         
   1   0  20        219.72        234.40         8.90 o                         
   2   0  20        925.39        985.38        17.47 o                         
   3   0  20       1133.52       1171.06        20.46 o                         
   4   0  20       1243.05       1253.44        26.19 o                         
   5   0  20        320.05        315.07         8.76 o                         
   6   0  20        166.08        156.12         6.19 o                         
   7   0  20       1149.62       1268.22        53.51 o                         
   8   0  20         71.13         78.16         6.14 o                         
   1   1  20        388.77        394.97        12.39 o                         
   2   1  20       1265.83       1276.84        27.81 o                         
   3   1  20         88.18         95.13         3.35 o                         
   4   1  20        404.28        394.34         6.38 o                         
   5   1  20         15.02         22.19         2.54 o                         
   6   1  20         60.79         65.81         4.01 o                         
   7   1  20         24.18         35.16         3.84 o                         
   8   1  20         63.94         84.91         4.98 o                         
   0   2  20       1273.55       1331.99        39.26 o                         
   1   2  20        262.95        269.50         6.67 o                         
   2   2  20        498.09        504.95         7.45 o                         
   3   2  20        371.57        345.26         5.66 o                         
   4   2  20        795.77        817.67         8.87 o                         
   5   2  20        921.41       1009.95        16.98 o                         
   6   2  20        576.83        649.33        10.35 o                         
   7   2  20          0.04          2.45         1.60 o                         
   8   2  20         90.86         78.68         3.72 o                         
   1   3  20       1288.25       1349.05        16.55 o                         
   2   3  20          7.08          7.30         2.21 o                         
   3   3  20          0.65          1.61         1.90 o                         
   4   3  20       1186.37       1266.14        20.23 o                         
   5   3  20        184.30        183.38         5.52 o                         
   6   3  20         44.15         47.92         2.44 o                         
   7   3  20          3.95          5.94         1.73 o                         
   8   3  20         66.36         59.16         3.34 o                         
   0   4  20         99.17         80.44         5.08 o                         
   1   4  20          2.09          3.29         1.73 o                         
   2   4  20         11.27          9.58         2.14 o                         
   3   4  20         22.32         20.79         1.85 o                         
   4   4  20        141.76        142.69         4.03 o                         
   5   4  20          0.21          1.85         2.47 o                         
   6   4  20         43.85         63.70         2.99 o                         
   7   4  20         34.18         30.29         1.89 o                         
   8   4  20        135.46        129.80         3.77 o                         
   1   5  20        250.49        237.90         4.99 o                         
   2   5  20         10.64         13.11         2.20 o                         
   3   5  20         32.53         28.37         2.20 o                         
   4   5  20        145.88        151.52         4.72 o                         
   5   5  20         82.63         81.84         3.33 o                         
   6   5  20         45.86         44.68         3.53 o                         
   7   5  20        122.20        119.57         7.86 o                         
   8   5  20         10.89          7.35         2.32 o                         
   0   6  20        222.93        195.41         7.92 o                         
   1   6  20        220.12        225.60         6.12 o                         
   2   6  20          0.30          2.66         1.71 o                         
   3   6  20         65.11         69.70         3.29 o                         
   4   6  20         56.27         63.88         2.99 o                         
   5   6  20         80.93         91.94         3.15 o                         
   6   6  20        308.43        295.37         9.36 o                         
   7   6  20         22.25         20.74         2.05 o                         
   1   7  20         18.90         20.86         1.79 o                         
   2   7  20        330.29        351.11        13.65 o                         
   3   7  20         41.65         46.60         2.74 o                         
   4   7  20          0.26          1.06         2.56 o                         
   5   7  20         31.63         33.62         2.41 o                         
   6   7  20          0.81          4.56         2.72 o                         
   7   7  20         37.43         38.87         2.52 o                         
   0   8  20        144.87        159.94         6.80 o                         
   1   8  20         23.04         21.19         1.98 o                         
   2   8  20        526.95        548.60         8.66 o                         
   3   8  20          3.47         10.11         2.51 o                         
   4   8  20         27.72         27.39         2.15 o                         
   5   8  20        165.96        185.07         6.29 o                         
   6   8  20         20.77         22.25         3.93 o                         
   1   9  20          2.04          2.87         1.39 o                         
   2   9  20          8.16         12.58         1.41 o                         
   3   9  20        210.91        256.65         4.08 o                         
   4   9  20        314.25        331.95         6.51 o                         
   5   9  20         32.89         28.07         2.20 o                         
   6   9  20         13.92         12.47         1.88 o                         
   0  10  20         58.60         77.78         2.82 o                         
   1  10  20         13.64         20.74         1.44 o                         
   2  10  20         75.41         75.74         4.06 o                         
   3  10  20         42.03         42.37         1.92 o                         
   4  10  20         47.31         56.45         4.63 o                         
   5  10  20        297.41        271.57         6.40 o                         
   1  11  20         36.93         53.82         1.64 o                         
   2  11  20          6.89          8.69         1.38 o                         
   3  11  20         55.51         66.08         4.94 o                         
   4  11  20       1124.83       1177.74        20.32 o                         
   0  12  20       1709.33       1906.22        35.20 o                         
   1  12  20          1.26          3.96         1.12 o                         
   2  12  20        368.26        417.23        19.88 o                         
   3  12  20        165.05        153.54         5.94 o                         
   1  13  20        115.02        103.50         4.03 o                         
   2  13  20        151.54        106.72         4.03 o                         
   1   1  21        251.48        259.80         6.36 o                         
   2   1  21        128.50        145.70         4.43 o                         
   3   1  21        264.99        261.46         4.27 o                         
   4   1  21        165.35        158.82         3.89 o                         
   5   1  21       1160.92       1204.54        20.26 o                         
   6   1  21        188.53        209.03         4.42 o                         
   7   1  21        257.55        301.02         4.95 o                         
   0   2  21          9.83         11.34         3.15 o                         
   1   2  21        143.04        133.63         4.69 o                         
   2   2  21        281.74        304.61         7.55 o                         
   3   2  21         28.00         29.98         2.26 o                         
   4   2  21         34.00         33.82         2.80 o                         
   5   2  21         11.72         16.41         2.35 o                         
   6   2  21         43.32         47.46         3.04 o                         
   7   2  21        222.21        257.40         4.61 o                         
   1   3  21        641.29        695.05        11.51 o                         
   2   3  21        456.01        462.45         8.43 o                         
   3   3  21         11.05          9.11         1.97 o                         
   4   3  21        284.37        299.04         7.82 o                         
   5   3  21          6.05          6.28         1.85 o                         
   6   3  21          1.11          2.95         1.69 o                         
   7   3  21         66.50         67.70         4.13 o                         
   0   4  21        817.87        791.97        23.93 o                         
   1   4  21          4.77          7.71         2.06 o                         
   2   4  21        935.32        963.06        15.20 o                         
   3   4  21         70.60         60.52         3.07 o                         
   4   4  21         62.39         69.91         3.81 o                         
   5   4  21         44.53         42.00         3.09 o                         
   6   4  21         19.31         26.88         2.41 o                         
   7   4  21        125.73        137.87         4.02 o                         
   1   5  21        168.41        168.09         4.30 o                         
   2   5  21         46.31         44.42         2.42 o                         
   3   5  21         29.37         31.19         3.32 o                         
   4   5  21         84.56         90.04         4.61 o                         
   5   5  21         68.76         62.51        11.78 o                         
   6   5  21         17.74         16.35         2.10 o                         
   7   5  21          3.92          3.47         1.54 o                         
   0   6  21          5.06          5.03         2.27 o                         
   1   6  21         22.54         16.60         1.61 o                         
   2   6  21         21.31         16.51         1.97 o                         
   3   6  21        271.35        269.70         6.24 o                         
   4   6  21          0.17          1.81         2.84 o                         
   5   6  21        228.64        247.27         9.97 o                         
   6   6  21         26.85         18.42         3.52 o                         
   1   7  21          3.82          3.05         1.37 o                         
   2   7  21         31.81         26.06         2.36 o                         
   3   7  21         17.02         18.54         2.08 o                         
   4   7  21          2.69          1.53         2.17 o                         
   5   7  21        149.11        137.93         4.70 o                         
   6   7  21         29.32         26.88         2.92 o                         
   0   8  21         86.11         63.84         3.03 o                         
   1   8  21        150.80        137.98         6.68 o                         
   2   8  21         12.10          8.30         1.60 o                         
   3   8  21         19.64         22.70         1.63 o                         
   4   8  21          1.53          2.07         1.43 o                         
   5   8  21        143.70        158.88        21.04 o                         
   6   8  21         97.89         80.04         3.83 o                         
   1   9  21         88.84         75.42         5.24 o                         
   2   9  21         20.53         26.88         1.49 o                         
   3   9  21        148.65        149.12         6.88 o                         
   4   9  21        107.25         96.05         4.93 o                         
   5   9  21         87.63         77.13        10.02 o                         
   0  10  21        881.58        971.90        18.29 o                         
   1  10  21        117.10        102.34         3.41 o                         
   2  10  21        138.07        146.68         4.08 o                         
   3  10  21          0.04          1.37         1.44 o                         
   4  10  21         89.62         73.22        14.40 o                         
   1  11  21         59.22         46.38         2.21 o                         
   2  11  21        317.10        312.01         9.77 o                         
   0   0  22       1116.71       1152.33        35.39 o                         
   1   0  22         77.32         68.71         4.78 o                         
   2   0  22        142.51        171.25         7.50 o                         
   3   0  22        397.30        429.41         8.59 o                         
   4   0  22        149.99        159.17         6.75 o                         
   5   0  22        204.88        219.91         6.23 o                         
   6   0  22        317.70        307.27        10.47 o                         
   7   0  22        500.85        399.60        11.88 o                         
   1   1  22         15.55         10.12         3.05 o                         
   2   1  22         13.52         16.30         3.05 o                         
   3   1  22        382.46        381.87         6.79 o                         
   4   1  22          5.36          4.49         2.62 o                         
   5   1  22        195.33        191.25         5.19 o                         
   6   1  22        161.71        156.41        17.32 o                         
   7   1  22          1.18          1.41         1.81 o                         
   0   2  22       1627.77       1639.11        35.27 o                         
   1   2  22         43.46         29.25         2.26 o                         
   2   2  22        113.02        117.74         3.51 o                         
   3   2  22        252.79        258.01         4.70 o                         
   4   2  22         96.63        102.68         3.80 o                         
   5   2  22          6.53          7.54         2.30 o                         
   6   2  22          3.51          4.69         1.68 o                         
   1   3  22         20.04         16.48         2.07 o                         
   2   3  22        129.90        144.16         3.18 o                         
   3   3  22        889.91        986.46        14.22 o                         
   4   3  22         69.09         75.70         3.79 o                         
   5   3  22        292.18        301.83        12.79 o                         
   6   3  22         35.43         26.96         1.90 o                         
   0   4  22        371.84        374.38        10.29 o                         
   1   4  22        195.78        204.38         4.91 o                         
   2   4  22        145.19        147.74         5.49 o                         
   3   4  22        239.52        250.77         5.83 o                         
   4   4  22        236.71        240.43        22.15 o                         
   5   4  22        186.46        253.61         9.77 o                         
   6   4  22         52.39         45.58         2.50 o                         
   1   5  22          8.78          9.49         2.81 o                         
   2   5  22         40.48         48.32         2.71 o                         
   3   5  22         53.18         57.08         4.25 o                         
   4   5  22          0.72          2.18         2.19 o                         
   5   5  22         97.19         98.21        19.68 o                         
   6   5  22        163.54        160.18         6.14 o                         
   0   6  22        261.38        279.26        10.92 o                         
   1   6  22          0.03          1.32         2.14 o                         
   2   6  22        222.26        258.69         6.94 o                         
   3   6  22        113.11        141.27         4.98 o                         
   4   6  22         74.65         59.85         2.68 o                         
   5   6  22         20.22         17.41         2.04 o                         
   1   7  22         14.48         10.05         2.01 o                         
   2   7  22         22.68         24.17         2.36 o                         
   3   7  22          2.17          4.42         1.89 o                         
   4   7  22         77.54         77.32         4.18 o                         
   5   7  22         11.38         10.87         2.21 o                         
   0   8  22        579.90        663.61        13.92 o                         
   1   8  22          0.67          1.83         1.91 o                         
   2   8  22         17.06         17.44         2.10 o                         
   3   8  22         15.00         11.84         1.49 o                         
   4   8  22         23.92         18.75         1.90 o                         
   1   9  22          0.03          1.55         1.72 o                         
   2   9  22          0.30          0.95         1.24 o                         
   0  10  22       1654.70       1725.04        44.90 o                         
   1  10  22         16.21         10.67         2.32 o                         
   2  10  22          1.40          3.22         1.91 o                         
   1   1  23          0.36         -0.67         2.07 o                         
   2   1  23         87.77         79.94         4.20 o                         
   3   1  23          1.56          0.26         2.27 o                         
   4   1  23         68.68         85.23         3.83 o                         
   5   1  23         25.09         16.44         2.08 o                         
   0   2  23          0.66          0.85         2.30 o                         
   1   2  23         37.61         42.96         2.03 o                         
   2   2  23        225.46        227.24         5.24 o                         
   3   2  23         64.52         75.88         8.81 o                         
   4   2  23          2.32          1.27         1.70 o                         
   5   2  23          1.97          3.22         2.92 o                         
   1   3  23        288.40        329.89         5.52 o                         
   2   3  23         94.32         97.76         3.85 o                         
   3   3  23        157.21        139.21         4.88 o                         
   4   3  23          0.02          0.70         1.48 o                         
   5   3  23          0.34          2.82         2.72 o                         
   0   4  23         22.23         23.93         2.81 o                         
   1   4  23        167.52        151.07         4.20 o                         
   2   4  23        293.47        322.95         6.47 o                         
   3   4  23         59.94         49.33         8.41 o                         
   4   4  23        145.84        129.17         5.13 o                         
   5   4  23          7.94          3.62         2.01 o                         
   1   5  23         11.56         10.77         5.13 o                         
   2   5  23         31.12         35.62         2.67 o                         
   3   5  23         52.74         54.89         2.51 o                         
   4   5  23         57.87         47.34         2.82 o                         
   5   5  23         39.70         24.42         6.04 o                         
   0   6  23        410.73        456.28        14.60 o                         
   1   6  23        312.18        370.90         5.52 o                         
   2   6  23          5.03          2.95         1.57 o                         
   3   6  23          3.05          0.57         1.09 o                         
   4   6  23         45.93         27.98         3.37 o                         
   1   7  23         33.18         41.47         1.79 o                         
   2   7  23          0.62          0.26         1.40 o                         
   3   7  23          1.37          0.73         1.37 o                         
   0   8  23        111.03        118.57         3.00 o                         
   1   8  23          0.25          1.38         1.39 o                         
   2   8  23        226.63        198.23         4.66 o                         
   0   0  24       1184.00       1216.70        82.31 o                         
   1   0  24        365.61        391.72        20.45 o                         
   2   0  24         60.16         76.62         4.63 o                         
   3   0  24         64.59         64.54         4.33 o                         
   4   0  24         42.92         21.95         2.52 o                         
   1   1  24         21.95         23.06         1.61 o                         
   2   1  24         59.92         69.47         4.53 o                         
   3   1  24        249.25        274.45        13.24 o                         
   4   1  24          8.01          6.44         2.32 o                         
   0   2  24         39.13         34.14         3.25 o                         
   1   2  24         94.40         77.56         6.75 o                         
   2   2  24          0.90          0.81         3.42 o                         
   3   2  24          2.97          4.72         4.13 o                         
   4   2  24        171.88        156.56         6.04 o                         
   1   3  24          0.15          1.82         2.52 o                         
   2   3  24         36.87         36.64         2.84 o                         
   4   3  24         86.00         72.79         3.73 o                         
   1   4  24        428.97        481.32         9.87 o                         
   2   4  24        231.68        248.05         4.15 o                         
   3   4  24         15.73         17.19         1.85 o                         
   1   5  24         13.62         17.00         1.64 o                         
   2   5  24         10.95         16.94         1.34 o                         
   0   6  24         19.74         15.40         2.62 o                         
   1   6  24        286.43        251.86         4.44 o                         
   2   6  24          2.68          2.78         1.09 o                         
   1   1  25        104.09         73.90         3.73 o                         
   2   1  25        125.70         82.82        11.73 o                         
   0   2  25         78.32         60.70         3.62 o                         
   1   2  25         80.64         66.51         2.42 o                         
   2   2  25          6.95          7.25         1.81 o                         
   1   3  25         13.97         11.88         1.91 o                         
                                                                                
